# Supplementary material for: Is there an omission effect in prosocial behavior? A laboratory experiment on passive vs. active generosity
Source: PLoS One. 2017 Mar 1;12(3):e0172496. doi: 10.1371/journal.pone.0172496 (PMC5383002; doi:10.1371/journal.pone.0172496)
Supplement: S1 Data — (XLS) [file pone.0172496.s011.xls]

## Sheet: Experiment 1
treatment	tables	Period	Subject	Group	Profit	TotalProfit	Participate	Effort	Effortdisp	Efforttemp	s1	s2	s3	s4	s5	s6	s7	s8	s9	s10	q1	q2	q3	q4	q5	q6	q7	q8	q9	q10	q1d	q2d	q3d	q4d	q5d	q6d	q7d	q8d	q9d	q10d	ps1	ps2	ps3	ps4	ps5	ps6	ps7	ps8	ps9
1	subjects	22	1	1	0	0	0	90	98	8	1	1	1	1	1	1	1	1	0	0	93	93	23	70	13	68	66	21	81	0	85	69	63	0	0	0	0	0	0	0	93	93	23	70	13	68	66	21	70
1	subjects	12	1	1	0	0	0	0	0	0	0	0	0	0	0	0	0	0	0	0	0	0	0	0	0	0	0	0	0	0	0	0	0	0	0	0	0	0	0	0	6	99	90	68	3	22	50	4	22
1	subjects	2	1	1	0	0	0	0	0	0	0	0	0	0	0	0	0	0	0	0	0	0	0	0	0	0	0	0	0	0	0	0	0	0	0	0	0	0	0	0	31	57	59	1	28	74	29	98	98
1	subjects	19	1	1	0	0	0	50	54	4	1	1	1	1	0	0	0	0	0	0	62	69	14	82	65	0	0	0	0	0	84	0	0	0	0	0	0	0	0	0	62	69	14	82	66	92	29	86	95
1	subjects	29	1	1	0	0	0	210	210	0	0	0	0	0	0	0	0	0	0	0	0	0	0	0	0	0	0	0	0	0	5	49	34	91	21	0	0	0	0	0	23	20	2	62	6	44	33	2	98
1	subjects	1	1	1	0	0	0	0	0	0	0	0	0	0	0	0	0	0	0	0	0	0	0	0	0	0	0	0	0	0	0	0	0	0	0	0	0	0	0	0	9	64	96	9	83	77	65	74	39
1	subjects	15	1	1	0	0	0	0	0	0	0	0	0	0	0	0	0	0	0	0	0	0	0	0	0	0	0	0	0	0	0	0	0	0	0	0	0	0	0	0	25	11	30	62	77	50	39	85	26
1	subjects	3	1	1	0	0	0	0	0	0	0	0	0	0	0	0	0	0	0	0	0	0	0	0	0	0	0	0	0	0	0	0	0	0	0	0	0	0	0	0	82	100	18	49	70	59	69	43	85
1	subjects	7	1	1	0	0	0	0	0	0	0	0	0	0	0	0	0	0	0	0	0	0	0	0	0	0	0	0	0	0	0	0	0	0	0	0	0	0	0	0	21	40	68	89	97	68	30	13	25
1	subjects	13	1	1	0	0	0	0	0	0	0	0	0	0	0	0	0	0	0	0	0	0	0	0	0	0	0	0	0	0	0	0	0	0	0	0	0	0	0	0	87	70	87	20	48	76	92	5	18
1	subjects	28	1	1	0	0	0	190	194	4	1	1	1	1	0	0	0	0	0	0	5	49	34	91	21	0	0	0	0	0	57	40	99	7	58	38	75	35	21	0	5	49	34	91	72	51	58	89	59
1	subjects	11	1	1	0	0	0	0	0	0	0	0	0	0	0	0	0	0	0	0	0	0	0	0	0	0	0	0	0	0	0	0	0	0	0	0	0	0	0	0	26	18	4	34	9	4	88	15	98
1	subjects	21	1	1	0	0	0	80	82	2	1	1	0	0	0	0	0	0	0	0	85	69	63	0	0	0	0	0	0	0	74	66	83	64	60	1	74	1	42	0	85	69	61	92	20	9	98	21	18
1	subjects	24	1	1	0	0	0	120	128	8	1	1	1	1	1	1	1	1	0	0	19	31	85	99	1	77	7	12	63	0	84	0	0	0	0	0	0	0	0	0	19	31	85	99	1	77	7	12	48
1	subjects	20	1	1	0	0	0	60	68	8	1	1	1	1	1	1	1	1	0	0	74	66	83	64	60	1	74	1	42	0	62	69	14	82	65	0	0	0	0	0	74	66	83	64	60	1	74	1	49
1	subjects	16	1	1	0	0	0	10	14	4	1	1	1	1	0	0	0	0	0	0	83	44	26	93	21	0	0	0	0	0	0	0	0	0	0	0	0	0	0	0	83	44	26	93	18	61	55	86	56
1	subjects	5	1	1	0	0	0	0	0	0	0	0	0	0	0	0	0	0	0	0	0	0	0	0	0	0	0	0	0	0	0	0	0	0	0	0	0	0	0	0	32	41	4	19	48	79	49	98	22
1	subjects	6	1	1	0	0	0	0	4	4	1	1	1	1	0	0	0	0	0	0	76	27	70	69	74	0	0	0	0	0	0	0	0	0	0	0	0	0	0	0	2	99	88	21	83	63	8	40	82
1	subjects	31	1	1	0	127.1	1	0	0	0	0	0	0	0	0	0	0	0	0	0	0	0	0	0	0	0	0	0	0	0	0	0	0	0	0	0	0	0	0	0	28	65	47	4	87	34	27	54	96
1	subjects	8	1	1	0	0	0	0	0	0	0	0	0	0	0	0	0	0	0	0	0	0	0	0	0	0	0	0	0	0	0	0	0	0	0	0	0	0	0	0	45	9	43	67	96	23	62	47	57
1	subjects	10	1	1	0	0	0	0	0	0	0	0	0	0	0	0	0	0	0	0	0	0	0	0	0	0	0	0	0	0	0	0	0	0	0	0	0	0	0	0	59	38	70	89	15	100	100	13	45
1	subjects	17	1	1	0	0	0	20	29	9	1	1	1	1	1	1	1	1	1	0	83	92	64	96	98	21	86	58	70	0	83	44	26	93	21	0	0	0	0	0	83	92	64	96	98	21	86	58	70
1	subjects	26	1	1	0	0	0	160	161	1	1	0	0	0	0	0	0	0	0	0	47	21	0	0	0	0	0	0	0	0	76	82	93	84	0	0	0	0	0	0	47	26	91	14	32	50	15	81	21
1	subjects	14	1	1	0	0	0	10	14	4	1	1	1	1	0	0	0	0	0	0	47	10	90	89	25	0	0	0	0	0	0	0	0	0	0	0	0	0	0	0	13	81	2	21	68	47	55	73	31
1	subjects	9	1	1	0	0	0	0	0	0	0	0	0	0	0	0	0	0	0	0	0	0	0	0	0	0	0	0	0	0	0	0	0	0	0	0	0	0	0	0	57	39	20	21	9	75	18	96	44
1	subjects	23	1	1	0	0	0	110	111	1	1	0	0	0	0	0	0	0	0	0	84	0	0	0	0	0	0	0	0	0	93	93	23	70	13	68	66	21	81	0	84	53	90	96	97	7	30	92	58
1	subjects	27	1	1	0	0	0	170	178	8	1	1	1	1	1	1	1	1	0	0	57	40	99	7	58	38	75	35	21	0	47	21	0	0	0	0	0	0	0	0	57	40	99	7	58	38	75	35	97
1	subjects	25	1	1	0	0	0	140	143	3	1	1	1	0	0	0	0	0	0	0	76	82	93	84	0	0	0	0	0	0	19	31	85	99	1	77	7	12	63	0	76	82	93	87	66	85	75	94	90
1	subjects	30	1	1	127.1	127.1	0	210	0	0	0	0	0	0	0	0	0	0	0	0	0	0	0	0	0	0	0	0	0	0	0	0	0	0	0	0	0	0	0	0	54	63	81	33	79	86	71	97	34
1	subjects	4	1	1	0	0	0	0	0	0	0	0	0	0	0	0	0	0	0	0	0	0	0	0	0	0	0	0	0	0	0	0	0	0	0	0	0	0	0	0	66	51	93	18	27	74	97	40	89
1	subjects	18	1	1	0	0	0	40	40	0	0	0	0	0	0	0	0	0	0	0	84	0	0	0	0	0	0	0	0	0	83	92	64	96	98	21	86	58	70	0	97	57	97	38	94	74	94	36	82
1	subjects	2	2	1	0	0	0	0	0	0	0	0	0	0	0	0	0	0	0	0	0	0	0	0	0	0	0	0	0	0	0	0	0	0	0	0	0	0	0	0	14	64	12	80	78	90	5	4	37
1	subjects	23	2	1	0	0	0	50	56	6	1	1	1	1	1	1	0	0	0	0	36	83	5	43	74	11	97	0	0	21	47	78	19	9	10	62	37	82	0	0	36	83	5	43	74	11	98	48	36
1	subjects	10	2	1	0	0	0	0	0	0	0	0	0	0	0	0	0	0	0	0	0	0	0	0	0	0	0	0	0	0	0	0	0	0	0	0	0	0	0	0	35	31	87	78	58	61	7	29	44
1	subjects	6	2	1	0	0	0	0	4	4	1	1	1	1	0	0	0	0	0	0	8	100	24	93	21	0	0	0	0	0	0	0	0	0	0	0	0	0	0	0	15	22	62	39	94	71	78	56	83
1	subjects	1	2	1	0	0	0	0	0	0	0	0	0	0	0	0	0	0	0	0	0	0	0	0	0	0	0	0	0	0	0	0	0	0	0	0	0	0	0	0	95	29	66	25	69	1	86	55	99
1	subjects	15	2	1	0	0	0	0	0	0	0	0	0	0	0	0	0	0	0	0	0	0	0	0	0	0	0	0	0	0	0	0	0	0	0	0	0	0	0	0	34	25	10	59	57	31	97	23	42
1	subjects	7	2	1	0	0	0	0	0	0	0	0	0	0	0	0	0	0	0	0	0	0	0	0	0	0	0	0	0	0	0	0	0	0	0	0	0	0	0	0	67	54	57	20	80	49	81	17	93
1	subjects	16	2	1	0	0	0	0	8	8	1	1	1	1	1	1	1	1	0	0	80	31	8	3	33	41	55	68	0	0	0	0	0	0	0	0	0	0	0	0	80	31	8	3	33	41	55	68	52
1	subjects	13	2	1	0	0	0	0	0	0	0	0	0	0	0	0	0	0	0	0	0	0	0	0	0	0	0	0	0	0	0	0	0	0	0	0	0	0	0	0	68	79	95	36	11	64	30	11	43
1	subjects	18	2	1	0	0	0	20	20	0	0	0	0	0	0	0	0	0	0	0	41	0	0	0	0	0	0	0	0	0	4	95	21	39	82	0	0	0	0	0	40	50	38	67	63	23	36	47	74
1	subjects	12	2	1	0	0	0	0	0	0	0	0	0	0	0	0	0	0	0	0	0	0	0	0	0	0	0	0	0	0	0	0	0	0	0	0	0	0	0	0	51	74	13	63	67	6	25	85	44
1	subjects	20	2	1	0	0	0	30	35	5	1	1	1	1	1	0	0	0	0	0	82	54	21	33	93	59	0	0	0	0	0	0	0	0	0	0	0	0	0	0	82	54	21	33	93	86	57	28	10
1	subjects	5	2	1	0	0	0	0	0	0	0	0	0	0	0	0	0	0	0	0	0	0	0	0	0	0	0	0	0	0	0	0	0	0	0	0	0	0	0	0	60	53	16	62	52	63	50	63	21
1	subjects	3	2	1	0	0	0	0	0	0	0	0	0	0	0	0	0	0	0	0	0	0	0	0	0	0	0	0	0	0	0	0	0	0	0	0	0	0	0	0	20	39	30	27	94	1	61	39	57
1	subjects	8	2	1	0	0	0	0	0	0	0	0	0	0	0	0	0	0	0	0	0	0	0	0	0	0	0	0	0	0	0	0	0	0	0	0	0	0	0	0	3	8	45	13	33	80	20	88	94
1	subjects	26	2	1	0	0	0	70	76	6	1	1	1	1	1	1	0	0	0	0	74	25	39	78	97	3	75	0	0	0	75	0	0	0	0	0	0	0	0	0	74	25	39	78	97	3	94	94	77
1	subjects	17	2	1	0	0	0	10	15	5	1	1	1	1	1	0	0	0	0	0	4	95	21	39	82	0	0	0	0	0	80	31	8	3	33	41	55	68	0	0	4	95	21	39	82	27	37	29	96
1	subjects	21	2	1	0	0	0	40	41	1	1	0	0	0	0	0	0	0	0	0	47	54	0	0	0	0	0	0	0	0	82	54	21	33	93	59	0	0	0	0	47	78	19	9	10	62	37	82	22
1	subjects	22	2	1	0	0	0	40	48	8	1	1	1	1	1	1	1	1	0	0	47	78	19	9	10	62	37	82	0	0	47	54	0	0	0	0	0	0	0	0	47	78	19	9	10	62	37	82	22
1	subjects	9	2	1	0	0	0	0	0	0	0	0	0	0	0	0	0	0	0	0	0	0	0	0	0	0	0	0	0	0	0	0	0	0	0	0	0	0	0	0	75	34	5	25	64	66	64	58	12
1	subjects	28	2	1	0	0	0	80	89	9	1	1	1	1	1	1	1	1	1	0	85	79	84	79	28	48	78	23	89	39	86	0	0	0	0	0	0	0	0	39	85	79	84	79	28	48	78	23	89
1	subjects	14	2	1	0	0	0	0	7	7	1	1	1	1	1	1	1	0	0	0	18	58	92	29	66	65	34	0	0	0	0	0	0	0	0	0	0	0	0	0	51	11	49	46	58	74	69	10	44
1	subjects	24	2	1	0	0	0	60	63	3	1	1	1	0	0	0	0	0	0	0	66	3	96	55	0	0	0	0	0	0	36	83	5	43	74	11	97	0	0	21	66	3	96	53	16	78	79	8	75
1	subjects	25	2	1	0	0	0	70	70	0	0	0	0	0	0	0	0	0	0	0	75	0	0	0	0	0	0	0	0	0	66	3	96	55	0	0	0	0	0	0	74	25	39	78	97	3	94	94	77
1	subjects	4	2	1	0	0	0	0	0	0	0	0	0	0	0	0	0	0	0	0	0	0	0	0	0	0	0	0	0	0	0	0	0	0	0	0	0	0	0	0	89	92	20	26	32	43	79	87	33
1	subjects	29	2	1	0	0	0	90	95	5	1	1	1	1	1	0	0	0	0	0	77	27	12	58	50	21	0	0	0	0	85	79	84	79	28	48	78	23	89	39	77	27	12	58	50	13	59	73	34
1	subjects	31	2	1	0	175.95	1	0	0	0	0	0	0	0	0	0	0	0	0	0	0	0	0	0	0	0	0	0	0	0	0	0	0	0	0	0	0	0	0	0	41	20	37	47	90	81	79	17	33
1	subjects	30	2	1	175.95	175.95	0	95	0	5	0	0	0	0	0	0	0	0	0	0	0	0	0	0	0	0	0	0	0	0	0	0	0	0	0	0	0	0	0	0	76	76	88	37	85	43	97	16	58
1	subjects	11	2	1	0	0	0	0	0	0	0	0	0	0	0	0	0	0	0	0	0	0	0	0	0	0	0	0	0	0	0	0	0	0	0	0	0	0	0	0	8	18	69	39	38	58	8	85	50
1	subjects	27	2	1	0	0	0	80	80	0	0	0	0	0	0	0	0	0	0	0	86	0	0	0	0	0	0	0	0	39	74	25	39	78	97	3	75	0	0	0	85	79	84	79	28	48	78	23	89
1	subjects	19	2	1	0	0	0	30	30	0	0	0	0	0	0	0	0	0	0	0	0	0	0	0	0	0	0	0	0	0	41	0	0	0	0	0	0	0	0	0	82	54	21	33	93	86	57	28	10
1	subjects	18	3	1	0	0	0	20	28	8	1	1	1	1	1	1	1	1	0	0	80	55	19	17	95	5	15	52	0	0	0	0	0	6	2	74	42	60	42	27	80	55	19	17	95	5	15	52	53
1	subjects	17	3	1	0	0	0	10	17	7	0	0	0	1	1	1	1	1	1	1	0	0	0	6	2	74	42	60	42	27	53	58	6	38	61	44	83	50	0	0	18	7	43	6	2	74	42	60	42
1	subjects	9	3	1	0	0	0	0	0	0	0	0	0	0	0	0	0	0	0	0	0	0	0	0	0	0	0	0	0	0	0	0	0	0	0	0	0	0	0	0	25	98	86	16	82	77	5	32	81
1	subjects	1	3	1	0	0	0	0	0	0	0	0	0	0	0	0	0	0	0	0	0	0	0	0	0	0	0	0	0	0	0	0	0	0	0	0	0	0	0	0	8	62	10	54	39	17	53	75	17
1	subjects	12	3	1	0	0	0	0	0	0	0	0	0	0	0	0	0	0	0	0	0	0	0	0	0	0	0	0	0	0	0	0	0	0	0	0	0	0	0	0	82	44	21	9	12	71	30	54	66
1	subjects	28	3	1	0	0	0	100	100	0	0	0	0	0	0	0	0	0	0	0	0	0	0	0	0	0	0	0	0	0	26	35	42	0	2	97	0	0	0	0	85	88	18	53	65	17	66	26	54
1	subjects	29	3	1	0	0	0	100	100	0	0	0	0	0	0	0	0	0	0	0	0	0	0	0	0	0	0	0	0	0	0	0	0	0	0	0	0	0	0	0	85	88	18	53	65	17	66	26	54
1	subjects	25	3	1	0	0	0	70	78	8	0	1	1	1	1	0	1	1	1	1	28	47	97	57	52	21	73	85	80	90	30	27	24	42	6	98	17	48	0	0	32	47	97	57	52	7	73	85	80
1	subjects	3	3	1	0	0	0	0	0	0	0	0	0	0	0	0	0	0	0	0	0	0	0	0	0	0	0	0	0	0	0	0	0	0	0	0	0	0	0	0	35	60	56	26	50	15	14	100	61
1	subjects	11	3	1	0	0	0	0	0	0	0	0	0	0	0	0	0	0	0	0	0	0	0	0	0	0	0	0	0	0	0	0	0	0	0	0	0	0	0	0	75	68	82	15	88	2	95	28	29
1	subjects	26	3	1	0	0	0	80	84	4	1	1	1	1	0	0	0	0	0	0	40	51	24	49	0	0	0	0	0	0	28	47	97	57	52	21	73	85	80	90	40	51	24	49	59	95	42	71	85
1	subjects	16	3	1	0	0	0	0	7	7	1	1	1	1	1	1	1	0	0	0	53	58	6	38	61	44	83	50	0	0	0	0	0	0	0	0	0	0	0	0	53	58	6	38	61	44	83	51	34
1	subjects	2	3	1	0	0	0	0	0	0	0	0	0	0	0	0	0	0	0	0	0	0	0	0	0	0	0	0	0	0	0	0	0	0	0	0	0	0	0	0	34	46	99	61	30	51	17	12	72
1	subjects	15	3	1	0	0	0	0	0	0	0	0	0	0	0	0	0	0	0	0	0	0	0	0	0	0	0	0	0	0	0	0	0	0	0	0	0	0	0	0	26	29	65	27	41	82	60	45	66
1	subjects	21	3	1	0	0	0	50	51	1	0	1	0	0	0	0	0	0	0	0	0	99	0	0	0	0	0	0	0	0	1	0	0	0	0	2	0	0	0	0	48	99	73	75	23	13	67	24	78
1	subjects	31	3	1	0	176	1	0	0	0	0	0	0	0	0	0	0	0	0	0	0	0	0	0	0	0	0	0	0	0	0	0	0	0	0	0	0	0	0	0	91	65	58	62	8	17	17	93	67
1	subjects	13	3	1	0	0	0	0	0	0	0	0	0	0	0	0	0	0	0	0	0	0	0	0	0	0	0	0	0	0	0	0	0	0	0	0	0	0	0	0	64	66	74	19	15	22	13	82	98
1	subjects	22	3	1	0	0	0	50	56	6	0	1	0	0	0	1	1	1	1	1	0	99	0	0	20	13	67	24	78	7	0	99	0	0	0	0	0	0	0	0	48	99	73	75	23	13	67	24	78
1	subjects	4	3	1	0	0	0	0	0	0	0	0	0	0	0	0	0	0	0	0	0	0	0	0	0	0	0	0	0	0	0	0	0	0	0	0	0	0	0	0	80	27	12	2	34	14	43	27	64
1	subjects	24	3	1	0	0	0	60	67	7	1	1	1	1	1	1	1	0	0	0	30	27	24	42	6	98	17	48	0	0	30	27	20	0	0	0	0	0	0	0	30	27	24	42	6	98	17	47	8
1	subjects	19	3	1	0	0	0	30	35	5	0	0	0	0	0	1	1	1	1	1	0	0	0	0	42	9	49	34	78	90	80	55	19	17	95	5	15	52	0	0	2	85	94	73	43	9	49	34	78
1	subjects	20	3	1	0	0	0	40	42	2	1	0	0	0	0	1	0	0	0	0	1	0	0	0	0	2	0	0	0	0	0	0	0	0	42	9	49	34	78	90	1	22	82	27	59	2	53	58	16
1	subjects	14	3	1	0	0	0	10	16	6	1	1	1	1	1	1	0	0	0	0	5	31	72	11	89	32	90	0	0	0	0	0	0	0	0	0	0	0	0	0	16	27	75	16	27	41	27	28	52
1	subjects	5	3	1	0	0	0	0	0	0	0	0	0	0	0	0	0	0	0	0	0	0	0	0	0	0	0	0	0	0	0	0	0	0	0	0	0	0	0	0	56	34	9	34	61	20	45	80	32
1	subjects	10	3	1	0	0	0	0	0	0	0	0	0	0	0	0	0	0	0	0	0	0	0	0	0	0	0	0	0	0	0	0	0	0	0	0	0	0	0	0	29	24	16	79	63	45	33	89	72
1	subjects	8	3	1	0	0	0	0	0	0	0	0	0	0	0	0	0	0	0	0	0	0	0	0	0	0	0	0	0	0	0	0	0	0	0	0	0	0	0	0	81	91	1	50	2	65	4	84	50
1	subjects	27	3	1	0	0	0	90	94	4	1	1	0	0	1	1	0	0	0	0	26	35	42	0	2	97	0	0	0	0	40	51	24	49	0	0	0	0	0	0	26	35	44	23	2	97	42	35	65
1	subjects	6	3	1	0	0	0	0	7	7	1	1	1	1	1	1	1	0	0	0	20	12	46	83	79	35	30	0	0	0	0	0	0	0	0	0	0	0	0	0	19	89	51	22	87	14	25	40	78
1	subjects	7	3	1	0	0	0	0	0	0	0	0	0	0	0	0	0	0	0	0	0	0	0	0	0	0	0	0	0	0	0	0	0	0	0	0	0	0	0	0	68	98	58	77	62	76	72	94	16
1	subjects	23	3	1	0	0	0	60	62	2	1	1	0	0	0	0	0	0	0	0	30	27	20	0	0	0	0	0	0	0	0	99	0	0	20	13	67	24	78	7	30	27	24	42	6	98	17	47	8
1	subjects	30	3	1	176	176	0	100	0	0	0	0	0	0	0	0	0	0	0	0	0	0	0	0	0	0	0	0	0	0	0	0	0	0	0	0	0	0	0	0	43	6	9	96	64	11	51	17	30
1	subjects	14	4	1	0	0	0	10	13	3	1	1	1	0	0	0	0	0	0	0	40	75	32	0	0	0	0	0	0	0	0	0	0	0	0	0	0	0	0	0	6	4	76	68	25	4	83	66	56
1	subjects	10	4	1	0	0	0	0	0	0	0	0	0	0	0	0	0	0	0	0	0	0	0	0	0	0	0	0	0	0	0	0	0	0	0	0	0	0	0	0	19	95	76	77	72	28	90	38	6
1	subjects	16	4	1	0	0	0	0	8	8	1	1	1	1	1	0	1	1	1	0	48	68	66	56	9	21	64	1	17	0	0	0	0	0	0	0	0	0	0	0	48	68	66	56	9	72	64	1	17
1	subjects	3	4	1	0	0	0	0	0	0	0	0	0	0	0	0	0	0	0	0	0	0	0	0	0	0	0	0	0	0	0	0	0	0	0	0	0	0	0	0	53	40	27	26	92	14	96	59	54
1	subjects	31	4	1	0	136.16	1	0	0	0	0	0	0	0	0	0	0	0	0	0	0	0	0	0	0	0	0	0	0	0	0	0	0	0	0	0	0	0	0	0	21	65	33	60	58	98	84	17	72
1	subjects	30	4	1	136.16	136.16	0	116	0	6	0	0	0	0	0	0	0	0	0	0	0	0	0	0	0	0	0	0	0	0	0	0	0	0	0	0	0	0	0	0	36	1	89	94	78	30	71	47	7
1	subjects	29	4	1	0	0	0	110	116	6	1	1	1	1	1	1	0	0	0	0	59	38	60	11	93	23	49	0	0	0	0	0	0	62	38	42	10	33	46	48	59	38	60	11	93	23	47	42	80
1	subjects	19	4	1	0	0	0	20	23	3	1	1	1	0	0	0	0	0	0	0	46	12	71	18	0	0	0	0	0	0	92	82	96	42	98	72	50	20	85	0	46	12	71	28	53	64	68	5	63
1	subjects	4	4	1	0	0	0	0	0	0	0	0	0	0	0	0	0	0	0	0	0	0	0	0	0	0	0	0	0	0	0	0	0	0	0	0	0	0	0	0	4	32	42	95	25	94	8	21	95
1	subjects	21	4	1	0	0	0	40	40	0	0	0	0	0	0	0	0	0	0	0	84	0	0	0	0	0	0	0	0	0	85	1	3	57	0	0	0	0	0	0	83	17	80	64	66	76	61	20	70
1	subjects	28	4	1	0	0	0	100	106	6	0	0	0	0	1	1	1	1	1	1	0	0	0	62	38	42	10	33	46	48	8	89	96	41	14	72	31	51	0	0	71	18	20	66	38	42	10	33	46
1	subjects	15	4	1	0	0	0	0	0	0	0	0	0	0	0	0	0	0	0	0	0	0	0	0	0	0	0	0	0	0	0	0	0	0	0	0	0	0	0	0	63	18	12	3	33	42	9	14	12
1	subjects	9	4	1	0	0	0	0	0	0	0	0	0	0	0	0	0	0	0	0	0	0	0	0	0	0	0	0	0	0	0	0	0	0	0	0	0	0	0	0	77	88	23	42	10	7	26	56	6
1	subjects	11	4	1	0	0	0	0	0	0	0	0	0	0	0	0	0	0	0	0	0	0	0	0	0	0	0	0	0	0	0	0	0	0	0	0	0	0	0	0	56	55	47	17	7	37	62	14	74
1	subjects	2	4	1	0	0	0	0	0	0	0	0	0	0	0	0	0	0	0	0	0	0	0	0	0	0	0	0	0	0	0	0	0	0	0	0	0	0	0	0	46	6	42	91	82	16	95	39	67
1	subjects	17	4	1	0	0	0	10	11	1	1	0	0	0	0	0	0	0	0	0	92	0	0	0	0	0	0	0	0	0	48	68	66	56	9	21	64	1	17	0	92	82	96	42	98	72	50	20	82
1	subjects	25	4	1	0	0	0	70	77	7	1	1	1	1	1	1	1	0	0	0	70	94	93	22	59	22	70	35	0	0	11	40	93	80	47	14	30	60	45	0	70	94	93	22	59	22	70	34	18
1	subjects	24	4	1	0	0	0	60	68	8	1	1	1	1	1	1	1	1	0	0	11	40	93	80	47	14	30	60	45	0	53	54	36	83	31	63	38	36	0	0	11	40	93	80	47	14	30	60	44
1	subjects	1	4	1	0	0	0	0	0	0	0	0	0	0	0	0	0	0	0	0	0	0	0	0	0	0	0	0	0	0	0	0	0	0	0	0	0	0	0	0	94	11	22	44	49	61	38	9	56
1	subjects	7	4	1	0	0	0	0	0	0	0	0	0	0	0	0	0	0	0	0	0	0	0	0	0	0	0	0	0	0	0	0	0	0	0	0	0	0	0	0	64	28	94	84	69	54	55	45	37
1	subjects	5	4	1	0	0	0	0	0	0	0	0	0	0	0	0	0	0	0	0	0	0	0	0	0	0	0	0	0	0	0	0	0	0	0	0	0	0	0	0	75	89	57	85	28	51	91	15	25
1	subjects	6	4	1	0	0	0	0	6	6	1	1	1	1	1	1	0	0	0	0	57	16	56	63	84	7	68	0	0	0	0	0	0	0	0	0	0	0	0	0	7	48	58	87	57	70	2	86	61
1	subjects	20	4	1	0	0	0	30	33	3	1	1	1	0	0	0	0	0	0	0	85	1	3	57	0	0	0	0	0	0	46	12	71	18	0	0	0	0	0	0	85	1	3	60	69	75	3	14	52
1	subjects	26	4	1	0	0	0	80	89	9	1	1	1	1	1	1	1	1	1	0	1	80	27	15	72	15	8	82	39	0	70	94	93	22	59	22	70	35	0	0	1	80	27	15	72	15	8	82	39
1	subjects	27	4	1	0	0	0	90	97	7	1	1	1	1	1	1	1	0	0	0	8	89	96	41	14	72	31	51	0	0	1	80	27	15	72	15	8	82	39	0	8	89	96	41	14	72	31	52	26
1	subjects	13	4	1	0	0	0	0	0	0	0	0	0	0	0	0	0	0	0	0	0	0	0	0	0	0	0	0	0	0	0	0	0	0	0	0	0	0	0	0	37	44	58	7	39	24	72	95	25
1	subjects	12	4	1	0	0	0	0	0	0	0	0	0	0	0	0	0	0	0	0	0	0	0	0	0	0	0	0	0	0	0	0	0	0	0	0	0	0	0	0	53	18	43	79	60	39	77	45	52
1	subjects	23	4	1	0	0	0	50	58	8	1	1	1	1	1	1	1	1	0	0	53	54	36	83	31	63	38	36	0	0	83	17	80	64	66	76	61	20	73	0	53	54	36	83	31	63	38	36	4
1	subjects	18	4	1	0	0	0	10	18	8	1	1	1	1	1	1	1	1	0	0	92	82	96	42	98	72	50	20	85	0	92	0	0	0	0	0	0	0	0	0	92	82	96	42	98	72	50	20	82
1	subjects	8	4	1	0	0	0	0	0	0	0	0	0	0	0	0	0	0	0	0	0	0	0	0	0	0	0	0	0	0	0	0	0	0	0	0	0	0	0	0	73	92	56	63	38	8	31	49	19
1	subjects	22	4	1	0	0	0	40	48	8	1	1	1	1	1	1	1	1	0	0	83	17	80	64	66	76	61	20	73	0	84	0	0	0	0	0	0	0	0	0	83	17	80	64	66	76	61	20	70
1	subjects	20	5	1	0	0	0	50	52	2	1	1	0	0	0	0	0	0	0	0	41	90	40	0	0	0	0	0	0	0	30	65	0	0	0	0	0	0	0	42	41	90	38	6	50	3	77	52	65
1	subjects	7	5	1	0	0	0	0	0	0	0	0	0	0	0	0	0	0	0	0	0	0	0	0	0	0	0	0	0	0	0	0	0	0	0	0	0	0	0	0	1	12	94	88	33	2	73	64	13
1	subjects	22	5	1	0	0	0	70	70	0	0	0	0	0	0	0	0	0	0	0	53	0	0	0	0	0	0	0	0	0	96	17	8	50	0	0	0	0	0	0	56	66	51	81	63	97	2	17	36
1	subjects	28	5	1	0	0	0	140	142	2	1	0	0	0	0	0	0	0	0	1	45	56	0	0	0	0	0	0	0	4	67	37	75	2	4	9	19	37	11	48	45	51	87	10	46	85	73	67	81
1	subjects	25	5	1	0	0	0	100	107	7	1	1	1	1	1	1	1	0	0	0	78	9	98	47	25	69	57	0	0	0	98	17	77	61	35	0	0	0	0	0	78	9	98	47	25	69	57	97	91
1	subjects	5	5	1	0	0	0	0	0	0	0	0	0	0	0	0	0	0	0	0	0	0	0	0	0	0	0	0	0	0	0	0	0	0	0	0	0	0	0	0	94	34	73	27	73	27	41	96	84
1	subjects	8	5	1	0	0	0	0	0	0	0	0	0	0	0	0	0	0	0	0	0	0	0	0	0	0	0	0	0	0	0	0	0	0	0	0	0	0	0	0	15	76	11	90	78	48	95	31	87
1	subjects	12	5	1	0	0	0	0	0	0	0	0	0	0	0	0	0	0	0	0	0	0	0	0	0	0	0	0	0	0	0	0	0	0	0	0	0	0	0	0	19	7	63	54	12	97	46	23	24
1	subjects	2	5	1	0	0	0	0	0	0	0	0	0	0	0	0	0	0	0	0	0	0	0	0	0	0	0	0	0	0	0	0	0	0	0	0	0	0	0	0	44	14	21	74	5	67	30	58	39
1	subjects	6	5	1	0	0	0	0	9	9	1	1	1	1	1	1	1	1	1	0	54	65	91	3	3	98	21	32	13	61	0	0	0	0	0	0	0	0	0	0	74	95	87	71	15	17	10	42	63
1	subjects	18	5	1	0	0	0	30	30	0	0	0	0	0	0	0	0	0	0	0	0	0	0	0	0	0	0	0	0	0	0	0	0	0	0	0	0	0	0	0	26	56	51	20	8	44	12	70	69
1	subjects	10	5	1	0	0	0	0	0	0	0	0	0	0	0	0	0	0	0	0	0	0	0	0	0	0	0	0	0	0	0	0	0	0	0	0	0	0	0	0	97	39	4	81	16	14	60	99	70
1	subjects	30	5	1	226.51	226.51	0	151	0	1	0	0	0	0	0	0	0	0	0	0	0	0	0	0	0	0	0	0	0	0	0	0	0	0	0	0	0	0	0	0	92	69	72	71	4	100	66	8	81
1	subjects	1	5	1	0	0	0	0	0	0	0	0	0	0	0	0	0	0	0	0	0	0	0	0	0	0	0	0	0	0	0	0	0	0	0	0	0	0	0	0	35	38	79	98	11	22	61	27	63
1	subjects	23	5	1	0	0	0	80	82	2	1	1	0	0	0	0	0	0	0	0	16	75	0	0	0	0	0	0	0	0	53	0	0	0	0	0	0	0	0	0	16	75	92	6	44	44	5	27	28
1	subjects	29	5	1	0	0	0	150	151	1	1	0	0	0	0	0	0	0	0	0	28	0	0	0	0	0	0	0	0	0	45	56	0	0	0	0	0	0	0	4	28	60	84	56	25	60	28	62	76
1	subjects	15	5	1	0	0	0	0	0	0	0	0	0	0	0	0	0	0	0	0	0	0	0	0	0	0	0	0	0	0	0	0	0	0	0	0	0	0	0	0	64	93	60	12	50	75	88	26	28
1	subjects	24	5	1	0	0	0	90	94	4	1	1	1	1	0	0	0	0	0	0	98	17	77	61	35	0	0	0	0	0	16	75	0	0	0	0	0	0	0	0	98	17	77	61	31	91	33	68	66
1	subjects	14	5	1	0	0	0	10	17	7	1	1	1	1	1	1	1	0	0	0	46	8	7	81	69	95	71	0	0	0	0	0	0	0	0	0	0	0	0	0	41	33	61	59	27	65	36	41	65
1	subjects	17	5	1	0	0	0	20	20	0	0	0	0	0	0	0	0	0	0	0	0	0	0	0	0	0	0	0	0	0	4	27	0	0	0	0	0	0	0	0	32	79	10	42	4	36	86	18	38
1	subjects	16	5	1	0	0	0	10	11	1	1	0	0	0	0	0	0	0	0	0	4	27	0	0	0	0	0	0	0	0	0	0	0	0	0	0	0	0	0	0	4	22	74	60	94	42	18	74	29
1	subjects	11	5	1	0	0	0	0	0	0	0	0	0	0	0	0	0	0	0	0	0	0	0	0	0	0	0	0	0	0	0	0	0	0	0	0	0	0	0	0	7	8	42	29	38	23	7	93	80
1	subjects	9	5	1	0	0	0	0	0	0	0	0	0	0	0	0	0	0	0	0	0	0	0	0	0	0	0	0	0	0	0	0	0	0	0	0	0	0	0	0	91	82	85	73	52	40	47	83	37
1	subjects	21	5	1	0	0	0	60	63	3	1	1	1	0	0	0	0	0	0	0	96	17	8	50	0	0	0	0	0	0	41	90	40	0	0	0	0	0	0	0	96	17	8	51	57	80	52	11	27
1	subjects	19	5	1	0	0	0	40	41	1	1	0	0	0	0	0	0	0	0	0	30	65	0	0	0	0	0	0	0	42	0	0	0	0	0	0	0	0	0	0	30	69	89	84	88	41	15	35	62
1	subjects	3	5	1	0	0	0	0	0	0	0	0	0	0	0	0	0	0	0	0	0	0	0	0	0	0	0	0	0	0	0	0	0	0	0	0	0	0	0	0	10	6	92	30	99	21	98	21	11
1	subjects	27	5	1	0	0	0	120	129	9	1	1	1	1	1	1	1	1	1	0	67	37	75	2	4	9	19	37	11	48	99	12	98	57	91	51	12	48	59	59	67	37	75	2	4	9	19	37	11
1	subjects	4	5	1	0	0	0	0	0	0	0	0	0	0	0	0	0	0	0	0	0	0	0	0	0	0	0	0	0	0	0	0	0	0	0	0	0	0	0	0	23	71	9	50	55	18	16	9	90
1	subjects	26	5	1	0	0	0	110	119	9	1	1	1	1	1	1	1	1	1	0	99	12	98	57	91	51	12	48	59	59	78	9	98	47	25	69	57	0	0	0	99	12	98	57	91	51	12	48	59
1	subjects	13	5	1	0	0	0	0	0	0	0	0	0	0	0	0	0	0	0	0	0	0	0	0	0	0	0	0	0	0	0	0	0	0	0	0	0	0	0	0	45	64	58	52	58	35	11	35	13
1	subjects	31	5	1	0	226.51	1	0	0	0	0	0	0	0	0	0	0	0	0	0	0	0	0	0	0	0	0	0	0	0	0	0	0	0	0	0	0	0	0	0	81	68	68	33	87	69	29	37	30
1	subjects	23	6	1	0	0	0	110	111	1	1	0	0	0	0	0	0	0	0	0	53	32	0	0	0	0	0	0	0	0	0	75	75	68	27	33	14	13	84	43	53	30	29	47	2	95	78	82	98
1	subjects	7	6	1	0	0	0	0	0	0	0	0	0	0	0	0	0	0	0	0	0	0	0	0	0	0	0	0	0	0	0	0	0	0	0	0	0	0	0	0	12	59	26	39	100	16	72	4	80
1	subjects	17	6	1	0	0	0	20	25	5	1	1	1	1	1	0	0	0	0	0	62	30	26	69	64	31	0	0	0	0	32	0	0	0	0	0	0	0	21	0	62	30	26	69	64	34	60	8	75
1	subjects	6	6	1	0	0	0	0	4	4	1	1	1	1	0	0	0	0	0	0	51	75	9	44	0	0	0	0	0	0	0	0	0	0	0	0	0	0	0	0	64	92	58	61	53	82	47	89	88
1	subjects	20	6	1	0	0	0	70	71	1	0	0	0	0	0	0	0	0	1	0	0	0	0	0	0	0	0	0	63	63	44	43	60	47	32	0	0	0	0	0	34	68	16	78	25	83	72	14	63
1	subjects	30	6	1	132.11	132.11	0	211	0	1	0	0	0	0	0	0	0	0	0	0	0	0	0	0	0	0	0	0	0	0	0	0	0	0	0	0	0	0	0	0	33	38	24	46	77	97	49	24	87
1	subjects	27	6	1	0	0	0	170	176	6	1	1	1	1	1	1	0	0	0	0	34	59	94	87	13	95	0	0	0	0	0	0	0	0	0	42	0	0	0	0	34	59	94	87	13	95	89	7	40
1	subjects	4	6	1	0	0	0	0	0	0	0	0	0	0	0	0	0	0	0	0	0	0	0	0	0	0	0	0	0	0	0	0	0	0	0	0	0	0	0	0	14	8	35	83	45	15	59	56	7
1	subjects	15	6	1	0	0	0	0	0	0	0	0	0	0	0	0	0	0	0	0	0	0	0	0	0	0	0	0	0	0	0	0	0	0	0	0	0	0	0	0	1	50	98	84	8	23	78	40	49
1	subjects	1	6	1	0	0	0	0	0	0	0	0	0	0	0	0	0	0	0	0	0	0	0	0	0	0	0	0	0	0	0	0	0	0	0	0	0	0	0	0	46	35	50	49	90	62	66	15	4
1	subjects	9	6	1	0	0	0	0	0	0	0	0	0	0	0	0	0	0	0	0	0	0	0	0	0	0	0	0	0	0	0	0	0	0	0	0	0	0	0	0	44	52	97	38	17	70	88	31	40
1	subjects	28	6	1	0	0	0	190	194	4	0	0	0	0	0	0	1	1	1	1	0	0	0	0	0	0	32	98	47	42	34	59	94	87	13	95	0	0	0	0	58	23	20	39	21	88	32	98	47
1	subjects	14	6	1	0	0	0	10	16	6	1	1	1	1	1	1	0	0	0	0	72	78	17	25	42	58	70	0	0	0	0	0	0	0	0	0	0	0	0	0	11	60	2	96	59	11	28	1	32
1	subjects	13	6	1	0	0	0	0	0	0	0	0	0	0	0	0	0	0	0	0	0	0	0	0	0	0	0	0	0	0	0	0	0	0	0	0	0	0	0	0	29	68	88	21	43	94	61	74	81
1	subjects	18	6	1	0	0	0	30	39	9	1	1	1	1	1	1	1	1	1	0	40	14	71	57	41	46	50	9	66	45	62	30	26	69	64	31	0	0	0	0	40	14	71	57	41	46	50	9	66
1	subjects	21	6	1	0	0	0	80	85	5	1	1	1	1	1	0	0	0	0	0	37	71	28	51	58	0	0	0	0	0	0	0	0	0	0	0	0	0	63	63	37	71	28	51	58	52	26	45	67
1	subjects	11	6	1	0	0	0	0	0	0	0	0	0	0	0	0	0	0	0	0	0	0	0	0	0	0	0	0	0	0	0	0	0	0	0	0	0	0	0	0	44	50	1	70	14	57	83	89	30
1	subjects	12	6	1	0	0	0	0	0	0	0	0	0	0	0	0	0	0	0	0	0	0	0	0	0	0	0	0	0	0	0	0	0	0	0	0	0	0	0	0	94	4	95	40	51	63	81	79	64
1	subjects	16	6	1	0	0	0	10	11	1	0	0	0	0	0	0	0	0	1	0	32	0	0	0	0	0	0	0	21	0	0	0	0	0	0	0	0	0	0	0	31	39	40	26	19	2	75	52	21
1	subjects	29	6	1	0	0	0	210	211	1	1	0	0	0	0	0	0	0	0	0	93	0	0	0	0	0	0	0	0	0	0	0	0	0	0	0	32	98	47	42	93	34	53	98	96	73	58	17	30
1	subjects	8	6	1	0	0	0	0	0	0	0	0	0	0	0	0	0	0	0	0	0	0	0	0	0	0	0	0	0	0	0	0	0	0	0	0	0	0	0	0	34	22	39	40	77	43	58	90	39
1	subjects	2	6	1	0	0	0	0	0	0	0	0	0	0	0	0	0	0	0	0	0	0	0	0	0	0	0	0	0	0	0	0	0	0	0	0	0	0	0	0	41	1	63	73	34	67	90	49	71
1	subjects	5	6	1	0	0	0	0	0	0	0	0	0	0	0	0	0	0	0	0	0	0	0	0	0	0	0	0	0	0	0	0	0	0	0	0	0	0	0	0	38	52	44	47	35	75	30	65	53
1	subjects	19	6	1	0	0	0	50	54	4	1	1	1	1	0	0	0	0	0	0	44	43	60	47	32	0	0	0	0	0	40	14	71	57	41	46	50	9	66	45	44	43	60	47	34	69	63	8	53
1	subjects	25	6	1	0	0	0	140	144	4	1	0	0	1	1	1	0	0	0	0	21	0	0	63	42	19	0	0	0	0	0	0	45	96	94	84	70	22	6	74	21	16	45	63	42	19	96	54	20
1	subjects	24	6	1	0	0	0	120	128	8	0	0	1	1	1	1	1	1	1	1	0	0	45	96	94	84	70	22	6	74	53	32	0	0	0	0	0	0	0	0	94	15	45	96	94	84	70	22	6
1	subjects	31	6	1	0	132.11	1	0	0	0	0	0	0	0	0	0	0	0	0	0	0	0	0	0	0	0	0	0	0	0	0	0	0	0	0	0	0	0	0	0	86	29	78	15	67	95	56	57	49
1	subjects	3	6	1	0	0	0	0	0	0	0	0	0	0	0	0	0	0	0	0	0	0	0	0	0	0	0	0	0	0	0	0	0	0	0	0	0	0	0	0	72	10	6	86	73	11	41	8	93
1	subjects	22	6	1	0	0	0	90	98	8	0	0	1	1	1	1	1	1	1	1	0	75	75	68	27	33	14	13	84	43	37	71	28	51	58	0	0	0	0	0	75	74	75	68	27	33	14	13	84
1	subjects	26	6	1	0	0	0	160	160	0	0	0	0	0	0	0	0	0	0	0	0	0	0	0	0	42	0	0	0	0	21	0	0	63	42	19	0	0	0	0	53	2	20	79	20	83	8	6	20
1	subjects	10	6	1	0	0	0	0	0	0	0	0	0	0	0	0	0	0	0	0	0	0	0	0	0	0	0	0	0	0	0	0	0	0	0	0	0	0	0	0	58	94	67	50	95	2	6	45	19
1	subjects	18	7	1	0	0	0	20	25	5	1	1	1	1	1	0	0	0	0	0	25	28	5	32	71	0	0	0	0	0	61	21	16	43	88	12	79	0	0	0	25	28	5	32	71	93	12	50	27
1	subjects	21	7	1	0	0	0	40	49	9	1	1	1	1	1	1	1	1	1	0	59	3	39	46	52	50	82	80	77	0	59	0	0	0	0	0	0	0	0	0	59	3	39	46	52	50	82	80	77
1	subjects	1	7	1	0	0	0	0	0	0	0	0	0	0	0	0	0	0	0	0	0	0	0	0	0	0	0	0	0	0	0	0	0	0	0	0	0	0	0	0	83	71	8	46	53	43	27	20	14
1	subjects	12	7	1	0	0	0	0	0	0	0	0	0	0	0	0	0	0	0	0	0	0	0	0	0	0	0	0	0	0	0	0	0	0	0	0	0	0	0	0	30	25	37	36	89	62	47	1	54
1	subjects	28	7	1	0	0	0	130	137	7	1	1	1	1	1	1	1	0	0	0	59	18	63	50	21	75	52	23	0	0	2	75	3	0	0	0	0	0	0	0	59	18	63	50	21	75	52	19	1
1	subjects	26	7	1	0	0	0	100	107	7	1	1	1	1	1	1	1	0	0	0	32	13	83	40	33	95	22	0	0	0	20	66	0	0	0	0	0	0	0	0	32	13	83	40	33	95	22	46	64
1	subjects	7	7	1	0	0	0	0	0	0	0	0	0	0	0	0	0	0	0	0	0	0	0	0	0	0	0	0	0	0	0	0	0	0	0	0	0	0	0	0	84	35	53	23	4	8	93	41	63
1	subjects	24	7	1	0	0	0	70	78	8	1	1	1	1	1	1	1	1	0	0	87	45	54	79	4	98	44	40	59	0	62	56	94	26	88	82	41	74	74	0	87	45	54	79	4	98	44	40	73
1	subjects	10	7	1	0	0	0	0	0	0	0	0	0	0	0	0	0	0	0	0	0	0	0	0	0	0	0	0	0	0	0	0	0	0	0	0	0	0	0	0	56	10	84	99	77	5	78	12	68
1	subjects	29	7	1	0	0	0	140	148	8	1	1	1	1	1	1	1	1	0	0	84	4	58	75	33	23	37	68	19	0	59	18	63	50	21	75	52	23	0	0	84	4	58	75	33	23	37	68	15
1	subjects	20	7	1	0	0	0	40	41	1	1	0	0	0	0	0	0	0	0	0	59	0	0	0	0	0	0	0	0	0	53	7	0	0	0	0	0	0	0	0	59	3	39	46	52	50	82	80	77
1	subjects	25	7	1	0	0	0	90	91	1	1	0	0	0	0	0	0	0	0	0	20	66	0	0	0	0	0	0	0	0	87	45	54	79	4	98	44	40	59	0	20	67	39	69	61	79	73	68	9
1	subjects	30	7	1	211.48	211.48	0	148	0	8	0	0	0	0	0	0	0	0	0	0	0	0	0	0	0	0	0	0	0	0	0	0	0	0	0	0	0	0	0	0	8	87	29	7	1	12	76	58	84
1	subjects	16	7	1	0	0	0	0	7	7	1	0	1	1	1	0	1	1	1	0	43	53	45	77	13	42	29	15	94	42	0	0	0	0	0	0	0	0	0	0	43	56	45	77	13	58	29	15	94
1	subjects	6	7	1	0	0	0	10	10	0	0	0	0	0	0	0	0	0	0	0	0	0	0	0	0	0	0	0	0	0	0	0	0	0	0	0	0	0	0	0	25	55	68	28	70	58	97	26	9
1	subjects	14	7	1	0	0	0	10	18	8	1	1	1	1	1	1	1	1	0	0	87	67	22	34	96	14	96	41	42	0	0	0	0	0	0	0	0	0	0	0	57	50	50	100	77	13	52	1	56
1	subjects	27	7	1	0	0	0	120	123	3	1	1	1	0	0	0	0	0	0	0	2	75	3	0	0	0	0	0	0	0	32	13	83	40	33	95	22	0	0	0	2	75	3	9	23	56	30	11	29
1	subjects	19	7	1	0	0	0	30	31	1	1	0	0	0	0	0	0	0	0	0	53	7	0	0	0	0	0	0	0	0	25	28	5	32	71	0	0	0	0	0	53	5	68	98	31	58	60	71	100
1	subjects	3	7	1	0	0	0	0	0	0	0	0	0	0	0	0	0	0	0	0	0	0	0	0	0	0	0	0	0	0	0	0	0	0	0	0	0	0	0	0	71	14	12	40	6	82	4	47	93
1	subjects	22	7	1	0	0	0	50	59	9	1	1	1	1	1	1	1	0	1	1	2	98	97	98	61	34	45	16	83	87	59	3	39	46	52	50	82	80	77	0	2	98	97	98	61	34	45	13	83
1	subjects	11	7	1	0	0	0	0	0	0	0	0	0	0	0	0	0	0	0	0	0	0	0	0	0	0	0	0	0	0	0	0	0	0	0	0	0	0	0	0	78	89	13	68	9	62	22	52	94
1	subjects	31	7	1	0	211.48	1	0	0	0	0	0	0	0	0	0	0	0	0	0	0	0	0	0	0	0	0	0	0	0	0	0	0	0	0	0	0	0	0	0	40	17	7	80	10	18	62	89	40
1	subjects	5	7	1	0	0	0	0	0	0	0	0	0	0	0	0	0	0	0	0	0	0	0	0	0	0	0	0	0	0	0	0	0	0	0	0	0	0	0	0	52	57	54	41	79	91	58	28	79
1	subjects	23	7	1	0	0	0	60	69	9	1	1	1	1	1	1	1	1	1	0	62	56	94	26	88	82	41	74	74	0	2	98	97	98	61	34	45	16	83	87	62	56	94	26	88	82	41	74	74
1	subjects	4	7	1	0	0	0	0	0	0	0	0	0	0	0	0	0	0	0	0	0	0	0	0	0	0	0	0	0	0	0	0	0	0	0	0	0	0	0	0	75	96	8	64	10	82	68	20	38
1	subjects	15	7	1	0	0	0	0	0	0	0	0	0	0	0	0	0	0	0	0	0	0	0	0	0	0	0	0	0	0	0	0	0	0	0	0	0	0	0	0	12	12	93	78	56	65	85	63	50
1	subjects	9	7	1	0	0	0	0	0	0	0	0	0	0	0	0	0	0	0	0	0	0	0	0	0	0	0	0	0	0	0	0	0	0	0	0	0	0	0	0	88	62	67	38	47	85	91	33	23
1	subjects	17	7	1	0	0	0	10	16	6	1	1	1	1	1	1	0	0	0	0	61	21	16	43	88	12	79	0	0	0	43	53	45	77	13	42	29	15	94	42	61	21	16	43	88	12	85	70	31
1	subjects	2	7	1	0	0	0	0	0	0	0	0	0	0	0	0	0	0	0	0	0	0	0	0	0	0	0	0	0	0	0	0	0	0	0	0	0	0	0	0	91	48	25	6	31	87	88	99	14
1	subjects	8	7	1	0	0	0	0	0	0	0	0	0	0	0	0	0	0	0	0	0	0	0	0	0	0	0	0	0	0	0	0	0	0	0	0	0	0	0	0	43	21	2	78	15	83	5	70	26
1	subjects	13	7	1	0	0	0	0	0	0	0	0	0	0	0	0	0	0	0	0	0	0	0	0	0	0	0	0	0	0	0	0	0	0	0	0	0	0	0	0	33	88	20	38	39	76	26	25	79
1	subjects	27	8	1	0	0	0	100	101	1	1	0	0	0	0	0	0	0	0	0	11	0	0	0	0	0	0	0	0	0	46	50	25	15	18	0	0	0	0	0	11	25	92	10	78	26	31	99	38
1	subjects	23	8	1	0	0	0	60	66	6	1	1	1	1	1	1	0	0	0	0	84	27	26	73	5	36	32	0	0	0	8	9	100	24	26	50	88	0	0	0	84	27	26	73	5	36	42	25	69
1	subjects	4	8	1	0	0	0	0	0	0	0	0	0	0	0	0	0	0	0	0	0	0	0	0	0	0	0	0	0	0	0	0	0	0	0	0	0	0	0	0	18	66	81	80	14	98	30	18	15
1	subjects	10	8	1	0	0	0	0	0	0	0	0	0	0	0	0	0	0	0	0	0	0	0	0	0	0	0	0	0	0	0	0	0	0	0	0	0	0	0	0	47	65	2	21	23	85	15	28	46
1	subjects	28	8	1	0	0	0	110	112	2	1	1	0	0	0	0	0	0	0	0	24	11	69	0	0	0	0	0	0	0	11	0	0	0	0	0	0	0	0	0	24	11	86	95	26	93	3	92	34
1	subjects	22	8	1	0	0	0	50	56	6	1	1	1	1	1	1	0	0	0	0	8	9	100	24	26	50	88	0	0	0	76	17	80	5	30	26	18	77	0	0	8	9	100	24	26	50	89	88	95
1	subjects	18	8	1	0	0	0	20	21	1	1	0	0	0	0	0	0	0	0	0	49	61	0	0	0	0	0	0	0	0	13	8	50	33	60	32	0	0	0	0	49	75	81	15	5	82	29	94	26
1	subjects	29	8	1	0	0	0	120	123	3	1	1	1	0	0	0	0	0	0	0	57	88	84	48	0	0	0	0	0	0	24	11	69	0	0	0	0	0	0	0	57	88	84	59	45	59	13	57	7
1	subjects	8	8	1	0	0	0	0	0	0	0	0	0	0	0	0	0	0	0	0	0	0	0	0	0	0	0	0	0	0	0	0	0	0	0	0	0	0	0	0	59	81	13	73	70	21	47	43	38
1	subjects	6	8	1	0	0	0	0	6	6	1	1	1	1	1	1	0	0	0	0	50	93	20	23	57	72	20	0	0	0	0	0	0	0	0	0	0	0	0	0	45	85	85	51	15	10	93	33	6
1	subjects	2	8	1	0	0	0	0	0	0	0	0	0	0	0	0	0	0	0	0	0	0	0	0	0	0	0	0	0	0	0	0	0	0	0	0	0	0	0	0	3	17	51	20	62	59	79	100	96
1	subjects	14	8	1	0	0	0	10	11	1	0	0	0	0	0	0	0	0	0	1	0	0	0	0	0	0	0	0	0	42	0	0	0	0	0	0	0	0	0	0	34	48	17	85	76	63	58	35	85
1	subjects	1	8	1	0	0	0	0	0	0	0	0	0	0	0	0	0	0	0	0	0	0	0	0	0	0	0	0	0	0	0	0	0	0	0	0	0	0	0	0	32	24	86	2	37	79	90	55	1
1	subjects	25	8	1	0	0	0	80	85	5	1	1	1	1	1	0	0	0	0	0	95	96	47	87	98	0	0	0	0	0	76	29	44	35	62	53	0	0	0	0	95	96	47	87	98	77	73	35	41
1	subjects	20	8	1	0	0	0	30	38	8	1	1	1	1	1	1	1	1	0	0	8	44	6	74	35	69	59	51	65	0	0	0	0	0	0	0	0	0	0	0	8	44	6	74	35	69	59	51	57
1	subjects	13	8	1	0	0	0	0	0	0	0	0	0	0	0	0	0	0	0	0	0	0	0	0	0	0	0	0	0	0	0	0	0	0	0	0	0	0	0	0	99	55	60	1	63	70	73	8	91
1	subjects	5	8	1	0	0	0	0	0	0	0	0	0	0	0	0	0	0	0	0	0	0	0	0	0	0	0	0	0	0	0	0	0	0	0	0	0	0	0	0	26	11	96	70	31	15	6	24	96
1	subjects	31	8	1	0	111.23	1	0	0	0	0	0	0	0	0	0	0	0	0	0	0	0	0	0	0	0	0	0	0	0	0	0	0	0	0	0	0	0	0	0	80	83	89	12	55	20	6	45	82
1	subjects	11	8	1	0	0	0	0	0	0	0	0	0	0	0	0	0	0	0	0	0	0	0	0	0	0	0	0	0	0	0	0	0	0	0	0	0	0	0	0	98	61	90	24	38	79	68	3	92
1	subjects	7	8	1	0	0	0	0	0	0	0	0	0	0	0	0	0	0	0	0	0	0	0	0	0	0	0	0	0	0	0	0	0	0	0	0	0	0	0	0	64	7	46	86	7	94	33	93	81
1	subjects	9	8	1	0	0	0	0	0	0	0	0	0	0	0	0	0	0	0	0	0	0	0	0	0	0	0	0	0	0	0	0	0	0	0	0	0	0	0	0	72	77	45	71	79	1	56	26	87
1	subjects	17	8	1	0	0	0	10	15	5	1	1	1	1	1	0	0	0	0	0	13	8	50	33	60	32	0	0	0	0	77	2	73	18	58	23	82	11	0	0	13	8	50	33	60	21	43	93	72
1	subjects	15	8	1	0	0	0	0	0	0	0	0	0	0	0	0	0	0	0	0	0	0	0	0	0	0	0	0	0	0	0	0	0	0	0	0	0	0	0	0	38	38	6	98	93	29	83	7	2
1	subjects	12	8	1	0	0	0	0	0	0	0	0	0	0	0	0	0	0	0	0	0	0	0	0	0	0	0	0	0	0	0	0	0	0	0	0	0	0	0	0	76	2	37	88	86	75	55	15	90
1	subjects	3	8	1	0	0	0	0	0	0	0	0	0	0	0	0	0	0	0	0	0	0	0	0	0	0	0	0	0	0	0	0	0	0	0	0	0	0	0	0	41	60	54	35	12	75	81	85	10
1	subjects	19	8	1	0	0	0	30	30	0	0	0	0	0	0	0	0	0	0	0	0	0	0	0	0	0	0	0	0	0	49	61	0	0	0	0	0	0	0	0	8	44	6	74	35	69	59	51	57
1	subjects	24	8	1	0	0	0	70	75	5	1	1	1	1	1	0	0	0	0	0	76	29	44	35	62	53	0	0	0	0	84	27	26	73	5	36	32	0	0	0	76	29	44	35	62	26	45	12	35
1	subjects	21	8	1	0	0	0	40	47	7	1	1	1	1	1	1	1	0	0	0	76	17	80	5	30	26	18	77	0	0	8	44	6	74	35	69	59	51	65	0	76	17	80	5	30	26	18	78	69
1	subjects	16	8	1	0	0	0	0	8	8	1	1	1	1	1	1	1	1	0	0	77	2	73	18	58	23	82	11	0	0	0	0	0	0	0	0	0	0	0	0	77	2	73	18	58	23	82	11	53
1	subjects	30	8	1	111.23	111.23	0	123	0	3	0	0	0	0	0	0	0	0	0	0	0	0	0	0	0	0	0	0	0	0	0	0	0	0	0	0	0	0	0	0	38	97	13	61	29	39	17	63	29
1	subjects	26	8	1	0	0	0	90	94	4	1	0	1	1	1	0	0	0	0	0	46	50	25	15	18	0	0	0	0	0	95	96	47	87	98	0	0	0	0	0	46	53	25	15	18	41	71	27	79
1	subjects	30	9	1	136.14	136.14	0	114	0	4	0	0	0	0	0	0	0	0	0	0	0	0	0	0	0	0	0	0	0	0	0	0	0	0	0	0	0	0	0	0	75	45	34	28	8	6	8	38	12
1	subjects	25	9	1	0	0	0	80	85	5	1	1	1	1	1	0	0	0	0	0	98	11	29	84	14	48	0	0	0	0	97	10	20	49	41	0	0	0	0	0	98	11	29	84	14	63	12	52	54
1	subjects	9	9	1	0	0	0	0	0	0	0	0	0	0	0	0	0	0	0	0	0	0	0	0	0	0	0	0	0	0	0	0	0	0	0	0	0	0	0	0	26	27	32	78	43	19	4	29	26
1	subjects	1	9	1	0	0	0	0	0	0	0	0	0	0	0	0	0	0	0	0	0	0	0	0	0	0	0	0	0	0	0	0	0	0	0	0	0	0	0	0	48	67	4	37	48	76	4	94	6
1	subjects	3	9	1	0	0	0	0	0	0	0	0	0	0	0	0	0	0	0	0	0	0	0	0	0	0	0	0	0	0	0	0	0	0	0	0	0	0	0	0	12	84	7	28	54	12	34	8	33
1	subjects	24	9	1	0	0	0	70	74	4	1	1	1	1	0	0	0	0	0	0	97	10	20	49	41	0	0	0	0	0	99	83	17	2	77	18	78	0	0	0	97	10	20	49	37	44	96	13	24
1	subjects	16	9	1	0	0	0	0	9	9	1	1	1	1	1	1	1	1	1	0	93	23	27	55	61	46	42	52	14	0	0	0	0	0	0	0	0	0	0	0	93	23	27	55	61	46	42	52	14
1	subjects	13	9	1	0	0	0	0	0	0	0	0	0	0	0	0	0	0	0	0	0	0	0	0	0	0	0	0	0	0	0	0	0	0	0	0	0	0	0	0	13	23	46	57	11	63	7	90	36
1	subjects	20	9	1	0	0	0	40	43	3	1	1	1	0	0	0	0	0	0	0	52	69	9	43	0	0	0	0	0	0	51	45	40	98	66	0	0	0	0	0	52	69	9	40	65	78	82	32	19
1	subjects	5	9	1	0	0	0	0	0	0	0	0	0	0	0	0	0	0	0	0	0	0	0	0	0	0	0	0	0	0	0	0	0	0	0	0	0	0	0	0	42	14	75	45	92	10	9	97	84
1	subjects	29	9	1	0	0	0	110	114	4	1	1	1	1	0	0	0	0	0	0	36	77	55	34	48	0	0	0	0	0	33	70	22	79	63	57	2	79	95	83	36	77	55	34	49	38	20	65	75
1	subjects	17	9	1	0	0	0	10	17	7	1	1	1	1	1	1	1	0	0	0	60	64	55	82	21	5	30	39	0	0	93	23	27	55	61	46	42	52	14	0	60	64	55	82	21	5	30	38	38
1	subjects	18	9	1	0	0	0	20	26	6	1	1	1	1	1	1	0	0	0	0	87	33	85	71	99	14	0	0	0	0	60	64	55	82	21	5	30	39	0	0	87	33	85	71	99	14	81	89	23
1	subjects	27	9	1	0	0	0	100	102	2	1	0	0	0	0	0	0	0	0	1	33	0	0	0	0	0	0	0	0	83	15	89	0	0	0	0	0	0	0	0	33	70	22	79	63	57	2	79	96
1	subjects	15	9	1	0	0	0	0	0	0	0	0	0	0	0	0	0	0	0	0	0	0	0	0	0	0	0	0	0	0	0	0	0	0	0	0	0	0	0	0	42	39	32	29	52	87	49	79	100
1	subjects	7	9	1	0	0	0	0	0	0	0	0	0	0	0	0	0	0	0	0	0	0	0	0	0	0	0	0	0	0	0	0	0	0	0	0	0	0	0	0	47	4	48	94	53	26	87	61	69
1	subjects	26	9	1	0	0	0	90	92	2	1	1	0	0	0	0	0	0	0	0	15	89	0	0	0	0	0	0	0	0	98	11	29	84	14	48	0	0	0	0	15	89	55	32	13	87	78	96	8
1	subjects	8	9	1	0	0	0	0	0	0	0	0	0	0	0	0	0	0	0	0	0	0	0	0	0	0	0	0	0	0	0	0	0	0	0	0	0	0	0	0	68	76	6	35	63	96	94	19	56
1	subjects	22	9	1	0	0	0	50	58	8	1	1	1	1	1	1	1	1	0	0	92	22	58	3	89	40	80	98	98	0	90	0	0	0	0	0	0	0	0	0	92	22	58	3	89	40	80	98	99
1	subjects	31	9	1	0	136.14	1	0	0	0	0	0	0	0	0	0	0	0	0	0	0	0	0	0	0	0	0	0	0	0	0	0	0	0	0	0	0	0	0	0	25	90	59	77	96	36	42	31	85
1	subjects	28	9	1	0	0	0	100	109	9	1	1	1	1	1	1	1	1	0	1	33	70	22	79	63	57	2	79	95	83	33	0	0	0	0	0	0	0	0	83	33	70	22	79	63	57	2	79	96
1	subjects	21	9	1	0	0	0	50	50	0	0	0	0	0	0	0	0	0	0	0	90	0	0	0	0	0	0	0	0	0	52	69	9	43	0	0	0	0	0	0	92	22	58	3	89	40	80	98	99
1	subjects	11	9	1	0	0	0	0	0	0	0	0	0	0	0	0	0	0	0	0	0	0	0	0	0	0	0	0	0	0	0	0	0	0	0	0	0	0	0	0	57	96	89	2	78	16	20	47	39
1	subjects	14	9	1	0	0	0	10	13	3	1	1	1	0	0	0	0	0	0	0	27	74	86	62	0	0	0	0	0	0	0	0	0	0	0	0	0	0	0	0	47	69	47	58	95	53	30	92	85
1	subjects	6	9	1	0	0	0	0	5	5	1	0	1	1	1	1	0	0	0	0	70	90	11	30	27	96	24	0	0	0	0	0	0	0	0	0	0	0	0	0	77	6	83	25	42	47	31	57	46
1	subjects	10	9	1	0	0	0	0	0	0	0	0	0	0	0	0	0	0	0	0	0	0	0	0	0	0	0	0	0	0	0	0	0	0	0	0	0	0	0	0	46	29	78	19	35	20	97	81	24
1	subjects	4	9	1	0	0	0	0	0	0	0	0	0	0	0	0	0	0	0	0	0	0	0	0	0	0	0	0	0	0	0	0	0	0	0	0	0	0	0	0	78	69	58	81	86	41	99	24	93
1	subjects	19	9	1	0	0	0	30	34	4	1	1	1	1	0	0	0	0	0	0	51	45	40	98	66	0	0	0	0	0	87	33	85	71	99	14	0	0	0	0	51	45	40	98	62	78	39	93	66
1	subjects	2	9	1	0	0	0	0	0	0	0	0	0	0	0	0	0	0	0	0	0	0	0	0	0	0	0	0	0	0	0	0	0	0	0	0	0	0	0	0	52	34	3	56	69	97	54	45	68
1	subjects	12	9	1	0	0	0	0	0	0	0	0	0	0	0	0	0	0	0	0	0	0	0	0	0	0	0	0	0	0	0	0	0	0	0	0	0	0	0	0	52	63	47	73	38	1	36	89	43
1	subjects	23	9	1	0	0	0	60	66	6	1	1	1	1	1	1	0	0	0	0	99	83	17	2	77	18	78	0	0	0	92	22	58	3	89	40	80	98	98	0	99	83	17	2	77	18	69	57	63
1	subjects	29	10	1	0	0	0	180	186	6	1	1	1	1	1	1	0	0	0	0	60	70	91	70	22	50	63	0	0	0	0	0	0	0	0	0	32	95	81	7	60	70	91	70	22	50	54	29	77
1	subjects	6	10	1	0	0	0	0	9	9	1	1	1	1	1	1	1	1	1	0	30	8	98	2	56	3	22	6	84	17	0	0	0	0	0	0	0	0	0	0	21	76	42	94	16	89	48	23	11
1	subjects	24	10	1	0	0	0	120	120	0	0	0	0	0	0	0	0	0	0	0	0	0	0	0	0	0	0	0	0	0	0	0	0	0	0	0	0	53	96	70	32	93	82	83	52	80	52	91	62
1	subjects	1	10	1	0	0	0	0	0	0	0	0	0	0	0	0	0	0	0	0	0	0	0	0	0	0	0	0	0	0	0	0	0	0	0	0	0	0	0	0	96	90	46	34	81	34	42	16	79
1	subjects	25	10	1	0	0	0	130	133	3	0	0	0	0	0	0	0	1	1	1	0	0	0	0	0	0	67	74	49	60	0	0	0	0	0	0	0	0	0	0	84	54	79	70	65	81	69	74	49
1	subjects	2	10	1	0	0	0	0	0	0	0	0	0	0	0	0	0	0	0	0	0	0	0	0	0	0	0	0	0	0	0	0	0	0	0	0	0	0	0	0	98	53	57	69	59	7	55	65	76
1	subjects	5	10	1	0	0	0	0	0	0	0	0	0	0	0	0	0	0	0	0	0	0	0	0	0	0	0	0	0	0	0	0	0	0	0	0	0	0	0	0	19	42	4	91	48	4	10	31	32
1	subjects	27	10	1	0	0	0	160	160	0	0	0	0	0	0	0	0	0	0	0	0	0	0	0	0	0	0	0	0	0	94	86	27	86	11	34	15	0	0	0	96	89	73	45	76	51	42	91	73
1	subjects	31	10	1	0	101.86	1	0	0	0	0	0	0	0	0	0	0	0	0	0	0	0	0	0	0	0	0	0	0	0	0	0	0	0	0	0	0	0	0	0	95	80	84	9	98	61	39	74	64
1	subjects	4	10	1	0	0	0	0	0	0	0	0	0	0	0	0	0	0	0	0	0	0	0	0	0	0	0	0	0	0	0	0	0	0	0	0	0	0	0	0	18	59	17	8	88	72	17	60	82
1	subjects	14	10	1	0	0	0	20	21	1	1	0	0	0	0	0	0	0	0	0	75	31	0	0	0	0	0	0	0	0	0	0	0	0	0	0	0	0	0	0	98	41	4	51	77	65	95	89	27
1	subjects	18	10	1	0	0	0	30	37	7	1	1	1	1	1	1	1	0	0	0	71	93	31	56	45	23	6	39	0	0	0	0	0	0	0	14	38	32	88	14	71	93	31	56	45	23	6	37	82
1	subjects	21	10	1	0	0	0	70	77	7	1	1	1	1	1	1	1	0	0	0	62	52	68	77	74	12	100	82	0	0	0	0	0	0	0	0	37	51	76	1	62	52	68	77	74	12	100	81	2
1	subjects	12	10	1	0	0	0	0	0	0	0	0	0	0	0	0	0	0	0	0	0	0	0	0	0	0	0	0	0	0	0	0	0	0	0	0	0	0	0	0	28	77	7	57	57	83	88	19	68
1	subjects	10	10	1	0	0	0	0	0	0	0	0	0	0	0	0	0	0	0	0	0	0	0	0	0	0	0	0	0	0	0	0	0	0	0	0	0	0	0	0	71	86	76	86	27	62	46	76	25
1	subjects	8	10	1	0	0	0	0	0	0	0	0	0	0	0	0	0	0	0	0	0	0	0	0	0	0	0	0	0	0	0	0	0	0	0	0	0	0	0	0	90	62	9	4	9	96	44	82	14
1	subjects	15	10	1	0	0	0	0	0	0	0	0	0	0	0	0	0	0	0	0	0	0	0	0	0	0	0	0	0	0	0	0	0	0	0	0	0	0	0	0	48	85	66	36	61	98	39	45	44
1	subjects	20	10	1	0	0	0	60	64	4	0	0	0	0	0	0	1	1	1	1	0	0	0	0	0	0	37	51	76	1	0	66	46	21	9	12	77	61	17	70	59	21	33	56	63	91	37	51	76
1	subjects	11	10	1	0	0	0	0	0	0	0	0	0	0	0	0	0	0	0	0	0	0	0	0	0	0	0	0	0	0	0	0	0	0	0	0	0	0	0	0	99	62	85	44	51	1	76	39	81
1	subjects	30	10	1	101.86	101.86	0	186	0	6	0	0	0	0	0	0	0	0	0	0	0	0	0	0	0	0	0	0	0	0	0	0	0	0	0	0	0	0	0	0	19	21	32	7	26	60	89	92	69
1	subjects	23	10	1	0	0	0	100	103	3	0	0	0	0	0	0	0	1	1	1	0	0	0	0	0	0	0	53	96	70	57	68	13	70	7	6	70	58	48	10	56	2	73	4	3	35	51	53	96
1	subjects	22	10	1	0	0	0	80	89	9	1	1	0	1	1	1	1	1	1	1	57	68	13	70	7	6	70	58	48	10	62	52	68	77	74	12	100	82	0	0	57	68	9	70	7	6	70	58	48
1	subjects	3	10	1	0	0	0	0	0	0	0	0	0	0	0	0	0	0	0	0	0	0	0	0	0	0	0	0	0	0	0	0	0	0	0	0	0	0	0	0	36	20	97	33	51	37	17	63	93
1	subjects	19	10	1	0	0	0	40	49	9	0	1	1	1	1	1	1	1	1	1	0	66	46	21	9	12	77	61	17	70	71	93	31	56	45	23	6	39	0	0	69	66	46	21	9	12	77	61	17
1	subjects	26	10	1	0	0	0	140	146	6	1	1	1	1	1	1	0	0	0	0	94	86	27	86	11	34	15	0	0	0	0	0	0	0	0	0	67	74	49	60	94	86	27	86	11	34	13	73	90
1	subjects	28	10	1	0	0	0	170	173	3	0	0	0	0	0	0	0	1	1	1	0	0	0	0	0	0	32	95	81	7	0	0	0	0	0	0	0	0	0	0	70	52	66	96	8	90	35	95	81
1	subjects	17	10	1	0	0	0	20	24	4	0	0	0	0	0	0	1	1	1	1	0	0	0	0	0	14	38	32	88	14	50	91	47	0	0	0	0	0	0	0	63	50	6	60	94	15	38	32	88
1	subjects	7	10	1	0	0	0	0	0	0	0	0	0	0	0	0	0	0	0	0	0	0	0	0	0	0	0	0	0	0	0	0	0	0	0	0	0	0	0	0	9	86	16	68	4	3	86	29	81
1	subjects	9	10	1	0	0	0	0	0	0	0	0	0	0	0	0	0	0	0	0	0	0	0	0	0	0	0	0	0	0	0	0	0	0	0	0	0	0	0	0	51	48	87	63	80	90	17	23	26
1	subjects	16	10	1	0	0	0	10	13	3	1	1	1	0	0	0	0	0	0	0	50	91	47	0	0	0	0	0	0	0	0	0	0	0	0	0	0	0	0	0	50	91	47	15	93	36	83	27	21
1	subjects	13	10	1	0	0	0	0	0	0	0	0	0	0	0	0	0	0	0	0	0	0	0	0	0	0	0	0	0	0	0	0	0	0	0	0	0	0	0	0	30	24	22	4	24	84	54	69	7
1	subjects	5	11	1	0	0	0	0	0	0	0	0	0	0	0	0	0	0	0	0	0	0	0	0	0	0	0	0	0	0	0	0	0	0	0	0	0	0	0	0	3	53	54	31	89	31	36	62	59
1	subjects	29	11	1	0	0	0	150	159	9	0	1	1	1	1	1	1	1	1	1	0	92	32	85	47	13	51	24	74	55	59	47	79	23	0	0	0	0	0	0	77	92	32	85	47	13	51	24	74
1	subjects	22	11	1	0	0	0	70	76	6	1	1	1	0	1	1	1	0	0	0	92	53	43	79	11	1	79	72	0	0	31	57	26	31	90	48	39	0	0	0	92	53	43	80	11	1	79	71	79
1	subjects	21	11	1	0	0	0	60	66	6	1	1	1	1	1	1	0	0	0	0	31	57	26	31	90	48	39	0	0	0	95	46	80	42	0	0	0	0	0	0	31	57	26	31	90	48	41	90	46
1	subjects	17	11	1	0	0	0	20	20	0	0	0	0	0	0	0	0	0	0	0	73	0	0	0	0	0	0	0	0	0	0	0	0	0	0	0	0	0	0	0	66	65	3	96	70	19	60	72	73
1	subjects	24	11	1	0	0	0	90	98	8	1	1	1	1	1	1	1	1	0	0	94	42	76	91	23	74	8	20	0	0	82	50	51	81	66	74	47	65	7	0	94	42	76	91	23	74	8	20	56
1	subjects	19	11	1	0	0	0	40	44	4	0	0	0	0	0	0	1	1	1	1	0	0	0	0	0	9	71	67	9	1	3	57	0	0	0	0	0	0	0	0	14	93	32	50	26	10	71	67	9
1	subjects	26	11	1	0	0	0	110	119	9	0	1	1	1	1	1	1	1	1	1	5	61	69	42	67	31	24	26	38	66	18	64	8	99	90	38	38	5	56	0	4	61	69	42	67	31	24	26	38
1	subjects	2	11	1	0	0	0	0	0	0	0	0	0	0	0	0	0	0	0	0	0	0	0	0	0	0	0	0	0	0	0	0	0	0	0	0	0	0	0	0	5	18	37	63	54	66	79	77	90
1	subjects	3	11	1	0	0	0	0	0	0	0	0	0	0	0	0	0	0	0	0	0	0	0	0	0	0	0	0	0	0	0	0	0	0	0	0	0	0	0	0	80	20	76	4	49	10	97	42	79
1	subjects	30	11	1	51.59	51.59	0	159	0	9	0	0	0	0	0	0	0	0	0	0	0	0	0	0	0	0	0	0	0	0	0	0	0	0	0	0	0	0	0	0	63	54	62	58	51	16	52	98	43
1	subjects	12	11	1	0	0	0	0	0	0	0	0	0	0	0	0	0	0	0	0	0	0	0	0	0	0	0	0	0	0	0	0	0	0	0	0	0	0	0	0	92	69	73	54	49	45	45	64	60
1	subjects	4	11	1	0	0	0	0	0	0	0	0	0	0	0	0	0	0	0	0	0	0	0	0	0	0	0	0	0	0	0	0	0	0	0	0	0	0	0	0	72	7	54	72	12	69	69	96	79
1	subjects	31	11	1	0	51.59	1	0	0	0	0	0	0	0	0	0	0	0	0	0	0	0	0	0	0	0	0	0	0	0	0	0	0	0	0	0	0	0	0	0	50	1	50	42	7	36	25	2	76
1	subjects	1	11	1	0	0	0	0	0	0	0	0	0	0	0	0	0	0	0	0	0	0	0	0	0	0	0	0	0	0	0	0	0	0	0	0	0	0	0	0	9	74	95	7	7	88	4	34	74
1	subjects	23	11	1	0	0	0	80	89	9	1	1	1	1	1	1	1	1	1	0	82	50	51	81	66	74	47	65	7	0	92	53	43	79	11	1	79	72	0	0	82	50	51	81	66	74	47	65	7
1	subjects	6	11	1	0	0	0	0	8	8	1	1	1	1	1	0	1	1	1	0	46	57	7	19	70	62	84	80	48	60	0	0	0	0	0	0	0	0	0	0	23	75	8	3	44	51	19	88	57
1	subjects	28	11	1	0	0	0	140	144	4	1	1	1	1	0	0	0	0	0	0	59	47	79	23	0	0	0	0	0	0	0	0	0	0	0	0	77	19	8	32	59	47	79	23	33	54	43	35	97
1	subjects	14	11	1	0	0	0	10	16	6	1	1	1	1	1	1	0	0	0	0	90	34	30	86	63	36	75	0	0	0	0	0	0	0	0	0	0	0	0	0	65	75	10	5	77	34	68	92	54
1	subjects	18	11	1	0	0	0	30	31	1	1	0	0	0	0	0	0	0	0	0	3	57	0	0	0	0	0	0	0	0	73	0	0	0	0	0	0	0	0	0	3	66	56	100	5	94	80	73	2
1	subjects	10	11	1	0	0	0	0	0	0	0	0	0	0	0	0	0	0	0	0	0	0	0	0	0	0	0	0	0	0	0	0	0	0	0	0	0	0	0	0	41	43	86	75	4	41	46	81	87
1	subjects	11	11	1	0	0	0	0	0	0	0	0	0	0	0	0	0	0	0	0	0	0	0	0	0	0	0	0	0	0	0	0	0	0	0	0	0	0	0	0	29	8	86	49	23	68	60	87	88
1	subjects	25	11	1	0	0	0	100	108	8	1	1	1	1	1	1	1	1	0	0	18	64	8	99	90	38	38	5	56	0	94	42	76	91	23	74	8	20	0	0	18	64	8	99	90	38	38	5	48
1	subjects	7	11	1	0	0	0	0	0	0	0	0	0	0	0	0	0	0	0	0	0	0	0	0	0	0	0	0	0	0	0	0	0	0	0	0	0	0	0	0	95	71	15	94	70	19	29	98	66
1	subjects	9	11	1	0	0	0	0	0	0	0	0	0	0	0	0	0	0	0	0	0	0	0	0	0	0	0	0	0	0	0	0	0	0	0	0	0	0	0	0	46	61	65	95	76	36	11	48	83
1	subjects	27	11	1	0	0	0	130	133	3	0	0	0	0	0	0	0	1	1	1	0	0	0	0	0	0	77	19	8	32	5	61	69	42	67	31	24	26	38	66	93	68	32	57	6	77	73	19	8
1	subjects	13	11	1	0	0	0	0	0	0	0	0	0	0	0	0	0	0	0	0	0	0	0	0	0	0	0	0	0	0	0	0	0	0	0	0	0	0	0	0	61	49	23	17	54	58	50	17	56
1	subjects	15	11	1	0	0	0	0	0	0	0	0	0	0	0	0	0	0	0	0	0	0	0	0	0	0	0	0	0	0	0	0	0	0	0	0	0	0	0	0	13	70	11	87	95	14	44	54	74
1	subjects	20	11	1	0	0	0	50	54	4	1	1	1	1	0	0	0	0	0	0	95	46	80	42	0	0	0	0	0	0	0	0	0	0	0	9	71	67	9	1	95	46	80	42	39	64	31	5	25
1	subjects	16	11	1	0	0	0	10	10	0	0	0	0	0	0	0	0	0	0	0	0	0	0	0	0	0	0	0	0	0	0	0	0	0	0	0	0	0	0	0	26	60	28	7	98	85	97	7	99
1	subjects	8	11	1	0	0	0	0	0	0	0	0	0	0	0	0	0	0	0	0	0	0	0	0	0	0	0	0	0	0	0	0	0	0	0	0	0	0	0	0	88	52	80	70	95	93	95	21	92
1	subjects	14	12	1	0	0	0	10	16	6	1	1	1	1	1	1	0	0	0	0	14	6	49	12	54	39	3	0	0	0	0	0	0	0	0	0	0	0	0	0	48	78	71	58	99	34	46	17	91
1	subjects	8	12	1	0	0	0	0	0	0	0	0	0	0	0	0	0	0	0	0	0	0	0	0	0	0	0	0	0	0	0	0	0	0	0	0	0	0	0	0	8	15	33	99	69	19	12	24	48
1	subjects	17	12	1	0	0	0	20	24	4	1	1	1	1	0	0	0	0	0	0	78	99	2	16	61	0	0	0	0	0	82	70	98	0	0	0	0	0	0	0	78	99	2	16	58	64	43	50	89
1	subjects	13	12	1	0	0	0	0	0	0	0	0	0	0	0	0	0	0	0	0	0	0	0	0	0	0	0	0	0	0	0	0	0	0	0	0	0	0	0	0	97	29	15	84	41	50	76	81	6
1	subjects	12	12	1	0	0	0	0	0	0	0	0	0	0	0	0	0	0	0	0	0	0	0	0	0	0	0	0	0	0	0	0	0	0	0	0	0	0	0	0	22	32	13	45	58	10	26	51	80
1	subjects	11	12	1	0	0	0	0	0	0	0	0	0	0	0	0	0	0	0	0	0	0	0	0	0	0	0	0	0	0	0	0	0	0	0	0	0	0	0	0	14	76	35	29	4	100	50	61	38
1	subjects	10	12	1	0	0	0	0	0	0	0	0	0	0	0	0	0	0	0	0	0	0	0	0	0	0	0	0	0	0	0	0	0	0	0	0	0	0	0	0	90	62	51	82	98	23	22	54	47
1	subjects	15	12	1	0	0	0	0	0	0	0	0	0	0	0	0	0	0	0	0	0	0	0	0	0	0	0	0	0	0	0	0	0	0	0	0	0	0	0	0	46	47	34	32	95	33	87	98	23
1	subjects	30	12	1	166.63	166.63	0	163	0	3	0	0	0	0	0	0	0	0	0	0	0	0	0	0	0	0	0	0	0	0	0	0	0	0	0	0	0	0	0	0	36	84	48	52	13	21	80	50	92
1	subjects	26	12	1	0	0	0	120	126	6	1	1	1	1	1	1	0	0	0	0	10	1	76	4	44	62	58	0	0	0	81	25	0	0	0	0	0	0	0	0	10	1	76	4	44	62	61	44	21
1	subjects	7	12	1	0	0	0	0	0	0	0	0	0	0	0	0	0	0	0	0	0	0	0	0	0	0	0	0	0	0	0	0	0	0	0	0	0	0	0	0	12	65	13	40	14	27	72	9	28
1	subjects	20	12	1	0	0	0	50	55	5	1	1	1	1	1	0	0	0	0	0	37	73	75	95	93	74	0	0	0	0	70	33	97	11	32	94	86	0	0	0	37	73	75	95	93	92	36	63	41
1	subjects	19	12	1	0	0	0	40	47	7	1	1	1	1	1	1	1	0	0	0	70	33	97	11	32	94	86	0	0	0	4	22	25	64	24	57	11	89	0	0	70	33	97	11	32	94	86	90	80
1	subjects	29	12	1	0	0	0	160	163	3	1	1	1	0	0	0	0	0	0	0	21	22	12	0	0	0	0	0	0	0	42	0	0	0	0	0	0	0	0	0	21	22	12	13	18	52	78	88	37
1	subjects	1	12	1	0	0	0	0	0	0	0	0	0	0	0	0	0	0	0	0	0	0	0	0	0	0	0	0	0	0	0	0	0	0	0	0	0	0	0	0	11	31	6	82	23	68	41	29	74
1	subjects	16	12	1	0	0	0	10	12	2	1	1	0	0	0	0	0	0	0	0	82	70	98	0	0	0	0	0	0	0	0	0	0	0	0	0	0	0	0	0	82	70	81	21	2	65	30	22	67
1	subjects	27	12	1	0	0	0	130	139	9	1	1	1	1	1	1	1	1	1	0	93	67	36	81	59	99	68	95	86	0	10	1	76	4	44	62	58	0	0	0	93	67	36	81	59	99	68	95	86
1	subjects	31	12	1	0	166.63	1	0	0	0	0	0	0	0	0	0	0	0	0	0	0	0	0	0	0	0	0	0	0	0	0	0	0	0	0	0	0	0	0	0	46	97	47	10	7	85	43	98	76
1	subjects	25	12	1	0	0	0	110	112	2	1	1	0	0	0	0	0	0	0	0	81	25	0	0	0	0	0	0	0	0	47	64	41	25	34	27	37	93	14	32	81	25	41	59	27	50	84	46	69
1	subjects	23	12	1	0	0	0	90	90	0	0	0	0	0	0	0	0	0	0	0	0	0	0	0	0	0	0	0	0	0	80	35	52	63	66	53	87	65	0	0	47	64	41	25	34	27	37	93	14
1	subjects	28	12	1	0	0	0	150	151	1	1	0	0	0	0	0	0	0	0	0	42	0	0	0	0	0	0	0	0	0	93	67	36	81	59	99	68	95	86	0	42	52	15	26	30	76	79	7	73
1	subjects	3	12	1	0	0	0	0	0	0	0	0	0	0	0	0	0	0	0	0	0	0	0	0	0	0	0	0	0	0	0	0	0	0	0	0	0	0	0	0	38	7	61	91	65	35	63	50	68
1	subjects	9	12	1	0	0	0	0	0	0	0	0	0	0	0	0	0	0	0	0	0	0	0	0	0	0	0	0	0	0	0	0	0	0	0	0	0	0	0	0	87	57	12	5	32	65	65	41	31
1	subjects	5	12	1	0	0	0	0	0	0	0	0	0	0	0	0	0	0	0	0	0	0	0	0	0	0	0	0	0	0	0	0	0	0	0	0	0	0	0	0	15	33	13	84	21	31	22	3	83
1	subjects	4	12	1	0	0	0	0	0	0	0	0	0	0	0	0	0	0	0	0	0	0	0	0	0	0	0	0	0	0	0	0	0	0	0	0	0	0	0	0	23	51	85	92	61	21	73	62	50
1	subjects	22	12	1	0	0	0	70	77	7	1	1	1	1	1	1	1	0	0	0	80	35	52	63	66	53	87	65	0	0	72	39	21	82	0	0	0	0	0	0	80	35	52	63	66	53	87	66	82
1	subjects	24	12	1	0	0	0	90	99	9	1	1	1	1	1	1	1	1	1	0	47	64	41	25	34	27	37	93	14	32	0	0	0	0	0	0	0	0	0	0	47	64	41	25	34	27	37	93	14
1	subjects	6	12	1	0	0	0	0	2	2	1	1	0	0	0	0	0	0	0	0	54	40	42	0	0	0	0	0	0	0	0	0	0	0	0	0	0	0	0	0	33	48	61	32	73	47	49	38	40
1	subjects	18	12	1	0	0	0	30	37	7	1	1	1	1	1	1	1	0	0	0	4	22	25	64	24	57	11	89	0	0	78	99	2	16	61	0	0	0	0	0	4	22	25	64	24	57	11	90	51
1	subjects	2	12	1	0	0	0	0	0	0	0	0	0	0	0	0	0	0	0	0	0	0	0	0	0	0	0	0	0	0	0	0	0	0	0	0	0	0	0	0	27	96	23	61	52	44	82	76	77
1	subjects	21	12	1	0	0	0	60	64	4	1	1	1	1	0	0	0	0	0	0	72	39	21	82	0	0	0	0	0	0	37	73	75	95	93	74	0	0	0	0	72	39	21	82	87	1	35	36	84
1	subjects	15	13	1	0	0	0	0	0	0	0	0	0	0	0	0	0	0	0	0	0	0	0	0	0	0	0	0	0	0	0	0	0	0	0	0	0	0	0	0	8	52	15	90	94	39	29	59	26
1	subjects	29	13	1	0	0	0	140	145	5	0	0	0	0	0	1	1	1	1	1	0	0	0	0	41	65	55	99	61	19	80	100	24	0	15	0	0	0	0	0	45	26	94	66	44	65	55	99	61
1	subjects	3	13	1	0	0	0	0	0	0	0	0	0	0	0	0	0	0	0	0	0	0	0	0	0	0	0	0	0	0	0	0	0	0	0	0	0	0	0	0	10	46	92	77	75	21	34	89	80
1	subjects	17	13	1	0	0	0	10	17	7	1	1	1	1	1	1	0	1	0	0	74	66	69	80	13	14	42	14	89	24	0	0	0	0	0	0	0	0	0	0	74	66	69	80	13	14	65	14	88
1	subjects	14	13	1	0	0	0	10	12	2	1	1	0	0	0	0	0	0	0	0	11	6	16	27	0	0	0	0	0	0	0	0	0	0	0	0	0	0	0	0	20	37	28	44	93	50	77	21	56
1	subjects	6	13	1	0	0	0	0	7	7	1	1	1	1	1	1	1	0	0	0	49	75	98	77	41	59	98	52	0	0	0	0	0	0	0	0	0	0	0	0	100	39	26	100	64	36	43	11	82
1	subjects	24	13	1	0	0	0	80	87	7	1	1	1	1	1	1	0	0	1	0	53	57	38	40	44	79	23	0	14	28	0	0	0	0	0	75	24	0	0	0	53	57	38	40	44	79	24	53	14
1	subjects	12	13	1	0	0	0	0	0	0	0	0	0	0	0	0	0	0	0	0	0	0	0	0	0	0	0	0	0	0	0	0	0	0	0	0	0	0	0	0	60	19	30	30	54	6	86	4	36
1	subjects	4	13	1	0	0	0	0	0	0	0	0	0	0	0	0	0	0	0	0	0	0	0	0	0	0	0	0	0	0	0	0	0	0	0	0	0	0	0	0	85	45	75	47	89	100	50	54	29
1	subjects	16	13	1	0	0	0	10	10	0	0	0	0	0	0	0	0	0	0	0	0	0	0	0	0	0	0	0	0	0	0	0	0	0	0	0	0	0	0	0	74	66	69	80	13	14	65	14	88
1	subjects	21	13	1	0	0	0	60	61	1	0	0	0	0	0	0	0	0	0	1	0	0	0	0	0	0	0	0	32	92	0	98	34	86	92	22	25	39	37	99	39	63	23	37	57	52	16	63	33
1	subjects	1	13	1	0	0	0	0	0	0	0	0	0	0	0	0	0	0	0	0	0	0	0	0	0	0	0	0	0	0	0	0	0	0	0	0	0	0	0	0	6	58	61	49	70	98	85	33	17
1	subjects	7	13	1	0	0	0	0	0	0	0	0	0	0	0	0	0	0	0	0	0	0	0	0	0	0	0	0	0	0	0	0	0	0	0	0	0	0	0	0	26	59	20	87	59	33	84	54	37
1	subjects	13	13	1	0	0	0	0	0	0	0	0	0	0	0	0	0	0	0	0	0	0	0	0	0	0	0	0	0	0	0	0	0	0	0	0	0	0	0	0	96	91	100	52	30	62	63	67	72
1	subjects	9	13	1	0	0	0	0	0	0	0	0	0	0	0	0	0	0	0	0	0	0	0	0	0	0	0	0	0	0	0	0	0	0	0	0	0	0	0	0	97	20	25	6	45	63	28	63	1
1	subjects	10	13	1	0	0	0	0	0	0	0	0	0	0	0	0	0	0	0	0	0	0	0	0	0	0	0	0	0	0	0	0	0	0	0	0	0	0	0	0	50	65	98	72	12	53	77	73	98
1	subjects	22	13	1	0	0	0	70	73	3	0	0	0	0	0	0	0	1	1	1	0	0	0	0	0	0	41	88	14	49	0	0	0	0	0	0	0	0	32	92	61	46	32	13	10	52	39	88	14
1	subjects	20	13	1	0	0	0	40	48	8	0	0	1	1	1	1	1	1	1	1	0	98	34	86	92	22	25	39	37	99	98	19	50	93	1	3	21	70	2	74	25	97	34	86	92	22	25	39	37
1	subjects	30	13	1	131.45	131.45	0	145	0	5	0	0	0	0	0	0	0	0	0	0	0	0	0	0	0	0	0	0	0	0	0	0	0	0	0	0	0	0	0	0	52	58	7	98	20	83	21	27	76
1	subjects	28	13	1	0	0	0	130	133	3	1	1	1	0	0	0	0	0	0	0	80	100	24	0	15	0	0	0	0	0	7	0	77	0	0	0	0	0	0	0	80	100	24	65	12	41	58	5	48
1	subjects	31	13	1	0	131.45	1	0	0	0	0	0	0	0	0	0	0	0	0	0	0	0	0	0	0	0	0	0	0	0	0	0	0	0	0	0	0	0	0	0	63	33	38	41	97	18	81	66	98
1	subjects	11	13	1	0	0	0	0	0	0	0	0	0	0	0	0	0	0	0	0	0	0	0	0	0	0	0	0	0	0	0	0	0	0	0	0	0	0	0	0	20	64	95	33	60	60	38	10	30
1	subjects	25	13	1	0	0	0	90	97	7	1	1	1	0	1	1	1	1	0	0	64	39	34	31	2	98	9	9	37	0	53	57	38	40	44	79	23	0	14	28	64	39	34	33	2	98	9	9	34
1	subjects	23	13	1	0	0	0	80	81	1	0	0	0	0	0	0	1	0	0	0	0	0	0	0	0	75	24	0	0	0	0	0	0	0	0	0	41	88	14	49	53	57	38	40	44	79	24	53	14
1	subjects	5	13	1	0	0	0	0	0	0	0	0	0	0	0	0	0	0	0	0	0	0	0	0	0	0	0	0	0	0	0	0	0	0	0	0	0	0	0	0	14	65	20	38	38	61	19	15	2
1	subjects	8	13	1	0	0	0	0	0	0	0	0	0	0	0	0	0	0	0	0	0	0	0	0	0	0	0	0	0	0	0	0	0	0	0	0	0	0	0	0	35	32	52	67	69	81	10	45	27
1	subjects	27	13	1	0	0	0	120	121	1	1	0	0	0	0	0	0	0	0	0	7	0	77	0	0	0	0	0	0	0	32	25	82	19	62	46	71	6	0	0	7	84	78	16	82	76	48	13	32
1	subjects	26	13	1	0	0	0	100	107	7	1	1	1	1	1	1	1	0	0	0	32	25	82	19	62	46	71	6	0	0	64	39	34	31	2	98	9	9	37	0	32	25	82	19	62	46	71	9	88
1	subjects	18	13	1	0	0	0	20	25	5	1	1	1	1	1	0	0	0	0	0	100	94	86	57	42	0	50	0	0	0	74	66	69	80	13	14	42	14	89	24	100	94	86	57	42	63	32	11	27
1	subjects	2	13	1	0	0	0	0	0	0	0	0	0	0	0	0	0	0	0	0	0	0	0	0	0	0	0	0	0	0	0	0	0	0	0	0	0	0	0	0	91	8	81	33	52	67	16	55	73
1	subjects	19	13	1	0	0	0	30	39	9	1	1	1	1	1	1	0	1	1	1	98	19	50	93	1	3	21	70	2	74	100	94	86	57	42	0	50	0	0	0	98	19	50	93	1	3	3	70	2
1	subjects	8	14	1	0	0	0	0	0	0	0	0	0	0	0	0	0	0	0	0	0	0	0	0	0	0	0	0	0	0	0	0	0	0	0	0	0	0	0	0	91	63	6	28	100	7	30	52	61
1	subjects	31	14	1	0	111.7	1	0	0	0	0	0	0	0	0	0	0	0	0	0	0	0	0	0	0	0	0	0	0	0	0	0	0	0	0	0	0	0	0	0	44	54	46	59	6	93	43	82	67
1	subjects	30	14	1	111.7	111.7	0	170	0	0	0	0	0	0	0	0	0	0	0	0	0	0	0	0	0	0	0	0	0	0	0	0	0	0	0	0	0	0	0	0	27	76	51	82	54	89	91	51	73
1	subjects	24	14	1	0	0	0	110	111	1	1	0	0	0	0	0	0	0	0	0	24	66	0	0	0	0	0	0	0	0	97	0	0	0	0	0	0	0	0	0	24	92	34	47	9	40	78	59	41
1	subjects	29	14	1	0	0	0	170	170	0	0	0	0	0	0	0	0	0	0	0	44	0	0	0	0	0	0	0	0	0	39	97	66	57	44	22	68	32	70	0	43	66	85	17	66	44	5	26	7
1	subjects	4	14	1	0	0	0	0	0	0	0	0	0	0	0	0	0	0	0	0	0	0	0	0	0	0	0	0	0	0	0	0	0	0	0	0	0	0	0	0	8	13	85	88	61	50	25	55	64
1	subjects	1	14	1	0	0	0	0	0	0	0	0	0	0	0	0	0	0	0	0	0	0	0	0	0	0	0	0	0	0	0	0	0	0	0	0	0	0	0	0	49	98	86	58	51	89	2	31	6
1	subjects	10	14	1	0	0	0	0	0	0	0	0	0	0	0	0	0	0	0	0	0	0	0	0	0	0	0	0	0	0	0	0	0	0	0	0	0	0	0	0	14	71	40	55	34	43	80	47	48
1	subjects	18	14	1	0	0	0	40	40	0	0	0	0	0	0	0	0	0	0	0	0	0	0	0	0	0	0	0	0	0	94	43	71	89	55	0	0	0	0	0	43	85	47	67	58	9	72	59	72
1	subjects	16	14	1	0	0	0	10	13	3	1	1	1	0	0	0	0	0	0	0	3	42	43	23	0	0	0	0	0	0	0	0	0	0	0	0	0	0	0	0	3	42	43	15	1	49	86	11	51
1	subjects	22	14	1	0	0	0	80	89	9	0	1	1	1	1	1	1	1	1	1	0	42	65	84	60	10	100	60	31	6	58	70	56	21	74	0	0	0	0	0	70	42	65	84	60	10	100	60	31
1	subjects	27	14	1	0	0	0	140	148	8	1	1	1	1	1	1	1	1	0	0	23	69	39	19	74	76	1	55	0	0	13	42	96	23	3	40	0	0	0	0	23	69	39	19	74	76	1	55	58
1	subjects	14	14	1	0	0	0	10	18	8	1	1	1	1	1	1	1	1	0	0	8	11	58	97	83	36	75	35	0	0	0	0	0	0	0	0	0	0	0	0	61	22	55	3	94	73	45	74	17
1	subjects	25	14	1	0	0	0	120	121	1	1	0	0	0	0	0	0	0	0	0	3	61	0	0	0	0	0	0	0	0	24	66	0	0	0	0	0	0	0	0	3	62	73	28	30	22	26	52	96
1	subjects	15	14	1	0	0	0	0	0	0	0	0	0	0	0	0	0	0	0	0	0	0	0	0	0	0	0	0	0	0	0	0	0	0	0	0	0	0	0	0	98	62	3	23	70	29	77	82	99
1	subjects	28	14	1	0	0	0	150	158	8	1	1	1	1	1	1	1	1	0	0	39	97	66	57	44	22	68	32	70	0	23	69	39	19	74	76	1	55	0	0	39	97	66	57	44	22	68	32	67
1	subjects	2	14	1	0	0	0	0	0	0	0	0	0	0	0	0	0	0	0	0	0	0	0	0	0	0	0	0	0	0	0	0	0	0	0	0	0	0	0	0	43	90	85	62	47	79	53	1	23
1	subjects	9	14	1	0	0	0	0	0	0	0	0	0	0	0	0	0	0	0	0	0	0	0	0	0	0	0	0	0	0	0	0	0	0	0	0	0	0	0	0	14	63	22	91	53	84	40	55	88
1	subjects	19	14	1	0	0	0	50	52	2	1	1	0	0	0	0	0	0	0	0	10	16	0	0	0	0	0	0	0	0	0	0	0	0	0	0	0	0	0	0	10	16	26	34	28	42	79	69	47
1	subjects	3	14	1	0	0	0	0	0	0	0	0	0	0	0	0	0	0	0	0	0	0	0	0	0	0	0	0	0	0	0	0	0	0	0	0	0	0	0	0	25	62	12	29	83	24	99	44	62
1	subjects	13	14	1	0	0	0	0	0	0	0	0	0	0	0	0	0	0	0	0	0	0	0	0	0	0	0	0	0	0	0	0	0	0	0	0	0	0	0	0	42	7	100	37	49	76	94	31	98
1	subjects	5	14	1	0	0	0	0	0	0	0	0	0	0	0	0	0	0	0	0	0	0	0	0	0	0	0	0	0	0	0	0	0	0	0	0	0	0	0	0	60	58	100	44	19	72	22	58	50
1	subjects	23	14	1	0	0	0	100	100	0	0	0	0	0	0	0	0	0	0	0	97	0	0	0	0	0	0	0	0	0	0	42	65	84	60	10	100	60	31	6	96	39	80	80	40	57	17	92	96
1	subjects	20	14	1	0	0	0	60	64	4	1	1	1	1	0	0	0	0	0	0	40	54	33	47	0	0	0	0	0	0	10	16	0	0	0	0	0	0	0	0	40	54	33	47	47	97	65	44	25
1	subjects	17	14	1	0	0	0	20	24	4	1	1	1	1	0	0	0	0	0	0	94	43	71	89	55	0	0	0	0	0	3	42	43	23	0	0	0	0	0	0	94	43	71	89	56	94	27	2	62
1	subjects	21	14	1	0	0	0	70	74	4	1	1	1	1	0	0	0	0	0	0	58	70	56	21	74	0	0	0	0	0	40	54	33	47	0	0	0	0	0	0	58	70	56	21	95	20	61	77	52
1	subjects	11	14	1	0	0	0	0	0	0	0	0	0	0	0	0	0	0	0	0	0	0	0	0	0	0	0	0	0	0	0	0	0	0	0	0	0	0	0	0	77	24	53	97	81	12	58	77	16
1	subjects	12	14	1	0	0	0	0	0	0	0	0	0	0	0	0	0	0	0	0	0	0	0	0	0	0	0	0	0	0	0	0	0	0	0	0	0	0	0	0	94	88	9	72	92	5	51	49	18
1	subjects	7	14	1	0	0	0	0	0	0	0	0	0	0	0	0	0	0	0	0	0	0	0	0	0	0	0	0	0	0	0	0	0	0	0	0	0	0	0	0	31	56	97	13	80	40	91	96	38
1	subjects	6	14	1	0	0	0	0	9	9	1	1	1	1	1	1	1	1	1	0	72	81	35	40	62	88	33	15	43	0	0	0	0	0	0	0	0	0	0	0	87	53	20	57	39	1	81	60	20
1	subjects	26	14	1	0	0	0	130	136	6	1	1	1	1	1	1	0	0	0	0	13	42	96	23	3	40	0	0	0	0	3	61	0	0	0	0	0	0	0	0	13	42	96	23	3	40	42	82	58
2	subjects	2	1	1	0	0	0	0	0	0	0	0	0	0	0	0	0	0	0	0	0	0	0	0	0	0	0	0	0	0	0	0	0	0	0	0	0	0	0	0	97	47	1	13	34	48	18	49	70
2	subjects	20	1	1	0	0	0	60	64	4	1	1	1	1	0	0	0	0	0	0	30	3	40	30	60	0	0	0	0	0	59	74	12	62	55	57	24	5	84	0	30	3	40	30	65	36	97	6	40
2	subjects	13	1	1	0	0	0	0	0	0	0	0	0	0	0	0	0	0	0	0	0	0	0	0	0	0	0	0	0	0	0	0	0	0	0	0	0	0	0	0	17	57	76	65	66	21	64	30	52
2	subjects	22	1	1	0	0	0	80	88	8	1	1	1	1	1	1	1	1	0	0	25	53	50	6	61	59	22	44	86	0	52	93	87	51	46	38	86	0	0	0	25	53	50	6	61	59	22	44	87
2	subjects	19	1	1	0	0	0	40	49	9	1	1	1	1	1	1	1	1	1	0	59	74	12	62	55	57	24	5	84	0	33	6	56	89	87	0	0	0	0	0	59	74	12	62	55	57	24	5	84
2	subjects	11	1	1	0	0	0	0	0	0	0	0	0	0	0	0	0	0	0	0	0	0	0	0	0	0	0	0	0	0	0	0	0	0	0	0	0	0	0	0	64	55	33	41	58	87	52	3	73
2	subjects	16	1	1	0	0	0	10	10	0	0	0	0	0	0	0	0	0	0	0	56	0	0	0	0	0	0	0	0	0	0	0	0	0	0	0	0	0	0	0	54	3	36	43	14	49	61	3	4
2	subjects	24	1	1	0	0	0	110	110	0	0	0	0	0	0	0	0	0	0	0	0	0	0	0	0	0	0	0	0	0	69	59	12	0	0	0	0	0	0	0	45	94	77	27	90	66	36	21	71
2	subjects	5	1	1	0	0	0	0	0	0	0	0	0	0	0	0	0	0	0	0	0	0	0	0	0	0	0	0	0	0	0	0	0	0	0	0	0	0	0	0	86	19	31	21	82	72	45	10	33
2	subjects	25	1	1	0	0	0	120	122	2	1	1	0	0	0	0	0	0	0	0	25	75	52	0	0	0	0	0	0	0	0	0	0	0	0	0	0	0	0	0	25	75	47	2	50	84	5	79	2
2	subjects	3	1	1	0	0	0	0	0	0	0	0	0	0	0	0	0	0	0	0	0	0	0	0	0	0	0	0	0	0	0	0	0	0	0	0	0	0	0	0	68	73	99	77	58	60	77	35	33
2	subjects	28	1	1	0	0	0	160	166	6	0	0	0	0	1	1	1	1	1	1	0	0	0	0	50	79	28	71	12	95	56	3	0	0	0	0	0	0	0	0	42	57	46	99	50	79	28	71	12
2	subjects	9	1	1	0	0	0	0	0	0	0	0	0	0	0	0	0	0	0	0	0	0	0	0	0	0	0	0	0	0	0	0	0	0	0	0	0	0	0	0	48	14	88	47	68	87	43	65	33
2	subjects	21	1	1	0	0	0	70	77	7	1	1	1	1	1	1	1	0	0	0	52	93	87	51	46	38	86	0	0	0	30	3	40	30	60	0	0	0	0	0	52	93	87	51	46	38	86	6	35
2	subjects	4	1	1	0	0	0	0	0	0	0	0	0	0	0	0	0	0	0	0	0	0	0	0	0	0	0	0	0	0	0	0	0	0	0	0	0	0	0	0	41	65	59	57	79	26	28	39	82
2	subjects	10	1	1	0	0	0	0	0	0	0	0	0	0	0	0	0	0	0	0	0	0	0	0	0	0	0	0	0	0	0	0	0	0	0	0	0	0	0	0	59	72	38	32	21	81	42	9	35
2	subjects	8	1	1	0	0	0	0	0	0	0	0	0	0	0	0	0	0	0	0	0	0	0	0	0	0	0	0	0	0	0	0	0	0	0	0	0	0	0	0	34	79	75	48	77	5	52	77	49
2	subjects	18	1	1	0	0	0	30	34	4	1	1	1	1	0	0	0	0	0	0	33	6	56	89	87	0	0	0	0	0	8	71	37	2	36	60	0	0	0	0	33	6	56	89	93	44	7	97	38
2	subjects	23	1	1	0	0	0	100	102	2	1	1	0	0	0	0	0	0	0	0	69	59	12	0	0	0	0	0	0	0	25	53	50	6	61	59	22	44	86	0	69	59	8	85	64	52	57	16	92
2	subjects	14	1	1	0	0	0	10	14	4	0	0	0	0	0	0	1	1	1	1	0	0	0	0	0	71	68	72	51	4	0	0	0	0	0	0	0	0	0	0	89	67	66	52	68	24	76	27	62
2	subjects	1	1	1	0	0	0	0	0	0	0	0	0	0	0	0	0	0	0	0	0	0	0	0	0	0	0	0	0	0	0	0	0	0	0	0	0	0	0	0	5	28	38	64	22	69	1	63	43
2	subjects	27	1	1	0	0	0	150	152	2	1	1	0	0	0	0	0	0	0	0	56	3	0	0	0	0	0	0	0	0	52	33	82	4	80	77	0	0	0	0	56	3	62	48	44	57	20	17	85
2	subjects	31	1	1	0	136.8	1	0	0	0	0	0	0	0	0	0	0	0	0	0	0	0	0	0	0	0	0	0	0	0	0	0	0	0	0	0	0	0	0	0	92	88	22	34	94	24	56	8	30
2	subjects	26	1	1	0	0	0	130	135	5	1	1	1	1	1	0	0	0	0	0	52	33	82	4	80	77	0	0	0	0	25	75	52	0	0	0	0	0	0	0	52	33	82	4	80	78	15	12	59
2	subjects	29	1	1	0	0	0	180	180	0	0	0	0	0	0	0	0	0	0	0	0	0	0	0	0	0	0	0	0	95	0	0	0	0	50	79	28	71	12	95	63	98	34	87	66	88	97	43	22
2	subjects	6	1	1	0	0	0	0	7	7	1	1	1	1	1	1	1	0	0	0	63	60	81	45	20	15	34	0	0	0	0	0	0	0	0	0	0	0	0	0	77	45	3	99	3	3	62	37	88
2	subjects	30	1	1	136.8	136.8	0	180	0	0	0	0	0	0	0	0	0	0	0	0	0	0	0	0	0	0	0	0	0	0	0	0	0	0	0	0	0	0	0	0	72	89	2	90	6	90	69	59	52
2	subjects	17	1	1	0	0	0	20	25	5	1	1	1	1	1	0	0	0	0	0	8	71	37	2	36	60	0	0	0	0	56	0	0	0	0	0	0	0	0	0	8	71	37	2	36	82	49	91	96
2	subjects	7	1	1	0	0	0	0	0	0	0	0	0	0	0	0	0	0	0	0	0	0	0	0	0	0	0	0	0	0	0	0	0	0	0	0	0	0	0	0	74	90	12	73	20	72	78	49	48
2	subjects	12	1	1	0	0	0	0	0	0	0	0	0	0	0	0	0	0	0	0	0	0	0	0	0	0	0	0	0	0	0	0	0	0	0	0	0	0	0	0	68	19	89	24	51	46	19	8	82
2	subjects	15	1	1	0	0	0	0	0	0	0	0	0	0	0	0	0	0	0	0	0	0	0	0	0	0	0	0	0	0	0	0	0	0	0	0	0	0	0	0	20	94	92	33	11	76	12	94	39
2	subjects	1	2	1	0	0	0	0	0	0	0	0	0	0	0	0	0	0	0	0	0	0	0	0	0	0	0	0	0	0	0	0	0	0	0	0	0	0	0	0	68	92	78	67	81	77	45	35	47
2	subjects	30	2	1	26.9	26.9	0	190	0	0	0	0	0	0	0	0	0	0	0	0	0	0	0	0	0	0	0	0	0	0	0	0	0	0	0	0	0	0	0	0	83	31	92	41	46	94	34	40	91
2	subjects	28	2	1	0	0	0	170	177	7	1	1	1	1	1	1	1	0	0	0	12	68	77	30	77	46	50	53	0	0	51	21	51	73	0	0	0	0	0	0	12	68	77	30	77	46	50	50	15
2	subjects	4	2	1	0	0	0	0	0	0	0	0	0	0	0	0	0	0	0	0	0	0	0	0	0	0	0	0	0	0	0	0	0	0	0	0	0	0	0	0	100	21	98	5	21	17	98	32	13
2	subjects	10	2	1	0	0	0	0	0	0	0	0	0	0	0	0	0	0	0	0	0	0	0	0	0	0	0	0	0	0	0	0	0	0	0	0	0	0	0	0	33	42	22	41	6	97	63	63	25
2	subjects	9	2	1	0	0	0	0	0	0	0	0	0	0	0	0	0	0	0	0	0	0	0	0	0	0	0	0	0	0	0	0	0	0	0	0	0	0	0	0	87	29	72	95	88	58	80	87	47
2	subjects	2	2	1	0	0	0	0	0	0	0	0	0	0	0	0	0	0	0	0	0	0	0	0	0	0	0	0	0	0	0	0	0	0	0	0	0	0	0	0	85	35	45	9	99	12	77	70	25
2	subjects	3	2	1	0	0	0	0	0	0	0	0	0	0	0	0	0	0	0	0	0	0	0	0	0	0	0	0	0	0	0	0	0	0	0	0	0	0	0	0	8	36	93	6	83	23	53	96	12
2	subjects	14	2	1	0	0	0	20	22	2	1	1	0	0	0	0	0	0	0	0	35	66	0	0	0	0	0	0	0	0	0	0	0	0	0	0	0	0	0	0	32	90	19	70	93	23	29	37	31
2	subjects	15	2	1	0	0	0	0	0	0	0	0	0	0	0	0	0	0	0	0	0	0	0	0	0	0	0	0	0	0	0	0	0	0	0	0	0	0	0	0	82	66	79	59	47	91	74	53	36
2	subjects	6	2	1	0	0	0	0	8	8	1	1	1	1	1	1	1	1	0	0	97	29	17	51	89	38	76	26	57	0	0	0	0	0	0	0	0	0	0	0	63	85	13	18	94	36	32	48	4
2	subjects	25	2	1	0	0	0	130	132	2	1	1	0	0	0	0	0	0	0	0	31	49	27	0	0	0	0	0	0	0	7	90	25	32	83	73	71	12	59	0	31	49	26	93	81	70	44	12	90
2	subjects	8	2	1	0	0	0	0	0	0	0	0	0	0	0	0	0	0	0	0	0	0	0	0	0	0	0	0	0	0	0	0	0	0	0	0	0	0	0	0	16	27	66	89	46	66	23	83	15
2	subjects	16	2	1	0	0	0	10	12	2	1	1	0	0	0	0	0	0	0	0	5	17	43	0	0	0	0	0	0	0	0	0	0	0	0	0	0	0	0	0	5	17	47	85	93	80	29	59	100
2	subjects	12	2	1	0	0	0	0	0	0	0	0	0	0	0	0	0	0	0	0	0	0	0	0	0	0	0	0	0	0	0	0	0	0	0	0	0	0	0	0	22	44	92	75	45	57	100	25	6
2	subjects	29	2	1	0	0	0	190	190	0	0	0	0	0	0	0	0	0	0	0	0	0	0	0	0	0	0	0	0	0	12	68	77	30	77	46	50	53	0	0	8	14	99	44	85	47	15	4	17
2	subjects	23	2	1	0	0	0	100	107	7	1	1	1	1	1	1	1	0	0	0	66	48	61	12	90	18	71	0	0	0	59	27	30	59	64	0	0	0	0	0	66	48	61	12	90	18	71	61	65
2	subjects	27	2	1	0	0	0	160	164	4	1	1	1	1	0	0	0	0	0	0	51	21	51	73	0	0	0	0	0	0	70	59	17	69	55	45	51	25	0	0	51	21	51	73	76	48	83	85	45
2	subjects	7	2	1	0	0	0	0	0	0	0	0	0	0	0	0	0	0	0	0	0	0	0	0	0	0	0	0	0	0	0	0	0	0	0	0	0	0	0	0	50	46	59	42	49	6	7	53	2
2	subjects	18	2	1	0	0	0	30	37	7	1	1	1	1	1	1	1	0	0	0	65	98	89	54	15	33	88	20	0	0	48	85	47	7	82	45	37	0	0	0	65	98	89	54	15	33	88	19	66
2	subjects	17	2	1	0	0	0	20	27	7	1	1	1	1	1	1	1	0	0	0	48	85	47	7	82	45	37	0	0	0	5	17	43	0	0	0	0	0	0	0	48	85	47	7	82	45	37	84	90
2	subjects	31	2	1	0	26.9	1	0	0	0	0	0	0	0	0	0	0	0	0	0	0	0	0	0	0	0	0	0	0	0	0	0	0	0	0	0	0	0	0	0	41	72	66	28	3	74	89	88	66
2	subjects	22	2	1	0	0	0	90	95	5	1	1	1	1	1	0	0	0	0	0	59	27	30	59	64	0	0	0	0	0	78	71	45	0	0	0	0	0	0	0	59	27	30	59	64	40	33	60	35
2	subjects	21	2	1	0	0	0	80	83	3	1	1	1	0	0	0	0	0	0	0	78	71	45	0	0	0	0	0	0	0	71	88	70	45	42	15	77	76	0	0	78	71	45	97	73	74	40	25	58
2	subjects	24	2	1	0	0	0	110	119	9	1	1	1	1	1	1	1	1	1	0	7	90	25	32	83	73	71	12	59	0	66	48	61	12	90	18	71	0	0	0	7	90	25	32	83	73	71	12	59
2	subjects	19	2	1	0	0	0	50	50	0	0	0	0	0	0	0	0	0	0	0	0	0	0	0	0	0	0	0	0	0	65	98	89	54	15	33	88	20	0	0	67	15	76	37	60	1	31	30	78
2	subjects	20	2	1	0	0	0	60	67	7	1	1	1	1	1	1	1	0	0	0	71	88	70	45	42	15	77	76	0	0	0	0	0	0	0	0	0	0	0	0	71	88	70	45	42	15	77	75	75
2	subjects	26	2	1	0	0	0	140	148	8	1	1	1	1	1	1	1	1	0	0	70	59	17	69	55	45	51	25	0	0	31	49	27	0	0	0	0	0	0	0	70	59	17	69	55	45	51	25	17
2	subjects	13	2	1	0	0	0	0	0	0	0	0	0	0	0	0	0	0	0	0	0	0	0	0	0	0	0	0	0	0	0	0	0	0	0	0	0	0	0	0	94	74	30	76	76	14	65	85	64
2	subjects	5	2	1	0	0	0	0	0	0	0	0	0	0	0	0	0	0	0	0	0	0	0	0	0	0	0	0	0	0	0	0	0	0	0	0	0	0	0	0	48	91	32	12	59	35	92	81	75
2	subjects	11	2	1	0	0	0	0	0	0	0	0	0	0	0	0	0	0	0	0	0	0	0	0	0	0	0	0	0	0	0	0	0	0	0	0	0	0	0	0	22	64	73	18	80	95	38	90	48
2	subjects	6	3	1	0	0	0	0	6	6	1	1	1	1	1	1	0	0	0	0	42	49	84	29	20	98	77	0	0	0	0	0	0	0	0	0	0	0	0	0	89	99	40	74	54	94	54	37	2
2	subjects	13	3	1	0	0	0	0	0	0	0	0	0	0	0	0	0	0	0	0	0	0	0	0	0	0	0	0	0	0	0	0	0	0	0	0	0	0	0	0	29	3	52	5	26	24	60	59	37
2	subjects	8	3	1	0	0	0	0	0	0	0	0	0	0	0	0	0	0	0	0	0	0	0	0	0	0	0	0	0	0	0	0	0	0	0	0	0	0	0	0	14	10	93	77	22	24	89	68	100
2	subjects	5	3	1	0	0	0	0	0	0	0	0	0	0	0	0	0	0	0	0	0	0	0	0	0	0	0	0	0	0	0	0	0	0	0	0	0	0	0	0	57	28	99	23	22	59	79	79	74
2	subjects	9	3	1	0	0	0	0	0	0	0	0	0	0	0	0	0	0	0	0	0	0	0	0	0	0	0	0	0	0	0	0	0	0	0	0	0	0	0	0	22	43	16	28	54	97	47	71	17
2	subjects	16	3	1	0	0	0	10	10	0	0	0	0	0	0	0	0	0	0	0	54	0	0	0	0	0	0	0	0	0	0	0	0	0	0	0	0	0	0	0	65	48	3	40	39	69	82	9	83
2	subjects	19	3	1	0	0	0	40	44	4	1	1	1	1	0	0	0	0	0	0	94	91	48	16	0	0	0	0	0	0	32	30	23	76	0	0	0	0	0	0	94	91	48	16	45	92	49	66	59
2	subjects	2	3	1	0	0	0	0	0	0	0	0	0	0	0	0	0	0	0	0	0	0	0	0	0	0	0	0	0	0	0	0	0	0	0	0	0	0	0	0	54	96	30	20	61	48	97	97	86
2	subjects	23	3	1	0	0	0	90	92	2	1	1	0	0	0	0	0	0	0	0	42	56	0	0	0	0	0	0	0	0	81	0	0	0	0	0	0	0	0	0	42	56	66	39	45	71	72	88	51
2	subjects	22	3	1	0	0	0	80	80	0	0	0	0	0	0	0	0	0	0	0	81	0	0	0	0	0	0	0	0	0	25	43	28	74	85	71	77	74	0	0	95	2	4	60	52	71	7	55	44
2	subjects	24	3	1	0	0	0	100	104	4	1	1	1	1	0	0	0	0	0	0	94	82	33	47	0	0	0	0	0	0	42	56	0	0	0	0	0	0	0	0	94	82	33	47	32	67	97	21	52
2	subjects	28	3	1	0	0	0	150	157	7	1	1	1	1	1	1	1	0	0	0	68	93	24	1	31	66	72	0	0	0	24	16	9	94	0	0	0	0	0	0	68	93	24	1	31	66	72	23	38
2	subjects	18	3	1	0	0	0	30	33	3	1	1	1	0	0	0	0	0	0	0	32	30	23	76	0	0	0	0	0	0	32	0	0	0	0	0	0	0	0	0	32	30	23	84	65	28	67	17	32
2	subjects	20	3	1	0	0	0	50	56	6	1	1	1	1	1	1	0	0	0	0	12	79	16	1	34	80	79	0	0	0	94	91	48	16	0	0	0	0	0	0	12	79	16	1	34	80	78	68	34
2	subjects	11	3	1	0	0	0	0	0	0	0	0	0	0	0	0	0	0	0	0	0	0	0	0	0	0	0	0	0	0	0	0	0	0	0	0	0	0	0	0	78	19	35	84	34	18	6	51	48
2	subjects	1	3	1	0	0	0	0	0	0	0	0	0	0	0	0	0	0	0	0	0	0	0	0	0	0	0	0	0	0	0	0	0	0	0	0	0	0	0	0	15	49	71	54	63	57	79	26	49
2	subjects	17	3	1	0	0	0	20	20	0	0	0	0	0	0	0	0	0	0	0	32	0	0	0	0	0	0	0	0	0	54	0	0	0	0	0	0	0	0	0	28	35	83	76	17	74	51	63	69
2	subjects	31	3	1	0	86.71	1	0	0	0	0	0	0	0	0	0	0	0	0	0	0	0	0	0	0	0	0	0	0	0	0	0	0	0	0	0	0	0	0	0	89	94	62	6	53	33	68	15	34
2	subjects	21	3	1	0	0	0	60	68	8	1	1	1	1	1	1	1	1	0	0	25	43	28	74	85	71	77	74	0	0	12	79	16	1	34	80	79	0	0	0	25	43	28	74	85	71	77	74	86
2	subjects	3	3	1	0	0	0	0	0	0	0	0	0	0	0	0	0	0	0	0	0	0	0	0	0	0	0	0	0	0	0	0	0	0	0	0	0	0	0	0	93	66	37	84	24	69	61	9	68
2	subjects	25	3	1	0	0	0	110	116	6	1	1	1	1	1	1	0	0	0	0	74	53	4	85	39	40	47	0	0	0	94	82	33	47	0	0	0	0	0	0	74	53	4	85	39	40	49	16	56
2	subjects	26	3	1	0	0	0	130	130	0	0	0	0	0	0	0	0	0	0	0	0	0	0	0	0	0	0	0	0	0	74	53	4	85	39	40	47	0	0	0	100	95	12	6	36	49	30	83	22
2	subjects	29	3	1	0	0	0	170	171	1	1	0	0	0	0	0	0	0	0	0	36	0	0	0	0	0	0	0	0	0	68	93	24	1	31	66	72	0	0	0	36	41	91	97	8	10	30	44	62
2	subjects	27	3	1	0	0	0	140	144	4	1	1	1	1	0	0	0	0	0	0	24	16	9	94	0	0	0	0	0	0	0	0	0	0	0	0	0	0	0	0	24	16	9	94	56	87	69	4	94
2	subjects	4	3	1	0	0	0	0	0	0	0	0	0	0	0	0	0	0	0	0	0	0	0	0	0	0	0	0	0	0	0	0	0	0	0	0	0	0	0	0	16	5	69	93	61	8	46	10	59
2	subjects	14	3	1	0	0	0	10	18	8	1	1	1	1	1	1	1	1	0	0	46	59	33	33	12	7	95	33	57	0	0	0	0	0	0	0	0	0	0	0	15	27	9	94	94	43	83	24	91
2	subjects	10	3	1	0	0	0	0	0	0	0	0	0	0	0	0	0	0	0	0	0	0	0	0	0	0	0	0	0	0	0	0	0	0	0	0	0	0	0	0	18	17	6	28	31	56	65	1	76
2	subjects	12	3	1	0	0	0	0	0	0	0	0	0	0	0	0	0	0	0	0	0	0	0	0	0	0	0	0	0	0	0	0	0	0	0	0	0	0	0	0	5	3	46	59	69	22	55	24	39
2	subjects	15	3	1	0	0	0	0	0	0	0	0	0	0	0	0	0	0	0	0	0	0	0	0	0	0	0	0	0	0	0	0	0	0	0	0	0	0	0	0	71	100	80	1	86	19	34	4	19
2	subjects	30	3	1	86.71	86.71	0	171	0	1	0	0	0	0	0	0	0	0	0	0	0	0	0	0	0	0	0	0	0	0	0	0	0	0	0	0	0	0	0	0	94	25	90	31	67	87	29	37	29
2	subjects	7	3	1	0	0	0	0	0	0	0	0	0	0	0	0	0	0	0	0	0	0	0	0	0	0	0	0	0	0	0	0	0	0	0	0	0	0	0	0	97	71	56	29	100	94	5	14	39
2	subjects	15	4	1	0	0	0	0	0	0	0	0	0	0	0	0	0	0	0	0	0	0	0	0	0	0	0	0	0	0	0	0	0	0	0	0	0	0	0	0	12	52	66	93	92	72	95	55	77
2	subjects	29	4	1	0	0	0	120	124	4	1	1	1	1	0	0	0	0	0	0	7	14	15	91	57	0	0	0	0	0	92	66	29	94	21	0	0	0	0	0	7	14	15	91	56	61	75	24	34
2	subjects	7	4	1	0	0	0	0	0	0	0	0	0	0	0	0	0	0	0	0	0	0	0	0	0	0	0	0	0	0	0	0	0	0	0	0	0	0	0	0	26	79	5	43	96	35	41	62	48
2	subjects	3	4	1	0	0	0	0	0	0	0	0	0	0	0	0	0	0	0	0	0	0	0	0	0	0	0	0	0	0	0	0	0	0	0	0	0	0	0	0	24	18	44	31	7	22	90	26	18
2	subjects	23	4	1	0	0	0	60	61	1	1	0	0	0	0	0	0	0	0	0	45	34	0	0	0	0	0	0	0	0	32	73	24	0	0	0	0	0	0	0	45	14	25	4	4	99	28	54	14
2	subjects	4	4	1	0	0	0	0	0	0	0	0	0	0	0	0	0	0	0	0	0	0	0	0	0	0	0	0	0	0	0	0	0	0	0	0	0	0	0	0	6	70	72	42	74	59	80	68	26
2	subjects	31	4	1	0	161.24	1	0	0	0	0	0	0	0	0	0	0	0	0	0	0	0	0	0	0	0	0	0	0	0	0	0	0	0	0	0	0	0	0	0	78	68	43	50	10	20	62	64	9
2	subjects	8	4	1	0	0	0	0	0	0	0	0	0	0	0	0	0	0	0	0	0	0	0	0	0	0	0	0	0	0	0	0	0	0	0	0	0	0	0	0	15	27	52	56	12	11	3	36	59
2	subjects	14	4	1	0	0	0	10	11	1	1	0	0	0	0	0	0	0	0	0	15	0	0	0	2	0	0	0	0	0	0	0	0	0	0	0	0	0	0	0	71	43	57	46	15	49	36	33	45
2	subjects	9	4	1	0	0	0	0	0	0	0	0	0	0	0	0	0	0	0	0	0	0	0	0	0	0	0	0	0	0	0	0	0	0	0	0	0	0	0	0	52	96	28	98	56	94	27	74	88
2	subjects	6	4	1	0	0	0	0	6	6	1	1	1	1	1	1	0	0	0	0	3	29	20	47	10	85	0	0	0	0	0	0	0	0	0	0	0	0	0	0	48	60	1	87	12	74	7	7	73
2	subjects	10	4	1	0	0	0	0	0	0	0	0	0	0	0	0	0	0	0	0	0	0	0	0	0	0	0	0	0	0	0	0	0	0	0	0	0	0	0	0	86	17	49	61	2	10	52	63	30
2	subjects	25	4	1	0	0	0	80	85	5	1	1	1	1	1	0	0	0	0	0	16	72	93	34	35	0	0	0	0	0	90	1	46	41	100	100	0	0	0	0	16	72	93	34	35	31	64	5	48
2	subjects	24	4	1	0	0	0	70	76	6	1	1	1	1	1	1	0	0	0	0	90	1	46	41	100	100	0	0	0	0	45	34	0	0	0	0	0	0	0	0	90	1	46	41	100	100	73	4	9
2	subjects	21	4	1	0	0	0	40	42	2	1	1	0	0	0	0	0	0	0	0	28	77	0	0	0	0	0	0	0	0	0	0	0	0	0	0	0	0	0	0	28	77	36	54	45	49	25	60	62
2	subjects	28	4	1	0	0	0	110	114	4	1	1	1	1	0	0	0	0	0	0	92	66	29	94	21	0	0	0	0	0	57	47	30	50	53	80	0	0	0	0	92	66	29	94	34	75	34	50	96
2	subjects	18	4	1	0	0	0	10	19	9	1	1	1	1	1	1	0	1	1	1	95	46	92	100	7	36	42	83	32	49	95	46	92	100	7	36	42	83	32	48	95	46	92	100	7	36	44	83	32
2	subjects	1	4	1	0	0	0	0	0	0	0	0	0	0	0	0	0	0	0	0	0	0	0	0	0	0	0	0	0	0	0	0	0	0	0	0	0	0	0	0	4	44	60	23	46	39	47	46	52
2	subjects	16	4	1	0	0	0	10	10	0	0	0	0	0	0	0	0	0	0	0	94	0	0	0	0	0	0	0	0	0	0	0	0	0	0	0	0	0	0	0	95	46	92	100	7	36	44	83	32
2	subjects	27	4	1	0	0	0	100	105	5	1	1	1	1	1	0	0	0	0	0	57	47	30	50	53	80	0	0	0	0	97	18	39	28	34	11	0	0	0	0	57	47	30	50	53	79	14	72	37
2	subjects	26	4	1	0	0	0	90	96	6	1	1	1	1	1	1	0	0	0	0	97	18	39	28	34	11	0	0	0	0	16	72	93	34	35	0	0	0	0	0	97	18	39	28	34	11	54	48	32
2	subjects	11	4	1	0	0	0	0	0	0	0	0	0	0	0	0	0	0	0	0	0	0	0	0	0	0	0	0	0	0	0	0	0	0	0	0	0	0	0	0	47	23	51	33	25	12	32	18	79
2	subjects	20	4	1	0	0	0	30	30	0	0	0	0	0	0	0	0	0	0	0	0	0	0	0	0	0	0	0	0	0	100	25	84	0	0	0	92	0	0	0	4	71	13	97	25	98	9	47	94
2	subjects	22	4	1	0	0	0	50	53	3	1	1	1	0	0	0	0	0	0	0	32	73	24	0	0	0	0	0	0	0	28	77	0	0	0	0	0	0	0	0	32	73	24	55	25	70	67	84	92
2	subjects	13	4	1	0	0	0	0	0	0	0	0	0	0	0	0	0	0	0	0	0	0	0	0	0	0	0	0	0	0	0	0	0	0	0	0	0	0	0	0	36	33	65	35	61	98	83	35	66
2	subjects	2	4	1	0	0	0	0	0	0	0	0	0	0	0	0	0	0	0	0	0	0	0	0	0	0	0	0	0	0	0	0	0	0	0	0	0	0	0	0	18	50	19	99	66	52	28	18	97
2	subjects	30	4	1	161.24	161.24	0	124	0	4	0	0	0	0	0	0	0	0	0	0	0	0	0	0	0	0	0	0	0	0	0	0	0	0	0	0	0	0	0	0	3	45	7	42	71	44	76	76	12
2	subjects	19	4	1	0	0	0	20	23	3	1	1	0	0	0	0	1	0	0	0	100	25	84	0	0	0	92	0	0	0	95	46	92	100	7	36	42	83	32	49	100	25	83	26	90	86	92	30	37
2	subjects	5	4	1	0	0	0	0	0	0	0	0	0	0	0	0	0	0	0	0	0	0	0	0	0	0	0	0	0	0	0	0	0	0	0	0	0	0	0	0	31	50	62	92	78	98	17	24	100
2	subjects	17	4	1	0	0	0	10	18	8	1	1	1	1	1	1	0	1	1	0	95	46	92	100	7	36	42	83	32	48	94	0	0	0	0	0	0	0	0	0	95	46	92	100	7	36	44	83	32
2	subjects	12	4	1	0	0	0	0	0	0	0	0	0	0	0	0	0	0	0	0	0	0	0	0	0	0	0	0	0	0	0	0	0	0	0	0	0	0	0	0	32	41	72	33	38	39	13	67	25
2	subjects	17	5	1	0	0	0	20	26	6	1	1	1	1	1	1	0	0	0	0	3	34	17	92	51	66	82	0	0	0	41	0	0	0	0	0	0	0	0	0	3	34	17	92	51	66	76	52	38
2	subjects	1	5	1	0	0	0	0	0	0	0	0	0	0	0	0	0	0	0	0	0	0	0	0	0	0	0	0	0	0	0	0	0	0	0	0	0	0	0	0	45	99	2	71	9	2	67	77	56
2	subjects	6	5	1	0	0	0	0	8	8	1	1	1	1	1	1	1	1	0	0	87	64	73	73	12	83	91	16	0	0	0	0	0	0	0	0	0	0	0	0	27	10	93	45	1	52	33	87	22
2	subjects	26	5	1	0	0	0	150	155	5	1	1	1	1	1	0	0	0	0	0	50	39	14	96	53	93	0	0	0	0	5	45	0	0	0	0	0	0	0	0	50	39	14	96	53	92	80	57	24
2	subjects	5	5	1	0	0	0	0	0	0	0	0	0	0	0	0	0	0	0	0	0	0	0	0	0	0	0	0	0	0	0	0	0	0	0	0	0	0	0	0	37	11	22	32	86	38	54	31	69
2	subjects	31	5	1	0	142	1	0	0	0	0	0	0	0	0	0	0	0	0	0	0	0	0	0	0	0	0	0	0	0	0	0	0	0	0	0	0	0	0	0	53	15	9	34	6	23	18	97	74
2	subjects	13	5	1	0	0	0	0	0	0	0	0	0	0	0	0	0	0	0	0	0	0	0	0	0	0	0	0	0	0	0	0	0	0	0	0	0	0	0	0	24	6	30	15	48	94	12	75	77
2	subjects	14	5	1	0	0	0	20	21	1	1	0	0	0	0	0	0	0	0	0	31	0	0	0	0	0	0	0	0	0	0	0	0	0	0	0	0	0	0	0	62	49	70	49	32	65	29	39	40
2	subjects	15	5	1	0	0	0	0	0	0	0	0	0	0	0	0	0	0	0	0	0	0	0	0	0	0	0	0	0	0	0	0	0	0	0	0	0	0	0	0	14	25	69	23	30	87	83	87	36
2	subjects	16	5	1	0	0	0	10	11	1	1	0	0	0	0	0	0	0	0	0	41	0	0	0	0	0	0	0	0	0	0	0	0	0	0	0	0	0	0	0	41	5	95	48	28	7	1	1	3
2	subjects	24	5	1	0	0	0	120	126	6	1	1	1	1	1	1	0	0	0	0	89	37	62	42	50	18	63	0	0	0	41	79	59	66	0	0	0	0	0	0	89	37	62	42	50	18	65	83	10
2	subjects	10	5	1	0	0	0	0	0	0	0	0	0	0	0	0	0	0	0	0	0	0	0	0	0	0	0	0	0	0	0	0	0	0	0	0	0	0	0	0	51	63	23	60	78	34	99	63	60
2	subjects	23	5	1	0	0	0	110	113	3	1	1	1	0	0	0	0	0	0	0	41	79	59	66	0	0	0	0	0	0	1	25	26	18	71	7	4	35	11	0	41	79	59	67	74	45	17	79	32
2	subjects	9	5	1	0	0	0	0	0	0	0	0	0	0	0	0	0	0	0	0	0	0	0	0	0	0	0	0	0	0	0	0	0	0	0	0	0	0	0	0	21	9	100	18	20	65	15	56	33
2	subjects	18	5	1	0	0	0	40	40	0	0	0	0	0	0	0	0	0	0	0	78	0	0	0	0	0	0	0	0	0	3	34	17	92	51	66	82	0	0	0	89	44	65	11	18	86	55	74	49
2	subjects	27	5	1	0	0	0	170	170	0	0	0	0	0	0	0	0	0	0	0	0	0	0	0	0	0	0	0	0	0	50	39	14	96	53	93	0	0	0	0	57	28	76	52	27	63	91	93	1
2	subjects	21	5	1	0	0	0	80	82	2	1	1	0	0	0	0	0	0	0	0	35	54	69	0	0	0	0	0	0	0	91	34	35	92	35	64	63	99	94	20	35	54	74	98	68	1	95	69	44
2	subjects	12	5	1	0	0	0	0	0	0	0	0	0	0	0	0	0	0	0	0	0	0	0	0	0	0	0	0	0	0	0	0	0	0	0	0	0	0	0	0	90	65	5	46	94	25	4	90	14
2	subjects	11	5	1	0	0	0	0	0	0	0	0	0	0	0	0	0	0	0	0	0	0	0	0	0	0	0	0	0	0	0	0	0	0	0	0	0	0	0	0	8	56	45	5	83	80	69	2	92
2	subjects	19	5	1	0	0	0	50	55	5	1	1	1	1	1	0	0	0	0	0	2	9	66	10	43	0	0	0	0	0	78	0	0	0	0	0	0	0	0	0	2	9	66	10	43	45	14	60	97
2	subjects	25	5	1	0	0	0	140	141	1	1	0	0	0	0	0	0	0	0	0	5	45	0	0	0	0	0	0	0	0	89	37	62	42	50	18	63	0	0	0	5	37	71	85	3	41	51	5	93
2	subjects	28	5	1	0	0	0	180	186	6	1	1	1	1	1	1	0	0	0	0	100	92	7	46	35	8	0	0	0	0	0	0	0	0	0	0	0	0	0	0	100	92	7	46	35	8	86	53	49
2	subjects	22	5	1	0	0	0	90	98	8	1	1	1	1	1	1	1	1	0	0	1	25	26	18	71	7	4	35	11	0	35	54	69	0	0	0	0	0	0	0	1	25	26	18	71	7	4	35	12
2	subjects	7	5	1	0	0	0	0	0	0	0	0	0	0	0	0	0	0	0	0	0	0	0	0	0	0	0	0	0	0	0	0	0	0	0	0	0	0	0	0	58	27	47	95	17	7	53	37	38
2	subjects	8	5	1	0	0	0	0	0	0	0	0	0	0	0	0	0	0	0	0	0	0	0	0	0	0	0	0	0	0	0	0	0	0	0	0	0	0	0	0	7	8	53	23	46	59	24	47	77
2	subjects	2	5	1	0	0	0	0	0	0	0	0	0	0	0	0	0	0	0	0	0	0	0	0	0	0	0	0	0	0	0	0	0	0	0	0	0	0	0	0	91	59	96	56	76	98	67	66	24
2	subjects	30	5	1	142	142	0	200	0	0	0	0	0	0	0	0	0	0	0	0	0	0	0	0	0	0	0	0	0	0	0	0	0	0	0	0	0	0	0	0	8	90	78	63	26	34	26	36	25
2	subjects	4	5	1	0	0	0	0	0	0	0	0	0	0	0	0	0	0	0	0	0	0	0	0	0	0	0	0	0	0	0	0	0	0	0	0	0	0	0	0	96	49	89	11	56	100	12	31	24
2	subjects	3	5	1	0	0	0	0	0	0	0	0	0	0	0	0	0	0	0	0	0	0	0	0	0	0	0	0	0	0	0	0	0	0	0	0	0	0	0	0	5	76	7	35	87	36	20	62	77
2	subjects	29	5	1	0	0	0	200	200	0	0	0	0	0	0	0	0	0	0	0	0	0	0	0	0	0	0	0	0	0	100	92	7	46	35	8	0	0	0	0	50	100	7	10	16	35	83	15	51
2	subjects	20	5	1	0	0	0	60	69	9	1	1	1	1	1	1	1	1	1	0	91	34	35	92	35	64	63	99	94	20	2	9	66	10	43	0	0	0	0	0	91	34	35	92	35	64	63	99	94
2	subjects	17	6	1	0	0	0	20	23	3	1	1	1	0	0	0	0	0	0	0	39	36	56	0	0	0	0	0	0	0	7	0	0	0	0	0	0	0	0	0	39	36	56	83	3	56	54	82	86
2	subjects	19	6	1	0	0	0	40	47	7	1	1	1	1	1	1	1	0	0	0	4	50	79	42	60	40	89	0	0	0	76	39	68	17	59	0	0	0	0	0	4	50	79	42	60	40	89	94	57
2	subjects	4	6	1	0	0	0	0	0	0	0	0	0	0	0	0	0	0	0	0	0	0	0	0	0	0	0	0	0	0	0	0	0	0	0	0	0	0	0	0	74	57	37	68	6	80	81	87	39
2	subjects	29	6	1	0	0	0	180	182	2	1	1	0	0	0	0	0	0	0	0	67	53	32	0	0	0	0	0	0	0	0	0	0	0	0	0	0	0	0	0	67	53	35	53	74	98	70	50	99
2	subjects	9	6	1	0	0	0	0	0	0	0	0	0	0	0	0	0	0	0	0	0	0	0	0	0	0	0	0	0	0	0	0	0	0	0	0	0	0	0	0	85	5	11	90	19	60	82	28	30
2	subjects	10	6	1	0	0	0	0	0	0	0	0	0	0	0	0	0	0	0	0	0	0	0	0	0	0	0	0	0	0	0	0	0	0	0	0	0	0	0	0	73	17	32	81	2	79	48	50	36
2	subjects	11	6	1	0	0	0	0	0	0	0	0	0	0	0	0	0	0	0	0	0	0	0	0	0	0	0	0	0	0	0	0	0	0	0	0	0	0	0	0	16	5	21	44	6	19	18	19	16
2	subjects	12	6	1	0	0	0	0	0	0	0	0	0	0	0	0	0	0	0	0	0	0	0	0	0	0	0	0	0	0	0	0	0	0	0	0	0	0	0	0	53	83	53	35	84	82	19	58	5
2	subjects	25	6	1	0	0	0	130	130	0	0	0	0	0	0	0	0	0	0	0	93	0	0	0	0	0	0	0	0	0	67	2	48	62	39	42	32	0	0	0	92	17	27	8	11	7	75	65	24
2	subjects	18	6	1	0	0	0	30	35	5	1	1	1	1	1	0	0	0	0	0	76	39	68	17	59	0	0	0	0	0	39	36	56	0	0	0	0	0	0	0	76	39	68	17	59	34	99	89	8
2	subjects	23	6	1	0	0	0	100	100	0	0	0	0	0	0	0	0	0	0	0	0	0	0	0	0	0	0	0	0	0	5	23	13	67	77	40	15	21	0	0	70	4	59	14	11	7	90	92	12
2	subjects	3	6	1	0	0	0	0	0	0	0	0	0	0	0	0	0	0	0	0	0	0	0	0	0	0	0	0	0	0	0	0	0	0	0	0	0	0	0	0	12	61	4	72	40	39	43	43	29
2	subjects	1	6	1	0	0	0	0	0	0	0	0	0	0	0	0	0	0	0	0	0	0	0	0	0	0	0	0	0	0	0	0	0	0	0	0	0	0	0	0	4	26	59	67	57	15	71	85	7
2	subjects	14	6	1	0	0	0	10	14	4	1	1	1	1	0	0	0	0	0	0	10	85	22	57	0	0	0	0	0	0	0	0	0	0	0	0	0	0	0	0	17	88	39	1	1	73	99	93	35
2	subjects	7	6	1	0	0	0	0	0	0	0	0	0	0	0	0	0	0	0	0	0	0	0	0	0	0	0	0	0	0	0	0	0	0	0	0	0	0	0	0	51	8	60	80	57	11	27	11	93
2	subjects	13	6	1	0	0	0	0	0	0	0	0	0	0	0	0	0	0	0	0	0	0	0	0	0	0	0	0	0	0	0	0	0	0	0	0	0	0	0	0	63	87	9	6	55	40	15	81	8
2	subjects	31	6	1	0	226.82	1	0	0	0	0	0	0	0	0	0	0	0	0	0	0	0	0	0	0	0	0	0	0	0	0	0	0	0	0	0	0	0	0	0	98	66	88	28	7	35	81	45	74
2	subjects	21	6	1	0	0	0	70	74	4	1	1	1	1	0	0	0	0	0	0	33	64	91	21	0	0	0	0	0	0	0	0	0	0	0	0	0	0	0	0	33	64	91	21	65	17	96	2	67
2	subjects	8	6	1	0	0	0	0	0	0	0	0	0	0	0	0	0	0	0	0	0	0	0	0	0	0	0	0	0	0	0	0	0	0	0	0	0	0	0	0	53	10	89	66	30	8	6	71	97
2	subjects	26	6	1	0	0	0	140	144	4	1	1	1	1	0	0	0	0	0	0	31	37	12	68	3	0	0	0	0	0	93	0	0	0	0	0	0	0	0	0	31	37	12	68	2	60	93	91	66
2	subjects	16	6	1	0	0	0	10	11	1	1	0	0	0	0	0	0	0	0	0	7	0	0	0	0	0	0	0	0	0	0	0	0	0	0	0	0	0	0	0	7	96	85	18	81	30	81	72	35
2	subjects	30	6	1	226.82	226.82	0	182	0	2	0	0	0	0	0	0	0	0	0	0	0	0	0	0	0	0	0	0	0	0	0	0	0	0	0	0	0	0	0	0	54	70	99	47	98	95	52	55	30
2	subjects	24	6	1	0	0	0	110	116	6	1	1	1	1	1	1	0	0	0	0	67	2	48	62	39	42	32	0	0	0	0	0	0	0	0	0	0	0	0	0	67	2	48	62	39	42	35	26	69
2	subjects	15	6	1	0	0	0	0	0	0	0	0	0	0	0	0	0	0	0	0	0	0	0	0	0	0	0	0	0	0	0	0	0	0	0	0	0	0	0	0	51	48	90	77	56	82	30	13	97
2	subjects	28	6	1	0	0	0	170	170	0	0	0	0	0	0	0	0	0	0	0	0	0	0	0	0	0	0	0	0	0	70	95	5	68	14	57	46	66	97	0	62	7	74	30	74	76	39	51	19
2	subjects	27	6	1	0	0	0	150	159	9	1	1	1	1	1	1	1	1	1	0	70	95	5	68	14	57	46	66	97	0	31	37	12	68	3	0	0	0	0	0	70	95	5	68	14	57	46	66	97
2	subjects	5	6	1	0	0	0	0	0	0	0	0	0	0	0	0	0	0	0	0	0	0	0	0	0	0	0	0	0	0	0	0	0	0	0	0	0	0	0	0	15	81	96	6	44	53	41	5	30
2	subjects	6	6	1	0	0	0	0	7	7	1	1	1	1	1	1	1	0	0	0	53	1	54	84	6	76	31	42	0	0	0	0	0	0	0	0	0	0	0	0	99	19	10	26	62	48	16	2	16
2	subjects	20	6	1	0	0	0	60	60	0	0	0	0	0	0	0	0	0	0	0	0	0	0	0	0	0	0	0	0	0	4	50	79	42	60	40	89	0	0	0	89	5	67	18	92	34	30	13	47
2	subjects	22	6	1	0	0	0	80	88	8	1	1	1	1	1	1	1	1	0	0	5	23	13	67	77	40	15	21	0	0	33	64	91	21	0	0	0	0	0	0	5	23	13	67	77	40	15	21	95
2	subjects	2	6	1	0	0	0	0	0	0	0	0	0	0	0	0	0	0	0	0	0	0	0	0	0	0	0	0	0	0	0	0	0	0	0	0	0	0	0	0	12	40	92	48	11	18	99	71	97
2	subjects	30	7	1	151.38	151.38	0	138	0	8	0	0	0	0	0	0	0	0	0	0	0	0	0	0	0	0	0	0	0	0	0	0	0	0	0	0	0	0	0	0	47	80	73	65	62	52	27	45	76
2	subjects	15	7	1	0	0	0	0	0	0	0	0	0	0	0	0	0	0	0	0	0	0	0	0	0	0	0	0	0	0	0	0	0	0	0	0	0	0	0	0	89	26	22	5	100	41	21	68	45
2	subjects	18	7	1	0	0	0	20	28	8	1	1	1	1	1	1	1	1	0	0	95	41	88	21	29	10	2	18	20	0	94	15	53	70	41	5	20	44	22	37	95	41	88	21	29	10	2	18	19
2	subjects	3	7	1	0	0	0	0	0	0	0	0	0	0	0	0	0	0	0	0	0	0	0	0	0	0	0	0	0	0	0	0	0	0	0	0	0	0	0	0	13	64	25	39	49	18	82	48	54
2	subjects	25	7	1	0	0	0	90	90	0	0	0	0	0	0	0	0	0	0	0	35	0	0	0	0	0	0	0	0	0	48	0	0	0	0	0	0	0	0	0	36	37	92	97	40	44	28	3	94
2	subjects	28	7	1	0	0	0	120	128	8	1	1	1	1	1	1	1	1	0	0	97	20	90	100	49	36	86	86	25	0	38	36	75	68	59	0	0	0	0	0	97	20	90	100	49	36	86	86	40
2	subjects	6	7	1	0	0	0	0	6	6	1	1	1	1	1	1	0	0	0	0	10	9	47	40	4	52	0	0	0	0	0	0	0	0	0	0	0	0	0	0	58	54	29	73	57	16	97	56	18
2	subjects	9	7	1	0	0	0	0	0	0	0	0	0	0	0	0	0	0	0	0	0	0	0	0	0	0	0	0	0	0	0	0	0	0	0	0	0	0	0	0	85	89	64	43	94	53	44	89	36
2	subjects	22	7	1	0	0	0	60	62	2	1	1	0	0	0	0	0	0	0	0	42	4	18	0	0	0	0	0	0	0	75	28	22	17	53	0	0	0	0	0	42	4	9	81	8	47	90	37	27
2	subjects	14	7	1	0	0	0	10	17	7	1	1	1	0	1	1	1	1	0	0	41	77	78	80	66	42	52	57	33	20	0	0	0	0	0	0	0	0	0	0	24	14	93	30	53	84	8	20	24
2	subjects	8	7	1	0	0	0	0	0	0	0	0	0	0	0	0	0	0	0	0	0	0	0	0	0	0	0	0	0	0	0	0	0	0	0	0	0	0	0	0	66	55	32	79	43	14	100	89	25
2	subjects	12	7	1	0	0	0	0	0	0	0	0	0	0	0	0	0	0	0	0	0	0	0	0	0	0	0	0	0	0	0	0	0	0	0	0	0	0	0	0	24	95	25	56	39	95	88	84	74
2	subjects	2	7	1	0	0	0	0	0	0	0	0	0	0	0	0	0	0	0	0	0	0	0	0	0	0	0	0	0	0	0	0	0	0	0	0	0	0	0	0	28	8	96	56	58	15	41	26	22
2	subjects	20	7	1	0	0	0	40	44	4	1	1	1	1	0	0	0	0	0	0	93	15	78	6	0	0	0	0	0	0	2	31	25	0	0	0	0	0	0	0	93	15	78	6	73	13	10	24	17
2	subjects	1	7	1	0	0	0	0	0	0	0	0	0	0	0	0	0	0	0	0	0	0	0	0	0	0	0	0	0	0	0	0	0	0	0	0	0	0	0	0	1	99	70	77	38	24	36	85	69
2	subjects	26	7	1	0	0	0	100	104	4	1	1	1	1	0	0	0	0	0	0	62	98	33	11	0	0	0	0	0	0	35	0	0	0	0	0	0	0	0	0	62	98	33	11	35	7	56	50	33
2	subjects	19	7	1	0	0	0	30	33	3	1	1	1	0	0	0	0	0	0	0	2	31	25	0	0	0	0	0	0	0	95	41	88	21	29	10	2	18	20	0	2	31	25	73	81	39	22	58	17
2	subjects	31	7	1	0	151.38	1	0	0	0	0	0	0	0	0	0	0	0	0	0	0	0	0	0	0	0	0	0	0	0	0	0	0	0	0	0	0	0	0	0	7	19	70	52	32	42	61	84	6
2	subjects	29	7	1	0	0	0	130	138	8	1	1	1	0	1	1	1	1	1	0	20	63	77	47	30	61	92	91	56	63	97	20	90	100	49	36	86	86	25	0	20	63	77	48	30	61	92	91	56
2	subjects	24	7	1	0	0	0	80	80	0	0	0	0	0	0	0	0	0	0	0	48	0	0	0	0	0	0	0	0	0	54	84	0	0	0	0	0	0	0	0	45	54	65	41	69	15	62	18	37
2	subjects	7	7	1	0	0	0	0	0	0	0	0	0	0	0	0	0	0	0	0	0	0	0	0	0	0	0	0	0	0	0	0	0	0	0	0	0	0	0	0	8	62	43	20	11	62	81	45	23
2	subjects	23	7	1	0	0	0	70	71	1	1	0	0	0	0	0	0	0	0	0	54	84	0	0	0	0	0	0	0	0	42	4	18	0	0	0	0	0	0	0	54	93	51	95	30	4	40	89	90
2	subjects	10	7	1	0	0	0	0	0	0	0	0	0	0	0	0	0	0	0	0	0	0	0	0	0	0	0	0	0	0	0	0	0	0	0	0	0	0	0	0	97	3	71	76	43	12	90	61	23
2	subjects	17	7	1	0	0	0	10	19	9	1	1	1	1	1	1	0	1	1	1	94	15	53	70	41	5	20	44	22	37	0	0	0	0	0	0	0	0	0	34	94	15	53	70	41	5	22	44	22
2	subjects	27	7	1	0	0	0	110	115	5	1	1	1	1	1	0	0	0	0	0	38	36	75	68	59	0	0	0	0	0	62	98	33	11	0	0	0	0	0	0	38	36	75	68	59	34	58	10	57
2	subjects	5	7	1	0	0	0	0	0	0	0	0	0	0	0	0	0	0	0	0	0	0	0	0	0	0	0	0	0	0	0	0	0	0	0	0	0	0	0	0	92	47	72	64	43	46	37	43	57
2	subjects	4	7	1	0	0	0	0	0	0	0	0	0	0	0	0	0	0	0	0	0	0	0	0	0	0	0	0	0	0	0	0	0	0	0	0	0	0	0	0	4	69	70	99	93	36	19	51	95
2	subjects	21	7	1	0	0	0	50	54	4	1	1	1	1	0	0	0	0	0	0	75	28	22	17	53	0	0	0	0	0	93	15	78	6	0	0	0	0	0	0	75	28	22	17	51	33	88	6	62
2	subjects	11	7	1	0	0	0	0	0	0	0	0	0	0	0	0	0	0	0	0	0	0	0	0	0	0	0	0	0	0	0	0	0	0	0	0	0	0	0	0	12	10	12	100	45	80	59	4	43
2	subjects	13	7	1	0	0	0	0	0	0	0	0	0	0	0	0	0	0	0	0	0	0	0	0	0	0	0	0	0	0	0	0	0	0	0	0	0	0	0	0	48	9	37	54	2	31	40	9	99
2	subjects	16	7	1	0	0	0	10	10	0	0	0	0	0	0	0	0	0	0	0	0	0	0	0	0	0	0	0	0	34	0	0	0	0	0	0	0	0	0	0	94	15	53	70	41	5	22	44	22
2	subjects	24	8	1	0	0	0	140	149	9	1	1	1	1	1	1	1	1	1	0	97	91	50	61	27	65	35	11	66	80	30	85	13	46	0	0	0	0	0	0	97	91	50	61	27	65	35	11	66
2	subjects	20	8	1	0	0	0	80	83	3	1	1	1	0	0	0	0	0	0	0	68	8	34	0	0	0	0	0	0	0	38	79	96	87	0	0	0	0	0	0	68	8	34	8	94	69	32	94	83
2	subjects	3	8	1	0	0	0	0	0	0	0	0	0	0	0	0	0	0	0	0	0	0	0	0	0	0	0	0	0	0	0	0	0	0	0	0	0	0	0	0	82	53	98	32	92	15	37	32	30
2	subjects	5	8	1	0	0	0	0	0	0	0	0	0	0	0	0	0	0	0	0	0	0	0	0	0	0	0	0	0	0	0	0	0	0	0	0	0	0	0	0	91	30	67	30	10	7	12	71	59
2	subjects	4	8	1	0	0	0	0	0	0	0	0	0	0	0	0	0	0	0	0	0	0	0	0	0	0	0	0	0	0	0	0	0	0	0	0	0	0	0	0	58	45	71	51	92	72	89	59	2
2	subjects	26	8	1	0	0	0	180	182	2	1	1	0	0	0	0	0	0	0	0	74	73	28	86	0	0	0	0	0	0	40	51	89	44	63	30	68	28	0	0	74	73	26	87	65	34	38	84	21
2	subjects	10	8	1	0	0	0	0	0	0	0	0	0	0	0	0	0	0	0	0	0	0	0	0	0	0	0	0	0	0	0	0	0	0	0	0	0	0	0	0	68	19	50	18	22	55	32	5	50
2	subjects	9	8	1	0	0	0	0	0	0	0	0	0	0	0	0	0	0	0	0	0	0	0	0	0	0	0	0	0	0	0	0	0	0	0	0	0	0	0	0	21	93	64	39	63	24	12	68	15
2	subjects	18	8	1	0	0	0	40	47	7	0	1	1	1	1	1	1	1	0	0	87	20	49	38	33	40	40	42	0	0	72	32	0	0	0	0	0	0	0	0	97	20	49	38	33	40	40	42	25
2	subjects	25	8	1	0	0	0	160	167	7	1	1	1	1	1	1	1	0	0	0	40	51	89	44	63	30	68	28	0	0	97	91	50	61	27	65	35	11	66	80	40	51	89	44	63	30	68	27	68
2	subjects	12	8	1	0	0	0	0	0	0	0	0	0	0	0	0	0	0	0	0	0	0	0	0	0	0	0	0	0	0	0	0	0	0	0	0	0	0	0	0	22	18	51	67	62	55	9	100	43
2	subjects	1	8	1	0	0	0	0	0	0	0	0	0	0	0	0	0	0	0	0	0	0	0	0	0	0	0	0	0	0	0	0	0	0	0	0	0	0	0	0	21	76	39	2	15	73	14	87	2
2	subjects	7	8	1	0	0	0	0	0	0	0	0	0	0	0	0	0	0	0	0	0	0	0	0	0	0	0	0	0	0	0	0	0	0	0	0	0	0	0	0	36	78	43	57	70	100	87	41	1
2	subjects	11	8	1	0	0	0	0	0	0	0	0	0	0	0	0	0	0	0	0	0	0	0	0	0	0	0	0	0	0	0	0	0	0	0	0	0	0	0	0	57	32	14	92	4	55	45	35	55
2	subjects	17	8	1	0	0	0	30	31	1	1	0	0	0	0	0	0	0	0	0	72	32	0	0	0	0	0	0	0	0	75	70	53	27	0	0	0	0	0	0	72	33	48	8	92	76	38	4	13
2	subjects	28	8	1	0	0	0	210	215	5	1	1	1	1	1	0	0	0	0	0	52	31	26	86	54	0	0	0	0	0	95	3	82	86	85	56	27	39	0	0	52	31	26	86	54	90	42	90	97
2	subjects	2	8	1	0	0	0	0	0	0	0	0	0	0	0	0	0	0	0	0	0	0	0	0	0	0	0	0	0	0	0	0	0	0	0	0	0	0	0	0	49	73	60	100	9	91	47	90	97
2	subjects	29	8	1	0	0	0	230	235	5	1	1	1	1	1	0	0	0	0	0	19	27	99	21	82	87	0	0	0	0	52	31	26	86	54	0	0	0	0	0	19	27	99	21	82	86	92	46	50
2	subjects	27	8	1	0	0	0	190	197	7	1	1	1	1	1	1	1	0	0	0	95	3	82	86	85	56	27	39	0	0	74	73	28	86	0	0	0	0	0	0	95	3	82	86	85	56	27	38	36
2	subjects	6	8	1	0	0	0	0	9	9	1	1	1	1	1	1	1	1	0	1	25	61	23	17	47	87	88	77	16	97	0	0	0	0	0	0	0	0	0	0	53	86	41	70	67	28	90	69	60
2	subjects	19	8	1	0	0	0	60	64	4	1	1	1	1	0	0	0	0	0	0	38	79	96	87	0	0	0	0	0	0	87	20	49	38	33	40	40	42	0	0	38	79	96	87	95	15	44	54	16
2	subjects	15	8	1	0	0	0	0	0	0	0	0	0	0	0	0	0	0	0	0	0	0	0	0	0	0	0	0	0	0	0	0	0	0	0	0	0	0	0	0	83	8	92	90	72	9	30	21	39
2	subjects	16	8	1	0	0	0	10	14	4	1	1	1	1	0	0	0	0	0	0	75	70	53	27	0	0	0	0	0	0	0	0	0	0	0	0	0	0	0	0	75	70	53	27	72	46	84	52	15
2	subjects	8	8	1	0	0	0	0	0	0	0	0	0	0	0	0	0	0	0	0	0	0	0	0	0	0	0	0	0	0	0	0	0	0	0	0	0	0	0	0	3	33	86	37	56	65	3	90	84
2	subjects	14	8	1	0	0	0	20	20	0	0	0	0	0	0	0	0	0	0	0	0	0	0	0	0	0	0	0	0	0	0	0	0	0	0	0	0	0	0	0	68	26	27	10	67	87	81	39	37
2	subjects	30	8	1	152.35	152.35	0	235	0	5	0	0	0	0	0	0	0	0	0	0	0	0	0	0	0	0	0	0	0	0	0	0	0	0	0	0	0	0	0	0	62	95	26	40	8	94	86	94	70
2	subjects	23	8	1	0	0	0	130	133	3	1	1	1	0	0	0	0	0	0	0	30	85	13	46	0	0	0	0	0	0	17	84	77	15	57	38	45	6	0	0	30	85	13	45	92	44	14	37	56
2	subjects	13	8	1	0	0	0	0	0	0	0	0	0	0	0	0	0	0	0	0	0	0	0	0	0	0	0	0	0	0	0	0	0	0	0	0	0	0	0	0	40	81	10	9	72	39	86	46	58
2	subjects	22	8	1	0	0	0	110	118	8	1	1	1	1	1	1	1	1	0	0	17	84	77	15	57	38	45	6	0	0	91	0	0	0	0	0	0	0	0	0	17	84	77	15	57	38	45	6	98
2	subjects	21	8	1	0	0	0	100	100	0	0	0	0	0	0	0	0	0	0	0	91	0	0	0	0	0	0	0	0	0	68	8	34	0	0	0	0	0	0	0	96	50	59	54	79	96	87	79	26
2	subjects	31	8	1	0	152.35	1	0	0	0	0	0	0	0	0	0	0	0	0	0	0	0	0	0	0	0	0	0	0	0	0	0	0	0	0	0	0	0	0	0	42	28	12	96	1	5	58	89	50
2	subjects	24	9	1	0	0	0	10	10	0	0	0	0	0	0	0	0	0	0	0	0	0	0	0	0	0	0	0	0	0	52	67	25	10	0	0	0	0	0	0	55	58	55	61	29	47	88	82	11
2	subjects	26	9	1	0	0	0	10	10	0	0	0	0	0	0	0	0	0	0	0	0	0	0	0	0	0	0	0	0	0	0	0	0	0	0	0	0	0	0	0	55	58	55	61	29	47	88	82	11
2	subjects	16	9	1	0	0	0	0	0	0	0	0	0	0	0	0	0	0	0	0	0	0	0	0	0	0	0	0	0	0	0	0	0	0	0	0	0	0	0	0	52	67	25	10	49	46	4	73	32
2	subjects	28	9	1	0	0	0	10	10	0	0	0	0	0	0	0	0	0	0	0	0	0	0	0	0	0	0	0	0	0	0	0	0	0	0	0	0	0	0	0	55	58	55	61	29	47	88	82	11
2	subjects	6	9	1	0	0	0	0	5	5	1	1	1	1	1	0	0	0	0	0	4	77	9	43	93	34	0	0	0	0	0	0	0	0	0	0	0	0	0	0	29	91	82	70	37	57	22	70	88
2	subjects	10	9	1	0	0	0	0	0	0	0	0	0	0	0	0	0	0	0	0	0	0	0	0	0	0	0	0	0	0	0	0	0	0	0	0	0	0	0	0	38	55	9	45	11	58	25	7	77
2	subjects	17	9	1	0	0	0	0	0	0	0	0	0	0	0	0	0	0	0	0	0	0	0	0	0	0	0	0	0	0	0	0	0	0	0	0	0	0	0	0	52	67	25	10	49	46	4	73	32
2	subjects	22	9	1	0	0	0	0	4	4	1	1	1	1	0	0	0	0	0	0	52	67	25	10	0	0	0	0	0	0	0	0	0	0	0	0	0	0	0	0	52	67	25	10	49	46	4	73	32
2	subjects	25	9	1	0	0	0	10	10	0	0	0	0	0	0	0	0	0	0	0	0	0	0	0	0	0	0	0	0	0	0	0	0	0	0	0	0	0	0	0	55	58	55	61	29	47	88	82	11
2	subjects	30	9	1	210.13	210.13	0	13	0	3	0	0	0	0	0	0	0	0	0	0	0	0	0	0	0	0	0	0	0	0	0	0	0	0	0	0	0	0	0	0	67	7	11	11	53	91	82	55	56
2	subjects	23	9	1	0	0	0	0	4	4	1	1	1	1	0	0	0	0	0	0	52	67	25	10	0	0	0	0	0	0	52	67	25	10	0	0	0	0	0	0	52	67	25	10	49	46	4	73	32
2	subjects	12	9	1	0	0	0	0	0	0	0	0	0	0	0	0	0	0	0	0	0	0	0	0	0	0	0	0	0	0	0	0	0	0	0	0	0	0	0	0	1	96	89	4	71	12	46	94	50
2	subjects	15	9	1	0	0	0	0	0	0	0	0	0	0	0	0	0	0	0	0	0	0	0	0	0	0	0	0	0	0	0	0	0	0	0	0	0	0	0	0	92	83	50	40	41	34	10	55	64
2	subjects	7	9	1	0	0	0	0	0	0	0	0	0	0	0	0	0	0	0	0	0	0	0	0	0	0	0	0	0	0	0	0	0	0	0	0	0	0	0	0	72	48	39	72	70	6	9	87	70
2	subjects	2	9	1	0	0	0	0	0	0	0	0	0	0	0	0	0	0	0	0	0	0	0	0	0	0	0	0	0	0	0	0	0	0	0	0	0	0	0	0	71	79	35	67	26	77	71	95	7
2	subjects	27	9	1	0	0	0	10	10	0	0	0	0	0	0	0	0	0	0	0	0	0	0	0	0	0	0	0	0	0	0	0	0	0	0	0	0	0	0	0	55	58	55	61	29	47	88	82	11
2	subjects	31	9	1	0	210.13	1	0	0	0	0	0	0	0	0	0	0	0	0	0	0	0	0	0	0	0	0	0	0	0	0	0	0	0	0	0	0	0	0	0	84	51	92	7	49	98	49	1	38
2	subjects	4	9	1	0	0	0	0	0	0	0	0	0	0	0	0	0	0	0	0	0	0	0	0	0	0	0	0	0	0	0	0	0	0	0	0	0	0	0	0	26	80	37	13	21	6	73	72	95
2	subjects	8	9	1	0	0	0	0	0	0	0	0	0	0	0	0	0	0	0	0	0	0	0	0	0	0	0	0	0	0	0	0	0	0	0	0	0	0	0	0	68	25	84	35	12	3	49	64	86
2	subjects	1	9	1	0	0	0	0	0	0	0	0	0	0	0	0	0	0	0	0	0	0	0	0	0	0	0	0	0	0	0	0	0	0	0	0	0	0	0	0	65	22	65	79	9	18	23	10	72
2	subjects	5	9	1	0	0	0	0	0	0	0	0	0	0	0	0	0	0	0	0	0	0	0	0	0	0	0	0	0	0	0	0	0	0	0	0	0	0	0	0	48	87	24	18	100	46	15	17	10
2	subjects	20	9	1	0	0	0	0	0	0	0	0	0	0	0	0	0	0	0	0	0	0	0	0	0	0	0	0	0	0	0	0	0	0	0	0	0	0	0	0	52	67	25	10	49	46	4	73	32
2	subjects	13	9	1	0	0	0	0	0	0	0	0	0	0	0	0	0	0	0	0	0	0	0	0	0	0	0	0	0	0	0	0	0	0	0	0	0	0	0	0	91	71	94	26	20	70	75	35	13
2	subjects	29	9	1	0	0	0	10	13	3	1	0	1	1	0	0	0	0	0	0	55	59	55	61	0	0	0	0	0	0	0	0	0	0	0	0	0	0	0	0	55	58	55	61	29	47	88	82	11
2	subjects	21	9	1	0	0	0	0	0	0	0	0	0	0	0	0	0	0	0	0	0	0	0	0	0	0	0	0	0	0	0	0	0	0	0	0	0	0	0	0	52	67	25	10	49	46	4	73	32
2	subjects	11	9	1	0	0	0	0	0	0	0	0	0	0	0	0	0	0	0	0	0	0	0	0	0	0	0	0	0	0	0	0	0	0	0	0	0	0	0	0	87	15	97	81	8	84	47	70	3
2	subjects	3	9	1	0	0	0	0	0	0	0	0	0	0	0	0	0	0	0	0	0	0	0	0	0	0	0	0	0	0	0	0	0	0	0	0	0	0	0	0	13	78	14	45	3	83	98	75	37
2	subjects	18	9	1	0	0	0	0	0	0	0	0	0	0	0	0	0	0	0	0	0	0	0	0	0	0	0	0	0	0	0	0	0	0	0	0	0	0	0	0	52	67	25	10	49	46	4	73	32
2	subjects	9	9	1	0	0	0	0	0	0	0	0	0	0	0	0	0	0	0	0	0	0	0	0	0	0	0	0	0	0	0	0	0	0	0	0	0	0	0	0	46	77	37	4	100	59	30	72	11
2	subjects	14	9	1	0	0	0	0	6	6	1	1	1	1	1	1	0	0	0	0	53	61	92	73	98	49	0	0	0	0	0	0	0	0	0	0	0	0	0	0	86	50	70	26	49	11	62	47	93
2	subjects	19	9	1	0	0	0	0	0	0	0	0	0	0	0	0	0	0	0	0	0	0	0	0	0	0	0	0	0	0	0	0	0	0	0	0	0	0	0	0	52	67	25	10	49	46	4	73	32
2	subjects	31	10	1	0	243.21	1	0	0	0	0	0	0	0	0	0	0	0	0	0	0	0	0	0	0	0	0	0	0	0	0	0	0	0	0	0	0	0	0	0	89	43	68	84	92	19	88	11	48
2	subjects	15	10	1	0	0	0	0	0	0	0	0	0	0	0	0	0	0	0	0	0	0	0	0	0	0	0	0	0	0	0	0	0	0	0	0	0	0	0	0	45	12	44	60	98	31	13	82	41
2	subjects	26	10	1	0	0	0	240	248	8	1	1	1	1	1	1	1	1	0	0	22	29	19	89	66	14	56	77	60	0	89	53	71	1	41	0	0	0	0	0	22	29	19	89	66	14	56	77	54
2	subjects	23	10	1	0	0	0	170	175	5	1	1	1	1	1	0	0	0	0	0	87	74	37	74	17	6	0	0	0	0	67	40	63	0	0	0	0	0	0	0	87	74	37	74	17	8	39	20	83
2	subjects	2	10	1	0	0	0	0	0	0	0	0	0	0	0	0	0	0	0	0	0	0	0	0	0	0	0	0	0	0	0	0	0	0	0	0	0	0	0	0	20	71	69	82	96	41	7	52	97
2	subjects	17	10	1	0	0	0	40	40	0	0	0	0	0	0	0	0	0	0	0	0	0	0	0	0	0	0	0	0	0	77	30	34	87	59	52	77	48	57	24	81	92	5	41	26	69	37	75	24
2	subjects	30	10	1	243.21	243.21	0	321	0	1	0	0	0	0	0	0	0	0	0	0	0	0	0	0	0	0	0	0	0	0	0	0	0	0	0	0	0	0	0	0	13	23	90	92	17	52	3	28	52
2	subjects	24	10	1	0	0	0	190	198	8	1	1	1	1	1	1	1	1	0	0	92	84	63	70	8	78	15	42	0	0	87	74	37	74	17	6	0	0	0	0	92	84	63	70	8	78	15	42	67
2	subjects	13	10	1	0	0	0	0	0	0	0	0	0	0	0	0	0	0	0	0	0	0	0	0	0	0	0	0	0	0	0	0	0	0	0	0	0	0	0	0	61	80	35	4	64	35	16	98	61
2	subjects	9	10	1	0	0	0	0	0	0	0	0	0	0	0	0	0	0	0	0	0	0	0	0	0	0	0	0	0	0	0	0	0	0	0	0	0	0	0	0	62	28	59	72	4	60	98	40	29
2	subjects	14	10	1	0	0	0	20	28	8	1	1	1	1	1	1	1	1	0	0	28	3	73	66	71	22	37	33	0	0	0	0	0	0	0	0	0	0	0	0	39	93	8	88	29	9	56	59	38
2	subjects	6	10	1	0	0	0	0	9	9	1	1	1	1	1	1	1	1	1	0	60	96	66	16	81	38	51	29	25	25	0	0	0	0	0	0	0	0	0	0	68	10	58	3	95	98	54	95	10
2	subjects	19	10	1	0	0	0	80	84	4	1	1	1	1	0	0	0	0	0	0	25	64	5	84	7	0	0	0	0	0	12	34	15	0	0	0	0	0	0	0	25	64	5	84	9	6	79	81	5
2	subjects	18	10	1	0	0	0	60	63	3	1	1	1	0	0	0	0	0	0	0	12	34	15	0	0	0	0	0	0	0	0	0	0	0	0	0	0	0	0	0	12	34	15	70	72	10	84	67	95
2	subjects	1	10	1	0	0	0	0	0	0	0	0	0	0	0	0	0	0	0	0	0	0	0	0	0	0	0	0	0	0	0	0	0	0	0	0	0	0	0	0	21	25	25	32	42	67	28	77	89
2	subjects	10	10	1	0	0	0	0	0	0	0	0	0	0	0	0	0	0	0	0	0	0	0	0	0	0	0	0	0	0	0	0	0	0	0	0	0	0	0	0	88	67	35	43	85	61	11	22	93
2	subjects	28	10	1	0	0	0	300	300	0	0	0	0	0	0	0	0	0	0	0	42	0	0	0	0	0	0	0	0	0	25	65	49	0	0	0	0	0	0	0	64	18	26	50	56	63	93	60	51
2	subjects	29	10	1	0	0	0	320	321	1	1	0	0	0	0	0	0	0	0	0	53	0	0	0	0	0	0	0	0	0	42	0	0	0	0	0	0	0	0	0	53	30	20	92	80	39	40	57	51
2	subjects	12	10	1	0	0	0	0	0	0	0	0	0	0	0	0	0	0	0	0	0	0	0	0	0	0	0	0	0	0	0	0	0	0	0	0	0	0	0	0	16	98	22	67	89	39	25	14	81
2	subjects	27	10	1	0	0	0	270	273	3	1	1	1	0	0	0	0	0	0	0	25	65	49	0	0	0	0	0	0	0	22	29	19	89	66	14	56	77	60	0	25	65	49	63	65	71	31	7	31
2	subjects	20	10	1	0	0	0	100	106	6	1	1	1	1	1	1	0	0	0	0	97	47	69	39	77	44	82	0	0	0	25	64	5	84	7	0	0	0	0	0	97	47	69	39	77	44	81	73	33
2	subjects	5	10	1	0	0	0	0	0	0	0	0	0	0	0	0	0	0	0	0	0	0	0	0	0	0	0	0	0	0	0	0	0	0	0	0	0	0	0	0	17	1	77	96	57	90	23	41	80
2	subjects	8	10	1	0	0	0	0	0	0	0	0	0	0	0	0	0	0	0	0	0	0	0	0	0	0	0	0	0	0	0	0	0	0	0	0	0	0	0	0	62	79	50	58	90	75	83	83	80
2	subjects	25	10	1	0	0	0	220	224	4	1	1	1	1	0	0	0	0	0	0	89	53	71	1	41	0	0	0	0	0	92	84	63	70	8	78	15	42	0	0	89	53	71	1	43	94	32	87	49
2	subjects	7	10	1	0	0	0	0	0	0	0	0	0	0	0	0	0	0	0	0	0	0	0	0	0	0	0	0	0	0	0	0	0	0	0	0	0	0	0	0	78	8	17	61	12	37	28	40	38
2	subjects	16	10	1	0	0	0	10	19	9	1	1	1	1	1	1	1	1	1	0	77	30	34	87	59	52	77	48	57	24	0	0	0	0	0	0	0	0	0	0	77	30	34	87	59	52	77	48	57
2	subjects	4	10	1	0	0	0	0	0	0	0	0	0	0	0	0	0	0	0	0	0	0	0	0	0	0	0	0	0	0	0	0	0	0	0	0	0	0	0	0	20	33	51	54	85	75	17	68	27
2	subjects	11	10	1	0	0	0	0	0	0	0	0	0	0	0	0	0	0	0	0	0	0	0	0	0	0	0	0	0	0	0	0	0	0	0	0	0	0	0	0	97	55	27	33	67	64	85	96	43
2	subjects	21	10	1	0	0	0	120	129	9	1	1	1	1	1	1	1	1	1	0	88	10	43	89	62	80	76	50	61	0	97	47	69	39	77	44	82	0	0	0	88	10	43	89	62	80	76	50	61
2	subjects	22	10	1	0	0	0	150	152	2	1	1	0	0	0	0	0	0	0	0	67	40	63	0	0	0	0	0	0	0	88	10	43	89	62	80	76	50	61	0	67	40	61	18	60	10	74	7	19
2	subjects	3	10	1	0	0	0	0	0	0	0	0	0	0	0	0	0	0	0	0	0	0	0	0	0	0	0	0	0	0	0	0	0	0	0	0	0	0	0	0	7	30	72	6	90	62	87	77	65
2	subjects	5	11	1	0	0	0	0	0	0	0	0	0	0	0	0	0	0	0	0	0	0	0	0	0	0	0	0	0	0	0	0	0	0	0	0	0	0	0	0	94	86	9	37	91	100	17	71	2
2	subjects	16	11	1	0	0	0	10	13	3	1	1	1	0	0	0	0	0	0	0	23	35	80	0	0	0	0	0	0	0	0	0	0	0	0	0	0	0	0	0	23	35	80	2	57	94	18	34	86
2	subjects	4	11	1	0	0	0	0	0	0	0	0	0	0	0	0	0	0	0	0	0	0	0	0	0	0	0	0	0	0	0	0	0	0	0	0	0	0	0	0	24	12	72	94	86	53	36	36	18
2	subjects	6	11	1	0	0	0	0	9	9	1	1	1	1	1	1	1	1	1	0	90	31	63	66	97	84	93	76	34	51	0	0	0	0	0	0	0	0	0	0	100	86	10	15	72	70	67	23	65
2	subjects	10	11	1	0	0	0	0	0	0	0	0	0	0	0	0	0	0	0	0	0	0	0	0	0	0	0	0	0	0	0	0	0	0	0	0	0	0	0	0	84	35	100	53	1	31	94	32	53
2	subjects	7	11	1	0	0	0	0	0	0	0	0	0	0	0	0	0	0	0	0	0	0	0	0	0	0	0	0	0	0	0	0	0	0	0	0	0	0	0	0	95	95	20	47	13	14	76	13	85
2	subjects	17	11	1	0	0	0	20	25	5	1	1	1	1	1	0	0	0	0	0	41	33	61	45	37	42	0	0	0	0	23	35	80	0	0	0	0	0	0	0	41	33	61	45	37	56	40	51	49
2	subjects	26	11	1	0	0	0	160	160	0	0	0	0	0	0	0	0	0	0	0	0	0	0	0	0	0	0	0	0	0	36	6	70	8	93	41	70	64	7	0	72	63	16	72	2	84	8	85	23
2	subjects	15	11	1	0	0	0	0	0	0	0	0	0	0	0	0	0	0	0	0	0	0	0	0	0	0	0	0	0	0	0	0	0	0	0	0	0	0	0	0	68	74	26	98	14	86	36	22	31
2	subjects	28	11	1	0	0	0	190	194	4	1	1	1	1	0	0	0	0	0	0	4	1	85	6	63	0	0	0	0	0	61	9	95	59	81	0	0	0	0	0	4	1	85	6	55	79	45	7	23
2	subjects	18	11	1	0	0	0	40	40	0	0	0	0	0	0	0	0	0	0	0	0	0	0	0	0	0	0	0	0	0	41	33	61	45	37	42	0	0	0	0	7	28	25	12	73	32	35	42	90
2	subjects	27	11	1	0	0	0	170	175	5	1	1	1	1	1	0	0	0	0	0	61	9	95	59	81	0	0	0	0	0	0	0	0	0	0	0	0	0	0	0	61	9	95	59	81	64	82	89	5
2	subjects	1	11	1	0	0	0	0	0	0	0	0	0	0	0	0	0	0	0	0	0	0	0	0	0	0	0	0	0	0	0	0	0	0	0	0	0	0	0	0	91	7	40	5	16	17	41	35	22
2	subjects	19	11	1	0	0	0	50	53	3	1	1	1	0	0	0	0	0	0	0	32	50	69	0	0	0	0	0	0	0	0	0	0	0	0	0	0	0	0	0	32	50	69	34	74	97	59	33	21
2	subjects	31	11	1	0	102.11	1	0	0	0	0	0	0	0	0	0	0	0	0	0	0	0	0	0	0	0	0	0	0	0	0	0	0	0	0	0	0	0	0	0	45	86	90	42	21	69	36	62	77
2	subjects	21	11	1	0	0	0	80	81	1	1	0	0	0	0	0	0	0	0	0	34	0	0	0	0	0	0	0	0	0	26	98	51	2	88	16	0	0	0	0	34	22	96	64	7	81	60	90	60
2	subjects	12	11	1	0	0	0	0	0	0	0	0	0	0	0	0	0	0	0	0	0	0	0	0	0	0	0	0	0	0	0	0	0	0	0	0	0	0	0	0	60	96	31	15	44	14	56	56	55
2	subjects	9	11	1	0	0	0	0	0	0	0	0	0	0	0	0	0	0	0	0	0	0	0	0	0	0	0	0	0	0	0	0	0	0	0	0	0	0	0	0	38	32	62	19	81	70	15	43	15
2	subjects	25	11	1	0	0	0	140	149	9	1	1	1	1	1	1	1	1	1	0	36	6	70	8	93	41	70	64	7	0	12	74	0	0	0	0	0	0	0	0	36	6	70	8	93	41	70	64	7
2	subjects	8	11	1	0	0	0	0	0	0	0	0	0	0	0	0	0	0	0	0	0	0	0	0	0	0	0	0	0	0	0	0	0	0	0	0	0	0	0	0	52	27	49	3	69	95	70	30	43
2	subjects	2	11	1	0	0	0	0	0	0	0	0	0	0	0	0	0	0	0	0	0	0	0	0	0	0	0	0	0	0	0	0	0	0	0	0	0	0	0	0	53	96	2	58	93	10	18	53	20
2	subjects	22	11	1	0	0	0	100	100	0	0	0	0	0	0	0	0	0	0	0	0	0	0	0	0	0	0	0	0	0	34	0	0	0	0	0	0	0	0	0	23	3	32	20	63	58	65	42	75
2	subjects	20	11	1	0	0	0	60	65	5	1	1	0	1	1	1	0	0	0	0	26	98	51	2	88	16	0	0	0	0	32	50	69	0	0	0	0	0	0	0	26	98	61	2	88	16	37	57	100
2	subjects	29	11	1	0	0	0	210	211	1	1	0	0	0	0	0	0	0	0	0	89	0	0	0	0	0	0	0	0	0	4	1	85	6	63	0	0	0	0	0	89	65	31	62	16	35	23	62	15
2	subjects	24	11	1	0	0	0	130	132	2	1	1	0	0	0	0	0	0	0	0	12	74	0	0	0	0	0	0	0	0	32	72	69	34	19	6	17	71	0	0	12	74	42	49	14	39	32	94	42
2	subjects	13	11	1	0	0	0	0	0	0	0	0	0	0	0	0	0	0	0	0	0	0	0	0	0	0	0	0	0	0	0	0	0	0	0	0	0	0	0	0	84	4	6	13	20	25	71	66	90
2	subjects	14	11	1	0	0	0	20	20	0	0	0	0	0	0	0	0	0	0	0	0	0	0	0	0	0	0	0	0	0	0	0	0	0	0	0	0	0	0	0	18	53	96	58	86	53	26	68	94
2	subjects	30	11	1	102.11	102.11	0	211	0	1	0	0	0	0	0	0	0	0	0	0	0	0	0	0	0	0	0	0	0	0	0	0	0	0	0	0	0	0	0	0	9	52	19	73	78	53	11	3	46
2	subjects	23	11	1	0	0	0	110	118	8	1	1	1	1	1	1	1	1	0	0	32	72	69	34	19	6	17	71	0	0	0	0	0	0	0	0	0	0	0	0	32	72	69	34	19	6	17	71	27
2	subjects	11	11	1	0	0	0	0	0	0	0	0	0	0	0	0	0	0	0	0	0	0	0	0	0	0	0	0	0	0	0	0	0	0	0	0	0	0	0	0	45	89	79	32	14	22	7	8	3
2	subjects	3	11	1	0	0	0	0	0	0	0	0	0	0	0	0	0	0	0	0	0	0	0	0	0	0	0	0	0	0	0	0	0	0	0	0	0	0	0	0	36	2	24	100	99	48	10	93	6
2	subjects	27	12	1	0	0	0	150	157	7	1	1	1	1	1	1	1	0	0	0	39	54	61	10	56	31	22	74	0	0	0	0	0	0	0	0	0	0	91	58	39	54	61	10	56	31	22	72	87
2	subjects	13	12	1	0	0	0	0	0	0	0	0	0	0	0	0	0	0	0	0	0	0	0	0	0	0	0	0	0	0	0	0	0	0	0	0	0	0	0	0	96	75	27	11	11	39	42	80	62
2	subjects	20	12	1	0	0	0	60	62	2	1	1	0	0	0	0	0	0	0	0	5	78	30	0	0	0	0	0	0	0	83	56	64	92	86	82	79	55	79	0	5	78	37	32	49	82	77	29	64
2	subjects	9	12	1	0	0	0	0	0	0	0	0	0	0	0	0	0	0	0	0	0	0	0	0	0	0	0	0	0	0	0	0	0	0	0	0	0	0	0	0	24	97	24	55	76	3	38	49	45
2	subjects	4	12	1	0	0	0	0	0	0	0	0	0	0	0	0	0	0	0	0	0	0	0	0	0	0	0	0	0	0	0	0	0	0	0	0	0	0	0	0	26	33	75	32	15	75	69	62	20
2	subjects	10	12	1	0	0	0	0	0	0	0	0	0	0	0	0	0	0	0	0	0	0	0	0	0	0	0	0	0	0	0	0	0	0	0	0	0	0	0	0	12	10	11	20	58	14	33	49	64
2	subjects	6	12	1	0	0	0	0	7	7	0	1	1	1	1	1	1	1	0	0	20	10	5	38	55	18	79	7	77	0	0	0	0	0	0	0	0	0	0	0	54	67	26	1	51	57	36	8	1
2	subjects	31	12	1	0	186.86	1	0	0	0	0	0	0	0	0	0	0	0	0	0	0	0	0	0	0	0	0	0	0	0	0	0	0	0	0	0	0	0	0	0	76	80	73	56	15	4	19	68	4
2	subjects	25	12	1	0	0	0	130	130	0	0	0	0	0	0	0	0	0	0	0	0	0	0	0	0	0	0	0	0	0	53	65	95	0	0	0	0	0	0	0	84	9	69	35	69	99	27	89	64
2	subjects	5	12	1	0	0	0	0	0	0	0	0	0	0	0	0	0	0	0	0	0	0	0	0	0	0	0	0	0	0	0	0	0	0	0	0	0	0	0	0	61	42	77	39	18	42	43	42	72
2	subjects	8	12	1	0	0	0	0	0	0	0	0	0	0	0	0	0	0	0	0	0	0	0	0	0	0	0	0	0	0	0	0	0	0	0	0	0	0	0	0	59	46	31	73	40	28	3	26	5
2	subjects	2	12	1	0	0	0	0	0	0	0	0	0	0	0	0	0	0	0	0	0	0	0	0	0	0	0	0	0	0	0	0	0	0	0	0	0	0	0	0	7	88	27	16	74	32	25	53	25
2	subjects	12	12	1	0	0	0	0	0	0	0	0	0	0	0	0	0	0	0	0	0	0	0	0	0	0	0	0	0	0	0	0	0	0	0	0	0	0	0	0	42	74	13	96	45	56	97	43	33
2	subjects	15	12	1	0	0	0	0	0	0	0	0	0	0	0	0	0	0	0	0	0	0	0	0	0	0	0	0	0	0	0	0	0	0	0	0	0	0	0	0	41	66	6	95	73	28	63	52	82
2	subjects	1	12	1	0	0	0	0	0	0	0	0	0	0	0	0	0	0	0	0	0	0	0	0	0	0	0	0	0	0	0	0	0	0	0	0	0	0	0	0	42	70	3	94	61	16	18	66	15
2	subjects	16	12	1	0	0	0	10	11	1	1	0	0	0	0	0	0	0	0	0	1	89	0	0	0	0	0	0	0	0	0	0	0	0	0	0	0	0	0	0	1	97	61	98	55	100	33	71	27
2	subjects	29	12	1	0	0	0	180	186	6	0	0	0	0	1	1	1	1	1	1	0	0	0	76	78	70	48	82	74	27	51	0	0	0	0	0	0	0	0	0	7	81	40	75	78	70	48	82	74
2	subjects	22	12	1	0	0	0	80	87	7	1	1	1	1	1	1	1	0	0	0	73	40	13	27	28	74	48	0	0	0	0	0	0	0	0	0	61	16	80	7	73	40	13	27	28	74	48	25	53
2	subjects	18	12	1	0	0	0	30	36	6	1	1	1	1	1	1	0	0	0	0	70	5	16	21	48	98	49	0	0	0	77	50	45	96	13	0	0	0	0	0	70	5	16	21	48	98	50	5	90
2	subjects	11	12	1	0	0	0	0	0	0	0	0	0	0	0	0	0	0	0	0	0	0	0	0	0	0	0	0	0	0	0	0	0	0	0	0	0	0	0	0	34	11	58	96	47	60	62	23	84
2	subjects	3	12	1	0	0	0	0	0	0	0	0	0	0	0	0	0	0	0	0	0	0	0	0	0	0	0	0	0	0	0	0	0	0	0	0	0	0	0	0	52	57	97	4	94	84	59	78	55
2	subjects	19	12	1	0	0	0	40	49	9	1	1	1	1	1	1	1	1	1	0	83	56	64	92	86	82	79	55	79	0	70	5	16	21	48	98	49	0	0	0	83	56	64	92	86	82	79	55	79
2	subjects	7	12	1	0	0	0	0	0	0	0	0	0	0	0	0	0	0	0	0	0	0	0	0	0	0	0	0	0	0	0	0	0	0	0	0	0	0	0	0	75	12	53	78	55	58	4	35	79
2	subjects	26	12	1	0	0	0	140	141	1	0	0	0	0	0	0	0	0	0	1	0	0	0	0	0	0	0	0	91	58	0	0	0	0	0	0	0	0	0	0	45	47	54	3	95	57	23	81	90
2	subjects	21	12	1	0	0	0	70	73	3	0	0	0	0	0	0	0	1	1	1	0	0	0	0	0	0	61	16	80	7	5	78	30	0	0	0	0	0	0	0	80	56	19	29	28	46	64	16	80
2	subjects	14	12	1	0	0	0	10	12	2	1	1	0	0	0	0	0	0	0	0	43	6	72	0	0	0	0	0	0	0	0	0	0	0	0	0	0	0	0	0	66	7	77	49	6	3	78	74	89
2	subjects	28	12	1	0	0	0	170	170	0	0	0	0	0	0	0	0	0	0	0	51	0	0	0	0	0	0	0	0	0	39	54	61	10	56	31	22	74	0	0	58	45	72	69	84	54	19	31	19
2	subjects	23	12	1	0	0	0	90	99	9	1	1	1	1	1	1	1	1	1	0	71	13	15	69	8	56	24	39	29	0	73	40	13	27	28	74	48	0	0	0	71	13	15	69	8	56	24	39	29
2	subjects	17	12	1	0	0	0	20	25	5	1	1	1	1	1	0	0	0	0	0	77	50	45	96	13	0	0	0	0	0	1	89	0	0	0	0	0	0	0	0	77	50	45	96	13	5	22	58	56
2	subjects	30	12	1	186.86	186.86	0	186	0	6	0	0	0	0	0	0	0	0	0	0	0	0	0	0	0	0	0	0	0	0	0	0	0	0	0	0	0	0	0	0	11	40	84	80	13	63	87	100	31
2	subjects	24	12	1	0	0	0	110	113	3	1	1	1	0	0	0	0	0	0	0	53	65	95	0	0	0	0	0	0	0	71	13	15	69	8	56	24	39	29	0	53	65	95	71	29	12	37	95	54
2	subjects	19	13	1	0	0	0	40	44	4	1	1	1	1	0	0	0	0	0	0	2	83	94	72	0	0	0	0	0	0	0	0	0	0	0	0	0	0	0	34	2	83	94	72	82	3	5	20	59
2	subjects	12	13	1	0	0	0	0	0	0	0	0	0	0	0	0	0	0	0	0	0	0	0	0	0	0	0	0	0	0	0	0	0	0	0	0	0	0	0	0	54	6	11	5	5	87	63	26	78
2	subjects	10	13	1	0	0	0	0	0	0	0	0	0	0	0	0	0	0	0	0	0	0	0	0	0	0	0	0	0	0	0	0	0	0	0	0	0	0	0	0	42	41	97	31	25	100	29	75	57
2	subjects	21	13	1	0	0	0	70	72	2	1	1	0	0	0	0	0	0	0	0	24	24	21	0	0	0	0	0	0	0	53	93	81	68	74	63	89	64	21	2	24	24	30	23	83	89	27	37	11
2	subjects	8	13	1	0	0	0	0	0	0	0	0	0	0	0	0	0	0	0	0	0	0	0	0	0	0	0	0	0	0	0	0	0	0	0	0	0	0	0	0	86	58	72	40	100	73	56	23	65
2	subjects	4	13	1	0	0	0	0	0	0	0	0	0	0	0	0	0	0	0	0	0	0	0	0	0	0	0	0	0	0	0	0	0	0	0	0	0	0	0	0	81	59	14	18	65	75	100	61	100
2	subjects	28	13	1	0	0	0	180	185	5	1	1	1	1	1	0	0	0	0	0	68	56	74	32	5	21	0	0	0	0	42	28	8	54	90	54	53	44	21	0	68	56	74	32	5	67	37	46	97
2	subjects	9	13	1	0	0	0	0	0	0	0	0	0	0	0	0	0	0	0	0	0	0	0	0	0	0	0	0	0	0	0	0	0	0	0	0	0	0	0	0	4	93	72	73	42	65	89	42	49
2	subjects	23	13	1	0	0	0	100	108	8	1	1	1	1	1	1	1	1	0	0	28	52	62	62	85	65	99	6	0	0	73	79	44	53	84	58	62	82	67	21	28	52	62	62	85	65	99	6	73
2	subjects	31	13	1	0	137.01	1	0	0	0	0	0	0	0	0	0	0	0	0	0	0	0	0	0	0	0	0	0	0	0	0	0	0	0	0	0	0	0	0	0	49	12	81	74	47	30	94	79	39
2	subjects	14	13	1	0	0	0	10	16	6	1	1	1	1	1	1	0	0	0	0	11	89	60	29	40	85	0	0	0	0	0	0	0	0	0	0	0	0	0	0	35	39	3	27	17	88	68	88	50
2	subjects	7	13	1	0	0	0	0	0	0	0	0	0	0	0	0	0	0	0	0	0	0	0	0	0	0	0	0	0	0	0	0	0	0	0	0	0	0	0	0	48	88	11	88	18	18	73	78	41
2	subjects	11	13	1	0	0	0	0	0	0	0	0	0	0	0	0	0	0	0	0	0	0	0	0	0	0	0	0	0	0	0	0	0	0	0	0	0	0	0	0	67	80	24	67	38	65	79	63	8
2	subjects	18	13	1	0	0	0	30	31	1	0	0	0	0	0	0	0	0	0	1	0	0	0	0	0	0	0	0	0	34	58	0	0	0	0	0	0	0	0	0	13	23	42	90	32	56	2	84	84
2	subjects	25	13	1	0	0	0	130	133	3	0	1	1	1	0	0	0	0	0	0	94	17	66	70	0	0	0	0	0	0	62	80	43	0	0	0	0	0	0	0	92	17	66	70	17	65	6	69	50
2	subjects	27	13	1	0	0	0	160	168	8	1	1	1	1	1	1	1	1	0	0	42	28	8	54	90	54	53	44	21	0	27	25	3	0	0	0	0	0	0	2	42	28	8	54	90	54	53	44	48
2	subjects	3	13	1	0	0	0	0	0	0	0	0	0	0	0	0	0	0	0	0	0	0	0	0	0	0	0	0	0	0	0	0	0	0	0	0	0	0	0	0	85	72	78	79	96	88	18	6	68
2	subjects	15	13	1	0	0	0	0	0	0	0	0	0	0	0	0	0	0	0	0	0	0	0	0	0	0	0	0	0	0	0	0	0	0	0	0	0	0	0	0	68	34	72	52	54	82	35	21	68
2	subjects	20	13	1	0	0	0	50	58	8	1	1	1	1	1	1	1	1	0	0	53	93	81	68	74	63	89	64	21	2	2	83	94	72	0	0	0	0	0	0	53	93	81	68	74	63	89	64	60
2	subjects	1	13	1	0	0	0	0	0	0	0	0	0	0	0	0	0	0	0	0	0	0	0	0	0	0	0	0	0	0	0	0	0	0	0	0	0	0	0	0	62	54	37	61	37	24	30	20	12
2	subjects	6	13	1	0	0	0	0	9	9	1	1	1	1	1	1	1	1	1	0	80	12	30	39	81	26	71	78	6	0	0	0	0	0	0	0	0	0	0	0	88	60	59	27	14	96	92	52	64
2	subjects	29	13	1	0	0	0	200	201	1	1	0	0	0	0	0	0	0	0	0	78	0	0	0	0	0	0	0	0	0	68	56	74	32	5	21	0	0	0	0	78	52	86	9	98	83	93	44	71
2	subjects	30	13	1	137.01	137.01	0	201	0	1	0	0	0	0	0	0	0	0	0	0	0	0	0	0	0	0	0	0	0	0	0	0	0	0	0	0	0	0	0	0	78	51	10	35	32	82	94	76	43
2	subjects	22	13	1	0	0	0	80	89	9	1	1	1	1	1	1	1	1	1	0	73	79	44	53	84	58	62	82	67	21	24	24	21	0	0	0	0	0	0	0	73	79	44	53	84	58	62	82	67
2	subjects	5	13	1	0	0	0	0	0	0	0	0	0	0	0	0	0	0	0	0	0	0	0	0	0	0	0	0	0	0	0	0	0	0	0	0	0	0	0	0	12	80	16	80	17	19	70	39	3
2	subjects	13	13	1	0	0	0	0	0	0	0	0	0	0	0	0	0	0	0	0	0	0	0	0	0	0	0	0	0	0	0	0	0	0	0	0	0	0	0	0	2	79	19	20	21	60	43	61	70
2	subjects	16	13	1	0	0	0	10	12	2	1	1	0	0	0	0	0	0	0	0	73	23	21	0	0	0	0	0	0	0	0	0	0	0	0	0	0	0	0	0	73	23	10	42	61	77	90	15	11
2	subjects	26	13	1	0	0	0	150	153	3	1	1	1	0	0	0	0	0	0	0	27	25	3	0	0	0	0	0	0	2	94	17	66	70	0	0	0	0	0	0	27	25	3	57	47	93	5	1	13
2	subjects	2	13	1	0	0	0	0	0	0	0	0	0	0	0	0	0	0	0	0	0	0	0	0	0	0	0	0	0	0	0	0	0	0	0	0	0	0	0	0	12	87	14	71	73	30	58	88	92
2	subjects	17	13	1	0	0	0	20	20	0	0	0	0	0	0	0	0	0	0	0	58	0	0	0	0	0	0	0	0	0	73	23	21	0	0	0	0	0	0	0	60	61	4	53	63	50	68	5	95
2	subjects	24	13	1	0	0	0	120	123	3	1	1	1	0	0	0	0	0	0	0	62	80	43	0	0	0	0	0	0	0	28	52	62	62	85	65	99	6	0	0	62	80	43	63	44	99	67	71	97
2	subjects	22	14	1	0	0	0	70	72	2	1	1	0	0	0	0	0	0	0	0	84	85	0	0	0	0	0	0	0	2	36	9	96	96	62	32	94	30	68	84	84	85	78	2	54	7	80	82	52
2	subjects	15	14	1	0	0	0	0	0	0	0	0	0	0	0	0	0	0	0	0	0	0	0	0	0	0	0	0	0	0	0	0	0	0	0	0	0	0	0	0	35	80	41	45	89	26	41	65	6
2	subjects	30	14	1	91.6	91.6	0	160	0	0	0	0	0	0	0	0	0	0	0	0	0	0	0	0	0	0	0	0	0	0	0	0	0	0	0	0	0	0	0	0	28	44	84	84	44	42	1	35	94
2	subjects	21	14	1	0	0	0	50	59	9	1	1	1	1	1	1	1	1	1	0	36	9	96	96	62	32	94	30	68	84	29	100	88	69	41	91	12	62	0	0	36	9	96	96	62	32	94	30	68
2	subjects	24	14	1	0	0	0	90	93	3	1	1	1	0	0	0	0	0	0	0	61	53	11	65	0	0	0	0	0	0	61	1	69	0	0	0	0	0	0	0	61	53	11	64	52	86	16	21	51
2	subjects	5	14	1	0	0	0	0	0	0	0	0	0	0	0	0	0	0	0	0	0	0	0	0	0	0	0	0	0	0	0	0	0	0	0	0	0	0	0	0	56	96	81	30	87	13	9	92	41
2	subjects	26	14	1	0	0	0	110	118	8	1	1	1	1	1	1	1	1	0	0	20	3	57	11	55	45	66	56	76	0	80	6	54	82	25	94	55	0	0	0	20	3	57	11	55	45	66	56	74
2	subjects	16	14	1	0	0	0	10	10	0	0	0	0	0	0	0	0	0	0	0	5	0	0	0	0	0	0	0	0	0	0	0	0	0	0	0	0	0	0	0	7	47	12	37	38	94	52	23	83
2	subjects	19	14	1	0	0	0	30	36	6	1	1	1	1	1	1	0	0	0	0	34	9	84	47	36	76	14	0	0	0	84	10	31	25	40	47	81	3	0	0	34	9	84	47	36	76	8	97	59
2	subjects	18	14	1	0	0	0	20	27	7	1	1	1	1	1	1	1	0	0	0	84	10	31	25	40	47	81	3	0	0	85	0	0	0	0	0	0	0	0	0	84	10	31	25	40	47	81	4	71
2	subjects	14	14	1	0	0	0	10	13	3	1	1	1	0	0	0	0	0	0	0	34	26	67	41	0	0	0	0	0	0	0	0	0	0	0	0	0	0	0	0	94	87	14	40	94	24	6	97	18
2	subjects	28	14	1	0	0	0	140	145	5	1	1	1	1	1	0	0	0	0	0	20	72	61	93	16	42	0	0	0	0	7	57	18	0	0	0	0	0	0	6	20	72	61	93	16	65	97	32	76
2	subjects	23	14	1	0	0	0	80	82	2	1	1	0	0	0	0	0	0	0	0	61	1	69	0	0	0	0	0	0	0	84	85	0	0	0	0	0	0	0	2	61	1	85	34	55	98	93	12	14
2	subjects	2	14	1	0	0	0	0	0	0	0	0	0	0	0	0	0	0	0	0	0	0	0	0	0	0	0	0	0	0	0	0	0	0	0	0	0	0	0	0	55	94	94	79	81	42	23	77	11
2	subjects	6	14	1	0	0	0	0	5	5	1	1	1	1	1	0	0	0	0	0	77	11	92	5	11	42	0	0	0	0	0	0	0	0	0	0	0	0	0	0	23	4	39	74	34	91	24	97	95
2	subjects	4	14	1	0	0	0	0	0	0	0	0	0	0	0	0	0	0	0	0	0	0	0	0	0	0	0	0	0	0	0	0	0	0	0	0	0	0	0	0	89	27	33	7	99	75	92	53	68
2	subjects	29	14	1	0	0	0	160	160	0	0	0	0	0	0	0	0	0	0	0	63	0	0	0	0	0	0	0	0	2	20	72	61	93	16	42	0	0	0	0	83	80	25	95	66	88	93	8	50
2	subjects	11	14	1	0	0	0	0	0	0	0	0	0	0	0	0	0	0	0	0	0	0	0	0	0	0	0	0	0	0	0	0	0	0	0	0	0	0	0	0	36	19	3	68	81	86	94	84	88
2	subjects	10	14	1	0	0	0	0	0	0	0	0	0	0	0	0	0	0	0	0	0	0	0	0	0	0	0	0	0	0	0	0	0	0	0	0	0	0	0	0	94	3	37	49	79	86	52	32	1
2	subjects	9	14	1	0	0	0	0	0	0	0	0	0	0	0	0	0	0	0	0	0	0	0	0	0	0	0	0	0	0	0	0	0	0	0	0	0	0	0	0	78	60	34	4	62	23	52	62	47
2	subjects	20	14	1	0	0	0	40	47	7	1	1	1	1	1	1	1	0	0	0	29	100	88	69	41	91	12	62	0	0	34	9	84	47	36	76	14	0	0	0	29	100	88	69	41	91	12	54	87
2	subjects	17	14	1	0	0	0	20	20	0	0	0	0	0	0	0	0	0	0	0	85	0	0	0	0	0	0	0	0	0	5	0	0	0	0	0	0	0	0	0	84	10	31	25	40	47	81	4	71
2	subjects	7	14	1	0	0	0	0	0	0	0	0	0	0	0	0	0	0	0	0	0	0	0	0	0	0	0	0	0	0	0	0	0	0	0	0	0	0	0	0	51	69	65	82	8	28	30	74	47
2	subjects	27	14	1	0	0	0	130	132	2	1	0	1	0	0	0	0	0	0	0	7	57	18	0	0	0	0	0	0	6	20	3	57	11	55	45	66	56	76	0	7	51	18	96	6	50	48	72	25
2	subjects	1	14	1	0	0	0	0	0	0	0	0	0	0	0	0	0	0	0	0	0	0	0	0	0	0	0	0	0	0	0	0	0	0	0	0	0	0	0	0	95	62	55	99	94	7	62	87	31
2	subjects	3	14	1	0	0	0	0	0	0	0	0	0	0	0	0	0	0	0	0	0	0	0	0	0	0	0	0	0	0	0	0	0	0	0	0	0	0	0	0	90	62	80	89	48	91	52	99	52
2	subjects	13	14	1	0	0	0	0	0	0	0	0	0	0	0	0	0	0	0	0	0	0	0	0	0	0	0	0	0	0	0	0	0	0	0	0	0	0	0	0	97	85	34	91	1	96	8	97	27
2	subjects	8	14	1	0	0	0	0	0	0	0	0	0	0	0	0	0	0	0	0	0	0	0	0	0	0	0	0	0	0	0	0	0	0	0	0	0	0	0	0	13	76	44	92	14	87	32	96	27
2	subjects	12	14	1	0	0	0	0	0	0	0	0	0	0	0	0	0	0	0	0	0	0	0	0	0	0	0	0	0	0	0	0	0	0	0	0	0	0	0	0	86	84	87	34	82	61	4	20	48
2	subjects	25	14	1	0	0	0	100	107	7	1	1	1	1	1	1	1	0	0	0	80	6	54	82	25	94	55	0	0	0	61	53	11	65	0	0	0	0	0	0	80	6	54	82	25	94	55	19	62
2	subjects	31	14	1	0	91.6	1	0	0	0	0	0	0	0	0	0	0	0	0	0	0	0	0	0	0	0	0	0	0	0	0	0	0	0	0	0	0	0	0	0	19	87	42	40	14	37	74	29	88
1	subjects	2	1	1	0	0	0	0	0	0	0	0	0	0	0	0	0	0	0	0	0	0	0	0	0	0	0	0	0	0	0	0	0	0	0	0	0	0	0	0	82	30	30	67	18	38	72	18	37
1	subjects	4	1	1	0	0	0	0	0	0	0	0	0	0	0	0	0	0	0	0	0	0	0	0	0	0	0	0	0	0	0	0	0	0	0	0	0	0	0	0	67	73	73	4	73	44	4	33	87
1	subjects	14	1	1	0	0	0	10	13	3	0	0	0	0	0	0	0	1	1	1	0	0	0	0	0	0	70	6	82	73	0	0	0	0	0	0	0	0	0	0	73	63	26	49	49	98	94	40	75
1	subjects	12	1	1	0	0	0	0	0	0	0	0	0	0	0	0	0	0	0	0	0	0	0	0	0	0	0	0	0	0	0	0	0	0	0	0	0	0	0	0	53	80	49	8	75	21	19	60	81
1	subjects	9	1	1	0	0	0	0	0	0	0	0	0	0	0	0	0	0	0	0	0	0	0	0	0	0	0	0	0	0	0	0	0	0	0	0	0	0	0	0	6	47	74	57	49	97	85	36	33
1	subjects	26	1	1	0	0	0	120	120	0	0	0	0	0	0	0	0	0	0	0	27	0	0	0	0	0	0	0	0	0	39	4	13	52	22	84	52	0	0	0	33	64	52	65	6	31	18	25	61
1	subjects	11	1	1	0	0	0	0	0	0	0	0	0	0	0	0	0	0	0	0	0	0	0	0	0	0	0	0	0	0	0	0	0	0	0	0	0	0	0	0	27	76	67	67	8	63	28	41	8
1	subjects	29	1	1	0	0	0	150	153	3	1	1	1	0	0	0	0	0	0	0	99	63	47	83	0	0	0	0	0	0	57	51	0	0	0	0	0	0	0	0	99	63	47	85	11	25	64	11	93
1	subjects	17	1	1	0	0	0	20	21	1	1	0	0	0	0	0	0	0	0	0	62	30	0	0	0	0	0	0	0	0	23	66	9	0	0	0	0	0	0	0	62	29	66	5	33	46	43	69	4
1	subjects	25	1	1	0	0	0	100	106	6	1	1	1	1	1	1	0	0	0	0	39	4	13	52	22	84	52	0	0	0	0	0	0	0	0	68	1	14	61	36	39	4	13	52	22	84	51	18	6
1	subjects	30	1	1	76.53	76.53	0	153	0	3	0	0	0	0	0	0	0	0	0	0	0	0	0	0	0	0	0	0	0	0	0	0	0	0	0	0	0	0	0	0	10	27	52	39	18	64	18	19	81
1	subjects	18	1	1	0	0	0	30	30	0	0	0	0	0	0	0	0	0	0	0	0	0	0	0	0	0	0	0	0	45	62	30	0	0	0	0	0	0	0	0	9	34	6	11	90	25	59	32	50
1	subjects	20	1	1	0	0	0	50	53	3	0	0	0	0	0	0	0	1	1	1	0	0	0	0	0	0	74	76	33	95	97	0	0	0	0	0	0	0	0	0	99	26	83	34	32	88	73	76	33
1	subjects	21	1	1	0	0	0	60	63	3	1	1	1	0	0	0	0	0	0	0	28	83	75	96	0	0	0	0	0	0	0	0	0	0	0	0	74	76	33	95	28	83	75	97	24	54	21	24	20
1	subjects	1	1	1	0	0	0	0	0	0	0	0	0	0	0	0	0	0	0	0	0	0	0	0	0	0	0	0	0	0	0	0	0	0	0	0	0	0	0	0	53	67	64	24	74	2	22	63	57
1	subjects	27	1	1	0	0	0	130	130	0	0	0	0	0	0	0	0	0	0	0	0	0	0	0	0	0	0	0	0	0	27	0	0	0	0	0	0	0	0	0	30	23	77	96	84	75	1	66	41
1	subjects	28	1	1	0	0	0	140	142	2	1	1	0	0	0	0	0	0	0	0	57	51	0	0	0	0	0	0	0	0	0	0	0	0	0	0	0	0	0	0	57	51	53	76	97	83	3	2	98
1	subjects	5	1	1	0	0	0	0	0	0	0	0	0	0	0	0	0	0	0	0	0	0	0	0	0	0	0	0	0	0	0	0	0	0	0	0	0	0	0	0	84	71	22	51	42	92	24	40	34
1	subjects	16	1	1	0	0	0	10	12	2	1	1	0	0	0	0	0	0	0	0	23	66	9	0	0	0	0	0	0	0	0	0	0	0	0	0	0	0	0	0	23	66	6	46	84	92	23	15	36
1	subjects	22	1	1	0	0	0	70	75	5	1	1	1	1	1	0	0	0	0	0	91	68	96	24	90	0	0	0	0	0	28	83	75	96	0	0	0	0	0	0	91	68	96	24	90	71	24	85	16
1	subjects	3	1	1	0	0	0	0	0	0	0	0	0	0	0	0	0	0	0	0	0	0	0	0	0	0	0	0	0	0	0	0	0	0	0	0	0	0	0	0	99	52	4	100	3	59	38	39	29
1	subjects	10	1	1	0	0	0	0	0	0	0	0	0	0	0	0	0	0	0	0	0	0	0	0	0	0	0	0	0	0	0	0	0	0	0	0	0	0	0	0	15	21	42	11	98	39	2	69	11
1	subjects	19	1	1	0	0	0	40	41	1	1	0	0	0	0	0	0	0	0	0	97	0	0	0	0	0	0	0	0	0	0	0	0	0	0	0	0	0	0	45	97	86	56	96	73	48	3	77	97
1	subjects	8	1	1	0	0	0	0	0	0	0	0	0	0	0	0	0	0	0	0	0	0	0	0	0	0	0	0	0	0	0	0	0	0	0	0	0	0	0	0	10	68	8	54	77	4	89	62	16
1	subjects	7	1	1	0	0	0	0	0	0	0	0	0	0	0	0	0	0	0	0	0	0	0	0	0	0	0	0	0	0	0	0	0	0	0	0	0	0	0	0	9	58	71	49	49	40	20	93	34
1	subjects	15	1	1	0	0	0	0	0	0	0	0	0	0	0	0	0	0	0	0	0	0	0	0	0	0	0	0	0	0	0	0	0	0	0	0	0	0	0	0	51	5	17	51	22	91	68	6	75
1	subjects	6	1	1	0	0	0	0	6	6	1	1	1	1	1	1	0	0	0	0	55	57	31	24	52	89	0	0	0	0	0	0	0	0	0	0	0	0	0	0	68	19	63	18	14	38	58	77	83
1	subjects	31	1	1	0	76.53	1	0	0	0	0	0	0	0	0	0	0	0	0	0	0	0	0	0	0	0	0	0	0	0	0	0	0	0	0	0	0	0	0	0	64	68	48	66	72	80	47	6	18
1	subjects	13	1	1	0	0	0	0	0	0	0	0	0	0	0	0	0	0	0	0	0	0	0	0	0	0	0	0	0	0	0	0	0	0	0	0	0	0	0	0	67	96	34	30	38	29	4	23	15
1	subjects	23	1	1	0	0	0	80	83	3	1	1	1	0	0	0	0	0	0	0	95	16	27	53	0	0	0	0	0	0	91	68	96	24	90	0	0	0	0	0	95	16	27	54	96	81	67	54	76
1	subjects	24	1	1	0	0	0	90	94	4	0	0	0	0	0	0	1	1	1	1	0	0	0	0	0	68	1	14	61	36	95	16	27	53	0	0	0	0	0	0	32	66	2	37	43	67	1	14	61
1	subjects	9	2	1	0	0	0	0	0	0	0	0	0	0	0	0	0	0	0	0	0	0	0	0	0	0	0	0	0	0	0	0	0	0	0	0	0	0	0	0	93	18	19	8	83	38	9	52	78
1	subjects	14	2	1	0	0	0	10	19	9	1	1	1	1	1	1	1	1	1	0	79	81	56	64	14	41	28	56	11	16	0	0	0	0	0	0	0	0	0	0	92	76	22	91	78	14	49	6	5
1	subjects	11	2	1	0	0	0	0	0	0	0	0	0	0	0	0	0	0	0	0	0	0	0	0	0	0	0	0	0	0	0	0	0	0	0	0	0	0	0	0	84	9	72	40	20	19	67	96	2
1	subjects	21	2	1	0	0	0	80	81	1	1	0	0	0	0	0	0	0	0	0	3	94	0	0	0	0	0	0	0	0	43	35	68	91	99	81	89	79	0	0	3	97	84	71	58	58	87	93	19
1	subjects	13	2	1	0	0	0	0	0	0	0	0	0	0	0	0	0	0	0	0	0	0	0	0	0	0	0	0	0	0	0	0	0	0	0	0	0	0	0	0	78	93	20	2	96	84	77	97	54
1	subjects	22	2	1	0	0	0	90	95	5	1	1	1	1	1	0	0	0	0	0	2	66	25	73	58	0	0	0	0	0	3	94	0	0	0	0	0	0	0	0	2	66	25	73	58	18	70	35	55
1	subjects	8	2	1	0	0	0	0	0	0	0	0	0	0	0	0	0	0	0	0	0	0	0	0	0	0	0	0	0	0	0	0	0	0	0	0	0	0	0	0	22	46	97	65	32	61	21	89	21
1	subjects	5	2	1	0	0	0	0	0	0	0	0	0	0	0	0	0	0	0	0	0	0	0	0	0	0	0	0	0	0	0	0	0	0	0	0	0	0	0	0	70	34	83	93	12	7	97	39	4
1	subjects	19	2	1	0	0	0	50	54	4	1	1	1	1	0	0	0	0	0	0	2	2	93	12	27	0	0	0	0	0	88	0	0	0	0	0	0	0	0	0	2	2	93	12	25	35	73	1	13
1	subjects	3	2	1	0	0	0	0	0	0	0	0	0	0	0	0	0	0	0	0	0	0	0	0	0	0	0	0	0	0	0	0	0	0	0	0	0	0	0	0	39	54	31	64	87	40	77	53	82
1	subjects	1	2	1	0	0	0	0	0	0	0	0	0	0	0	0	0	0	0	0	0	0	0	0	0	0	0	0	0	0	0	0	0	0	0	0	0	0	0	0	15	1	68	34	69	55	38	36	28
1	subjects	26	2	1	0	0	0	150	155	5	1	1	0	1	1	1	0	0	0	0	40	58	44	72	5	51	0	0	0	0	0	0	0	0	0	0	0	0	0	0	40	58	43	72	5	51	82	16	66
1	subjects	10	2	1	0	0	0	0	0	0	0	0	0	0	0	0	0	0	0	0	0	0	0	0	0	0	0	0	0	0	0	0	0	0	0	0	0	0	0	0	93	94	33	13	44	71	2	23	8
1	subjects	30	2	1	126.97	126.97	0	197	0	7	0	0	0	0	0	0	0	0	0	0	0	0	0	0	0	0	0	0	0	0	0	0	0	0	0	0	0	0	0	0	61	3	64	18	58	12	100	68	66
1	subjects	20	2	1	0	0	0	60	67	7	1	0	1	1	1	1	1	1	0	0	43	35	68	91	99	81	89	79	0	0	2	2	93	12	27	0	0	0	0	0	43	38	68	91	99	81	89	79	5
1	subjects	17	2	1	0	0	0	20	25	5	1	1	1	1	1	0	0	0	0	0	37	86	75	37	79	18	0	0	0	0	11	36	11	30	0	0	0	0	0	0	37	86	75	37	79	16	13	36	28
1	subjects	28	2	1	0	0	0	180	183	3	1	1	1	0	0	0	0	0	0	0	80	100	43	18	0	0	0	0	0	0	23	95	77	3	8	63	38	67	85	0	80	100	43	17	47	15	26	39	26
1	subjects	4	2	1	0	0	0	0	0	0	0	0	0	0	0	0	0	0	0	0	0	0	0	0	0	0	0	0	0	0	0	0	0	0	0	0	0	0	0	0	38	35	7	42	28	25	73	76	51
1	subjects	2	2	1	0	0	0	0	0	0	0	0	0	0	0	0	0	0	0	0	0	0	0	0	0	0	0	0	0	0	0	0	0	0	0	0	0	0	0	0	34	92	52	94	74	22	28	4	67
1	subjects	29	2	1	0	0	0	190	197	7	1	1	1	1	1	1	1	0	0	0	77	58	81	27	69	67	31	0	0	0	80	100	43	18	0	0	0	0	0	0	77	58	81	27	69	67	31	8	34
1	subjects	16	2	1	0	0	0	10	14	4	1	1	1	1	0	0	0	0	0	0	11	36	11	30	0	0	0	0	0	0	0	0	0	0	0	0	0	0	0	0	11	36	11	30	86	38	54	56	32
1	subjects	6	2	1	0	0	0	0	3	3	0	0	0	1	1	1	0	0	0	0	77	93	70	46	94	22	28	72	0	0	0	0	0	0	0	0	0	0	0	0	54	86	2	57	7	42	30	73	43
1	subjects	23	2	1	0	0	0	110	110	0	0	0	0	0	0	0	0	0	0	0	0	0	0	0	0	0	0	0	0	0	2	66	25	73	58	0	0	0	0	0	48	87	91	49	45	84	98	90	2
1	subjects	31	2	1	0	126.97	1	0	0	0	0	0	0	0	0	0	0	0	0	0	0	0	0	0	0	0	0	0	0	0	0	0	0	0	0	0	0	0	0	0	69	82	59	55	8	64	17	34	10
1	subjects	7	2	1	0	0	0	0	0	0	0	0	0	0	0	0	0	0	0	0	0	0	0	0	0	0	0	0	0	0	0	0	0	0	0	0	0	0	0	0	28	83	33	63	66	38	26	47	59
1	subjects	24	2	1	0	0	0	120	124	4	1	1	1	1	0	0	0	0	0	0	3	99	41	62	72	0	0	0	0	0	0	0	0	0	0	0	0	0	0	0	3	99	41	62	79	94	23	98	84
1	subjects	12	2	1	0	0	0	0	0	0	0	0	0	0	0	0	0	0	0	0	0	0	0	0	0	0	0	0	0	0	0	0	0	0	0	0	0	0	0	0	29	38	62	5	90	88	47	94	15
1	subjects	15	2	1	0	0	0	0	0	0	0	0	0	0	0	0	0	0	0	0	0	0	0	0	0	0	0	0	0	0	0	0	0	0	0	0	0	0	0	0	62	30	39	50	27	29	38	82	59
1	subjects	18	2	1	0	0	0	40	41	1	1	0	0	0	0	0	0	0	0	0	88	0	0	0	0	0	0	0	0	0	37	86	75	37	79	18	0	0	0	0	88	8	43	7	68	81	10	40	48
1	subjects	27	2	1	0	0	0	160	169	9	1	1	1	1	1	1	1	1	1	0	23	95	77	3	8	63	38	67	85	0	40	58	44	72	5	51	0	0	0	0	23	95	77	3	8	63	38	67	85
1	subjects	25	2	1	0	0	0	140	140	0	0	0	0	0	0	0	0	0	0	0	0	0	0	0	0	0	0	0	0	0	3	99	41	62	72	0	0	0	0	0	4	48	54	84	40	1	35	10	12
1	subjects	5	3	1	0	0	0	0	0	0	0	0	0	0	0	0	0	0	0	0	0	0	0	0	0	0	0	0	0	0	0	0	0	0	0	0	0	0	0	0	63	88	41	32	2	68	36	56	80
1	subjects	28	3	1	0	0	0	200	202	2	1	1	0	0	0	0	0	0	0	0	50	34	0	0	0	0	0	0	0	0	5	65	27	37	100	61	84	0	0	0	50	34	81	29	75	13	88	89	54
1	subjects	15	3	1	0	0	0	0	0	0	0	0	0	0	0	0	0	0	0	0	0	0	0	0	0	0	0	0	0	0	0	0	0	0	0	0	0	0	0	0	33	37	1	80	26	69	18	12	82
1	subjects	7	3	1	0	0	0	0	0	0	0	0	0	0	0	0	0	0	0	0	0	0	0	0	0	0	0	0	0	0	0	0	0	0	0	0	0	0	0	0	82	73	72	33	37	45	37	57	84
1	subjects	24	3	1	0	0	0	130	138	8	1	1	1	1	1	1	1	1	0	0	62	35	55	40	34	4	19	61	0	0	63	0	0	0	0	0	0	0	0	0	62	35	55	40	34	4	19	61	83
1	subjects	13	3	1	0	0	0	0	0	0	0	0	0	0	0	0	0	0	0	0	0	0	0	0	0	0	0	0	0	0	0	0	0	0	0	0	0	0	0	0	98	6	68	89	74	61	70	21	98
1	subjects	27	3	1	0	0	0	180	186	6	1	1	1	1	1	1	0	0	0	0	5	65	27	37	100	61	84	0	0	0	17	76	36	28	52	86	65	60	44	0	5	65	27	37	100	61	72	60	12
1	subjects	31	3	1	0	222.16	1	0	0	0	0	0	0	0	0	0	0	0	0	0	0	0	0	0	0	0	0	0	0	0	0	0	0	0	0	0	0	0	0	0	97	53	7	61	82	26	94	95	41
1	subjects	17	3	1	0	0	0	20	29	9	1	1	1	1	1	1	1	1	1	0	23	51	75	46	58	53	15	10	23	0	63	43	53	8	69	71	0	0	0	0	23	51	75	46	58	53	15	10	23
1	subjects	2	3	1	0	0	0	0	0	0	0	0	0	0	0	0	0	0	0	0	0	0	0	0	0	0	0	0	0	0	0	0	0	0	0	0	0	0	0	0	47	88	73	79	24	97	73	20	90
1	subjects	29	3	1	0	0	0	210	216	6	1	1	1	1	1	1	0	0	0	0	86	41	93	44	15	64	9	0	0	0	50	34	0	0	0	0	0	0	0	0	86	41	93	44	15	64	7	81	71
1	subjects	12	3	1	0	0	0	0	0	0	0	0	0	0	0	0	0	0	0	0	0	0	0	0	0	0	0	0	0	0	0	0	0	0	0	0	0	0	0	0	60	58	7	15	92	13	46	66	16
1	subjects	18	3	1	0	0	0	40	47	7	1	1	1	1	1	1	1	0	0	0	67	50	93	67	51	6	20	0	0	0	23	51	75	46	58	53	15	10	23	0	67	50	93	67	51	6	20	26	81
1	subjects	11	3	1	0	0	0	0	0	0	0	0	0	0	0	0	0	0	0	0	0	0	0	0	0	0	0	0	0	0	0	0	0	0	0	0	0	0	0	0	90	82	53	96	23	72	23	15	31
1	subjects	1	3	1	0	0	0	0	0	0	0	0	0	0	0	0	0	0	0	0	0	0	0	0	0	0	0	0	0	0	0	0	0	0	0	0	0	0	0	0	50	49	70	100	100	88	30	29	38
1	subjects	8	3	1	0	0	0	0	0	0	0	0	0	0	0	0	0	0	0	0	0	0	0	0	0	0	0	0	0	0	0	0	0	0	0	0	0	0	0	0	22	23	47	10	99	45	5	43	96
1	subjects	25	3	1	0	0	0	150	154	4	1	1	1	1	0	0	0	0	0	0	25	73	73	62	30	0	0	0	0	0	62	35	55	40	34	4	19	61	0	0	25	73	73	62	38	66	66	43	15
1	subjects	26	3	1	0	0	0	160	168	8	1	1	1	1	1	1	1	1	0	0	17	76	36	28	52	86	65	60	44	0	25	73	73	62	30	0	0	0	0	0	17	76	36	28	52	86	65	60	42
1	subjects	4	3	1	0	0	0	0	0	0	0	0	0	0	0	0	0	0	0	0	0	0	0	0	0	0	0	0	0	0	0	0	0	0	0	0	0	0	0	0	90	79	16	24	98	87	55	90	80
1	subjects	16	3	1	0	0	0	10	15	5	1	1	1	1	1	0	0	0	0	0	63	43	53	8	69	71	0	0	0	0	0	0	0	0	0	0	0	0	0	0	63	43	53	8	69	70	72	69	93
1	subjects	21	3	1	0	0	0	80	89	9	1	1	1	1	1	1	1	1	1	0	94	45	6	73	82	6	56	68	31	0	3	47	85	86	30	0	0	0	0	0	94	45	6	73	82	6	56	68	31
1	subjects	30	3	1	222.16	222.16	0	216	0	6	0	0	0	0	0	0	0	0	0	0	0	0	0	0	0	0	0	0	0	0	0	0	0	0	0	0	0	0	0	0	7	84	73	11	56	26	72	39	36
1	subjects	10	3	1	0	0	0	0	0	0	0	0	0	0	0	0	0	0	0	0	0	0	0	0	0	0	0	0	0	0	0	0	0	0	0	0	0	0	0	0	48	8	16	34	8	3	67	47	100
1	subjects	9	3	1	0	0	0	0	0	0	0	0	0	0	0	0	0	0	0	0	0	0	0	0	0	0	0	0	0	0	0	0	0	0	0	0	0	0	0	0	21	18	66	2	88	66	85	72	26
1	subjects	6	3	1	0	0	0	0	8	8	1	1	1	1	1	1	1	1	0	0	91	33	92	9	74	91	94	35	0	0	0	0	0	0	0	0	0	0	0	0	43	27	84	56	20	49	71	97	30
1	subjects	14	3	1	0	0	0	20	21	1	1	0	0	0	0	0	0	0	0	0	62	12	0	0	0	0	0	0	0	0	0	0	0	0	0	0	0	0	0	0	35	10	72	64	75	44	72	88	14
1	subjects	19	3	1	0	0	0	60	60	0	0	0	0	0	0	0	0	0	0	0	12	0	0	0	0	0	0	0	0	0	67	50	93	67	51	6	20	0	0	0	10	75	7	7	19	75	83	90	22
1	subjects	22	3	1	0	0	0	100	103	3	1	1	1	0	0	0	0	0	0	0	96	78	75	0	0	0	0	0	0	0	94	45	6	73	82	6	56	68	31	0	96	78	75	13	72	47	2	80	71
1	subjects	3	3	1	0	0	0	0	0	0	0	0	0	0	0	0	0	0	0	0	0	0	0	0	0	0	0	0	0	0	0	0	0	0	0	0	0	0	0	0	85	99	91	97	98	69	83	44	47
1	subjects	20	3	1	0	0	0	70	75	5	1	1	1	1	1	0	0	0	0	0	3	47	85	86	30	0	0	0	0	0	12	0	0	0	0	0	0	0	0	0	3	47	85	86	30	72	71	97	26
1	subjects	23	3	1	0	0	0	120	120	0	0	0	0	0	0	0	0	0	0	0	63	0	0	0	0	0	0	0	0	0	96	78	75	0	0	0	0	0	0	0	61	54	71	69	87	56	34	98	37
1	subjects	1	4	1	0	0	0	0	0	0	0	0	0	0	0	0	0	0	0	0	0	0	0	0	0	0	0	0	0	0	0	0	0	0	0	0	0	0	0	0	47	12	87	92	80	54	81	96	15
1	subjects	22	4	1	0	0	0	70	70	0	0	0	0	0	0	0	0	0	0	0	0	0	0	0	0	0	0	0	0	0	24	0	0	0	0	0	0	0	0	0	92	17	7	72	71	71	12	72	16
1	subjects	17	4	1	0	0	0	20	21	1	1	0	0	0	0	0	0	0	0	0	69	0	0	0	0	0	0	0	0	0	89	48	0	0	0	0	0	0	0	0	69	66	48	31	18	14	98	98	78
1	subjects	25	4	1	0	0	0	100	100	0	0	0	0	0	0	0	0	0	0	0	52	0	0	0	0	0	0	0	0	0	17	93	61	88	69	36	24	38	63	0	83	53	67	48	3	23	65	34	24
1	subjects	31	4	1	0	51.36	1	0	0	0	0	0	0	0	0	0	0	0	0	0	0	0	0	0	0	0	0	0	0	0	0	0	0	0	0	0	0	0	0	0	80	62	57	15	68	49	25	41	60
1	subjects	26	4	1	0	0	0	100	108	8	1	1	1	1	1	1	1	1	0	0	83	53	67	48	3	23	65	34	0	0	52	0	0	0	0	0	0	0	0	0	83	53	67	48	3	23	65	34	24
1	subjects	13	4	1	0	0	0	0	0	0	0	0	0	0	0	0	0	0	0	0	0	0	0	0	0	0	0	0	0	0	0	0	0	0	0	0	0	0	0	0	33	51	52	93	77	15	56	75	31
1	subjects	9	4	1	0	0	0	0	0	0	0	0	0	0	0	0	0	0	0	0	0	0	0	0	0	0	0	0	0	0	0	0	0	0	0	0	0	0	0	0	43	80	94	23	72	5	37	88	99
1	subjects	6	4	1	0	0	0	0	6	6	1	1	1	1	1	1	0	0	0	0	7	99	29	59	86	99	0	0	0	0	0	0	0	0	0	0	0	0	0	0	88	96	89	88	1	79	29	46	77
1	subjects	29	4	1	0	0	0	130	136	6	1	1	1	1	1	1	0	0	0	0	100	51	82	32	9	67	0	0	0	0	42	74	67	34	86	79	80	21	0	0	100	51	82	32	9	67	73	20	84
1	subjects	23	4	1	0	0	0	70	79	9	1	1	1	1	1	1	1	1	1	0	92	17	7	72	71	71	12	72	16	75	0	0	0	0	0	0	0	0	0	0	92	17	7	72	71	71	12	72	16
1	subjects	30	4	1	51.36	51.36	0	136	0	6	0	0	0	0	0	0	0	0	0	0	0	0	0	0	0	0	0	0	0	0	0	0	0	0	0	0	0	0	0	0	65	60	61	53	5	23	92	84	19
1	subjects	4	4	1	0	0	0	0	0	0	0	0	0	0	0	0	0	0	0	0	0	0	0	0	0	0	0	0	0	0	0	0	0	0	0	0	0	0	0	0	60	48	10	54	4	69	45	46	37
1	subjects	18	4	1	0	0	0	30	31	1	1	0	0	0	0	0	0	0	0	0	30	95	0	0	0	0	0	0	0	0	69	0	0	0	0	0	0	0	0	0	30	81	12	53	64	98	32	83	17
1	subjects	20	4	1	0	0	0	50	50	0	0	0	0	0	0	0	0	0	0	0	0	0	0	0	0	0	0	0	0	0	24	44	54	0	0	0	0	0	0	0	54	83	15	63	55	32	69	95	90
1	subjects	11	4	1	0	0	0	0	0	0	0	0	0	0	0	0	0	0	0	0	0	0	0	0	0	0	0	0	0	0	0	0	0	0	0	0	0	0	0	0	95	75	63	61	25	73	48	49	36
1	subjects	8	4	1	0	0	0	0	0	0	0	0	0	0	0	0	0	0	0	0	0	0	0	0	0	0	0	0	0	0	0	0	0	0	0	0	0	0	0	0	28	37	17	97	99	59	56	89	77
1	subjects	15	4	1	0	0	0	0	0	0	0	0	0	0	0	0	0	0	0	0	0	0	0	0	0	0	0	0	0	0	0	0	0	0	0	0	0	0	0	0	61	92	52	75	20	43	92	99	97
1	subjects	19	4	1	0	0	0	40	43	3	1	1	1	0	0	0	0	0	0	0	24	44	54	0	0	0	0	0	0	0	30	95	0	0	0	0	0	0	0	0	24	44	54	81	41	84	74	50	23
1	subjects	24	4	1	0	0	0	80	89	9	1	1	1	1	1	1	1	1	1	0	17	93	61	88	69	36	24	38	63	0	92	17	7	72	71	71	12	72	16	75	17	93	61	88	69	36	24	38	63
1	subjects	3	4	1	0	0	0	0	0	0	0	0	0	0	0	0	0	0	0	0	0	0	0	0	0	0	0	0	0	0	0	0	0	0	0	0	0	0	0	0	19	43	25	60	23	2	66	38	78
1	subjects	5	4	1	0	0	0	0	0	0	0	0	0	0	0	0	0	0	0	0	0	0	0	0	0	0	0	0	0	0	0	0	0	0	0	0	0	0	0	0	87	14	79	19	97	46	71	9	15
1	subjects	28	4	1	0	0	0	120	127	7	1	1	1	1	1	1	1	0	0	0	42	74	67	34	86	79	80	21	0	0	0	0	0	0	0	0	0	0	0	0	42	74	67	34	86	79	80	20	56
1	subjects	21	4	1	0	0	0	60	60	0	0	0	0	0	0	0	0	0	0	0	24	0	0	0	0	0	0	0	0	0	0	0	0	0	0	0	0	0	0	0	25	78	26	33	11	94	29	22	34
1	subjects	12	4	1	0	0	0	0	0	0	0	0	0	0	0	0	0	0	0	0	0	0	0	0	0	0	0	0	0	0	0	0	0	0	0	0	0	0	0	0	17	52	55	20	92	73	15	66	88
1	subjects	14	4	1	0	0	0	10	15	5	1	1	1	1	1	0	0	0	0	0	37	40	97	47	35	44	0	0	0	0	0	0	0	0	0	0	0	0	0	0	89	63	14	76	97	1	29	92	94
1	subjects	16	4	1	0	0	0	10	11	1	1	0	0	0	0	0	0	0	0	0	89	48	0	0	0	0	0	0	0	0	0	0	0	0	0	0	0	0	0	0	89	45	6	66	57	97	89	22	25
1	subjects	2	4	1	0	0	0	0	0	0	0	0	0	0	0	0	0	0	0	0	0	0	0	0	0	0	0	0	0	0	0	0	0	0	0	0	0	0	0	0	62	31	7	57	74	5	9	32	18
1	subjects	7	4	1	0	0	0	0	0	0	0	0	0	0	0	0	0	0	0	0	0	0	0	0	0	0	0	0	0	0	0	0	0	0	0	0	0	0	0	0	1	59	90	71	42	97	19	29	57
1	subjects	10	4	1	0	0	0	0	0	0	0	0	0	0	0	0	0	0	0	0	0	0	0	0	0	0	0	0	0	0	0	0	0	0	0	0	0	0	0	0	62	34	86	18	7	45	2	39	99
1	subjects	27	4	1	0	0	0	120	120	0	0	0	0	0	0	0	0	0	0	0	0	0	0	0	0	0	0	0	0	0	83	53	67	48	3	23	65	34	0	0	42	74	67	34	86	79	80	20	56
1	subjects	22	5	1	0	0	0	80	84	4	1	1	1	1	0	0	0	0	0	0	97	29	25	63	0	0	0	0	0	0	71	78	81	0	0	0	0	0	0	0	97	29	25	63	32	36	45	85	37
1	subjects	21	5	1	0	0	0	70	73	3	1	1	1	0	0	0	0	0	0	0	71	78	81	0	0	0	0	0	0	0	81	20	10	22	29	7	14	8	59	0	71	78	81	35	24	42	35	96	69
1	subjects	20	5	1	0	0	0	50	59	9	1	1	1	1	1	1	1	1	1	0	81	20	10	22	29	7	14	8	59	0	16	71	36	86	46	0	0	0	0	0	81	20	10	22	29	7	14	8	59
1	subjects	14	5	1	0	0	0	20	20	0	0	0	0	0	0	0	0	0	0	0	9	0	0	0	0	0	0	0	0	0	0	0	0	0	0	0	0	0	0	0	54	43	54	74	73	76	3	91	29
1	subjects	16	5	1	0	0	0	10	12	2	1	1	0	0	0	0	0	0	0	0	25	20	0	0	0	0	0	0	0	0	0	0	0	0	0	0	0	0	0	0	25	20	85	34	78	58	92	13	33
1	subjects	7	5	1	0	0	0	0	0	0	0	0	0	0	0	0	0	0	0	0	0	0	0	0	0	0	0	0	0	0	0	0	0	0	0	0	0	0	0	0	11	56	74	35	32	62	83	100	74
1	subjects	26	5	1	0	0	0	130	130	0	0	0	0	0	0	0	0	0	0	0	0	0	0	0	0	0	0	0	0	0	87	24	71	54	62	67	0	0	0	0	13	55	27	2	46	81	94	64	39
1	subjects	2	5	1	0	0	0	0	0	0	0	0	0	0	0	0	0	0	0	0	0	0	0	0	0	0	0	0	0	0	0	0	0	0	0	0	0	0	0	0	42	29	23	35	42	100	63	69	99
1	subjects	13	5	1	0	0	0	0	0	0	0	0	0	0	0	0	0	0	0	0	0	0	0	0	0	0	0	0	0	0	0	0	0	0	0	0	0	0	0	0	59	99	61	14	94	93	90	36	21
1	subjects	5	5	1	0	0	0	0	0	0	0	0	0	0	0	0	0	0	0	0	0	0	0	0	0	0	0	0	0	0	0	0	0	0	0	0	0	0	0	0	45	85	83	18	26	48	81	5	65
1	subjects	3	5	1	0	0	0	0	0	0	0	0	0	0	0	0	0	0	0	0	0	0	0	0	0	0	0	0	0	0	0	0	0	0	0	0	0	0	0	0	86	18	61	18	92	28	37	13	45
1	subjects	31	5	1	0	171.73	1	0	0	0	0	0	0	0	0	0	0	0	0	0	0	0	0	0	0	0	0	0	0	0	0	0	0	0	0	0	0	0	0	0	51	15	49	78	86	8	94	20	21
1	subjects	4	5	1	0	0	0	0	0	0	0	0	0	0	0	0	0	0	0	0	0	0	0	0	0	0	0	0	0	0	0	0	0	0	0	0	0	0	0	0	7	52	48	34	62	84	3	26	49
1	subjects	12	5	1	0	0	0	0	0	0	0	0	0	0	0	0	0	0	0	0	0	0	0	0	0	0	0	0	0	0	0	0	0	0	0	0	0	0	0	0	21	26	67	47	27	44	72	81	36
1	subjects	9	5	1	0	0	0	0	0	0	0	0	0	0	0	0	0	0	0	0	0	0	0	0	0	0	0	0	0	0	0	0	0	0	0	0	0	0	0	0	96	12	5	70	37	61	68	54	22
1	subjects	30	5	1	171.73	171.73	0	173	0	3	0	0	0	0	0	0	0	0	0	0	0	0	0	0	0	0	0	0	0	0	0	0	0	0	0	0	0	0	0	0	56	46	42	30	48	94	18	69	59
1	subjects	8	5	1	0	0	0	0	0	0	0	0	0	0	0	0	0	0	0	0	0	0	0	0	0	0	0	0	0	0	0	0	0	0	0	0	0	0	0	0	48	97	30	43	99	47	40	73	75
1	subjects	24	5	1	0	0	0	100	104	4	1	1	1	1	0	0	0	0	0	0	32	86	33	67	35	0	0	0	0	0	0	0	0	0	0	76	45	36	22	28	32	86	33	67	38	7	74	75	98
1	subjects	28	5	1	0	0	0	160	161	1	1	0	0	0	0	0	0	0	0	0	65	0	0	0	0	0	0	0	0	0	75	48	99	15	1	20	32	0	0	0	65	15	38	22	17	73	78	45	10
1	subjects	1	5	1	0	0	0	0	0	0	0	0	0	0	0	0	0	0	0	0	0	0	0	0	0	0	0	0	0	0	0	0	0	0	0	0	0	0	0	0	51	85	28	32	86	53	18	35	1
1	subjects	25	5	1	0	0	0	110	116	6	1	1	1	1	1	1	0	0	0	0	87	24	71	54	62	67	0	0	0	0	32	86	33	67	35	0	0	0	0	0	87	24	71	54	62	67	99	20	7
1	subjects	23	5	1	0	0	0	90	94	4	0	0	0	0	0	0	1	1	1	1	0	0	0	0	0	76	45	36	22	28	97	29	25	63	0	0	0	0	0	0	56	45	91	76	59	75	45	36	22
1	subjects	11	5	1	0	0	0	0	0	0	0	0	0	0	0	0	0	0	0	0	0	0	0	0	0	0	0	0	0	0	0	0	0	0	0	0	0	0	0	0	51	13	9	88	100	10	16	39	19
1	subjects	17	5	1	0	0	0	20	26	6	1	1	1	1	1	1	0	0	0	0	100	6	35	21	65	69	0	0	0	0	25	20	0	0	0	0	0	0	0	0	100	6	35	21	65	69	61	17	22
1	subjects	27	5	1	0	0	0	140	146	6	1	1	1	1	1	1	0	0	0	0	75	48	99	15	1	20	32	0	0	0	0	0	0	0	0	0	0	0	0	0	75	48	99	15	1	20	23	51	85
1	subjects	6	5	1	0	0	0	0	1	1	0	0	1	0	0	0	0	0	0	0	21	21	21	40	21	96	61	54	0	0	0	0	0	0	0	0	0	0	0	0	68	76	82	20	26	58	72	55	91
1	subjects	29	5	1	0	0	0	170	173	3	1	1	1	0	0	0	0	0	0	0	21	7	77	0	0	0	0	0	0	0	65	0	0	0	0	0	0	0	0	0	21	7	77	3	5	1	54	51	17
1	subjects	18	5	1	0	0	0	30	35	5	0	1	1	1	1	1	0	0	0	0	86	21	22	29	89	19	0	0	0	0	100	6	35	21	65	69	0	0	0	0	87	21	22	29	89	19	33	16	43
1	subjects	10	5	1	0	0	0	0	0	0	0	0	0	0	0	0	0	0	0	0	0	0	0	0	0	0	0	0	0	0	0	0	0	0	0	0	0	0	0	0	27	83	82	46	59	50	78	47	90
1	subjects	15	5	1	0	0	0	0	0	0	0	0	0	0	0	0	0	0	0	0	0	0	0	0	0	0	0	0	0	0	0	0	0	0	0	0	0	0	0	0	13	99	47	12	51	94	87	44	3
1	subjects	19	5	1	0	0	0	40	45	5	1	1	1	1	1	0	0	0	0	0	16	71	36	86	46	0	0	0	0	0	86	21	22	29	89	19	0	0	0	0	16	71	36	86	46	54	91	86	6
1	subjects	4	6	1	0	0	0	0	0	0	0	0	0	0	0	0	0	0	0	0	0	0	0	0	0	0	0	0	0	0	0	0	0	0	0	0	0	0	0	0	29	1	33	100	14	85	55	97	92
1	subjects	5	6	1	0	0	0	0	0	0	0	0	0	0	0	0	0	0	0	0	0	0	0	0	0	0	0	0	0	0	0	0	0	0	0	0	0	0	0	0	31	8	1	8	90	42	99	86	91
1	subjects	3	6	1	0	0	0	0	0	0	0	0	0	0	0	0	0	0	0	0	0	0	0	0	0	0	0	0	0	0	0	0	0	0	0	0	0	0	0	0	88	79	29	26	23	6	14	17	83
1	subjects	8	6	1	0	0	0	0	0	0	0	0	0	0	0	0	0	0	0	0	0	0	0	0	0	0	0	0	0	0	0	0	0	0	0	0	0	0	0	0	89	1	11	54	68	60	61	30	43
1	subjects	30	6	1	87.67	87.67	0	267	0	7	0	0	0	0	0	0	0	0	0	0	0	0	0	0	0	0	0	0	0	0	0	0	0	0	0	0	0	0	0	0	94	20	86	20	50	5	77	6	23
1	subjects	26	6	1	0	0	0	210	212	2	0	0	0	0	0	0	0	0	1	1	0	0	0	0	0	0	0	40	81	78	0	0	0	0	0	0	0	42	93	6	54	97	54	4	65	77	57	38	81
1	subjects	19	6	1	0	0	0	70	72	2	1	1	0	0	0	0	0	0	0	0	58	81	52	0	0	0	0	0	0	0	80	60	42	17	0	0	0	0	0	0	58	81	34	92	96	31	15	58	33
1	subjects	31	6	1	0	87.67	1	0	0	0	0	0	0	0	0	0	0	0	0	0	0	0	0	0	0	0	0	0	0	0	0	0	0	0	0	0	0	0	0	0	60	100	48	28	89	38	11	73	70
1	subjects	23	6	1	0	0	0	150	150	0	0	0	0	0	0	0	0	0	0	0	0	0	0	0	0	0	0	0	0	0	19	78	38	16	65	23	37	47	89	0	76	80	97	78	97	19	30	34	21
1	subjects	7	6	1	0	0	0	0	0	0	0	0	0	0	0	0	0	0	0	0	0	0	0	0	0	0	0	0	0	0	0	0	0	0	0	0	0	0	0	0	54	90	7	28	66	60	76	21	56
1	subjects	11	6	1	0	0	0	0	0	0	0	0	0	0	0	0	0	0	0	0	0	0	0	0	0	0	0	0	0	0	0	0	0	0	0	0	0	0	0	0	25	13	63	22	4	83	2	56	1
1	subjects	27	6	1	0	0	0	220	229	9	1	1	1	1	1	1	1	1	1	0	90	73	75	75	82	5	97	3	62	28	0	0	0	0	0	0	0	40	81	78	90	73	75	75	82	5	97	3	62
1	subjects	10	6	1	0	0	0	0	0	0	0	0	0	0	0	0	0	0	0	0	0	0	0	0	0	0	0	0	0	0	0	0	0	0	0	0	0	0	0	0	71	73	84	6	39	70	60	96	40
1	subjects	20	6	1	0	0	0	90	91	1	0	0	0	0	0	0	0	0	0	1	0	0	0	0	0	0	0	0	42	75	58	81	52	0	0	0	0	0	0	0	44	47	10	49	50	45	24	49	32
1	subjects	1	6	1	0	0	0	0	0	0	0	0	0	0	0	0	0	0	0	0	0	0	0	0	0	0	0	0	0	0	0	0	0	0	0	0	0	0	0	0	93	19	91	7	83	30	23	31	85
1	subjects	15	6	1	0	0	0	0	0	0	0	0	0	0	0	0	0	0	0	0	0	0	0	0	0	0	0	0	0	0	0	0	0	0	0	0	0	0	0	0	14	72	13	77	22	40	10	30	70
1	subjects	9	6	1	0	0	0	0	0	0	0	0	0	0	0	0	0	0	0	0	0	0	0	0	0	0	0	0	0	0	0	0	0	0	0	0	0	0	0	0	62	64	2	91	93	40	52	13	96
1	subjects	14	6	1	0	0	0	20	24	4	1	1	1	1	0	0	0	0	0	0	33	61	84	51	21	0	0	0	0	0	0	0	0	0	0	0	0	0	0	0	68	34	71	92	78	11	60	55	4
1	subjects	6	6	1	0	0	0	10	10	0	0	0	0	0	0	0	0	0	0	0	21	0	0	0	0	0	0	0	0	0	0	0	0	0	0	0	0	0	0	0	69	7	5	65	14	91	67	33	59
1	subjects	29	6	1	0	0	0	260	267	7	1	1	1	1	1	1	1	0	0	0	18	35	100	21	57	4	80	50	0	0	0	0	0	0	0	0	0	0	0	0	18	35	100	21	57	4	80	80	4
1	subjects	13	6	1	0	0	0	0	0	0	0	0	0	0	0	0	0	0	0	0	0	0	0	0	0	0	0	0	0	0	0	0	0	0	0	0	0	0	0	0	29	90	83	66	68	44	44	5	49
1	subjects	17	6	1	0	0	0	30	33	3	1	1	1	0	0	0	0	0	0	0	54	54	2	0	0	0	0	0	0	0	0	0	0	91	37	1	92	91	58	28	54	54	2	41	37	31	52	48	67
1	subjects	2	6	1	0	0	0	0	0	0	0	0	0	0	0	0	0	0	0	0	0	0	0	0	0	0	0	0	0	0	0	0	0	0	0	0	0	0	0	0	53	76	29	20	19	56	33	48	29
1	subjects	28	6	1	0	0	0	250	250	0	0	0	0	0	0	0	0	0	0	0	0	0	0	0	0	0	0	0	0	0	90	73	75	75	82	5	97	3	62	28	63	53	68	34	86	63	3	76	89
1	subjects	18	6	1	0	0	0	50	53	3	1	1	1	0	0	0	0	0	0	0	80	60	42	17	0	0	0	0	0	0	54	54	2	0	0	0	0	0	0	0	80	60	42	4	95	75	40	5	91
1	subjects	12	6	1	0	0	0	0	0	0	0	0	0	0	0	0	0	0	0	0	0	0	0	0	0	0	0	0	0	0	0	0	0	0	0	0	0	0	0	0	70	82	48	58	44	63	65	9	2
1	subjects	24	6	1	0	0	0	170	172	2	0	0	0	0	0	0	0	0	1	1	0	0	0	0	0	0	0	63	24	37	0	0	0	0	0	0	0	0	0	0	70	94	76	42	80	42	69	47	24
1	subjects	21	6	1	0	0	0	100	109	9	1	1	1	1	1	1	1	1	1	0	12	81	97	84	26	60	49	56	31	42	0	0	0	0	0	0	0	0	42	75	12	81	97	84	26	60	49	56	31
1	subjects	22	6	1	0	0	0	120	129	9	1	1	1	1	1	1	1	1	1	0	19	78	38	16	65	23	37	47	89	0	12	81	97	84	26	60	49	56	31	42	19	78	38	16	65	23	37	47	89
1	subjects	16	6	1	0	0	0	10	17	7	0	0	0	1	1	1	1	1	1	1	0	0	0	91	37	1	92	91	58	28	0	0	0	0	0	0	0	0	0	0	12	47	23	91	37	1	92	91	58
1	subjects	25	6	1	0	0	0	190	192	2	0	0	0	0	0	0	0	0	1	1	0	0	0	0	0	0	0	42	93	6	0	0	0	0	0	0	0	63	24	37	33	81	68	5	18	47	64	53	93
1	subjects	7	7	1	0	0	0	0	0	0	0	0	0	0	0	0	0	0	0	0	0	0	0	0	0	0	0	0	0	0	0	0	0	0	0	0	0	0	0	0	5	25	87	5	43	78	16	13	68
1	subjects	2	7	1	0	0	0	0	0	0	0	0	0	0	0	0	0	0	0	0	0	0	0	0	0	0	0	0	0	0	0	0	0	0	0	0	0	0	0	0	25	48	15	32	26	39	8	69	95
1	subjects	5	7	1	0	0	0	0	0	0	0	0	0	0	0	0	0	0	0	0	0	0	0	0	0	0	0	0	0	0	0	0	0	0	0	0	0	0	0	0	57	69	51	1	43	64	11	89	85
1	subjects	14	7	1	0	0	0	10	10	0	0	0	0	0	0	0	0	0	0	0	9	0	0	0	0	0	0	0	0	0	0	0	0	0	0	0	0	0	0	0	3	71	40	83	56	23	62	19	31
1	subjects	11	7	1	0	0	0	0	0	0	0	0	0	0	0	0	0	0	0	0	0	0	0	0	0	0	0	0	0	0	0	0	0	0	0	0	0	0	0	0	59	38	97	97	45	73	90	89	22
1	subjects	4	7	1	0	0	0	0	0	0	0	0	0	0	0	0	0	0	0	0	0	0	0	0	0	0	0	0	0	0	0	0	0	0	0	0	0	0	0	0	44	46	35	94	20	68	67	62	68
1	subjects	28	7	1	0	0	0	100	106	6	1	1	1	1	1	1	0	0	0	0	82	96	5	61	36	42	0	0	0	0	95	47	63	48	24	30	24	0	0	0	82	96	5	61	36	42	14	10	61
1	subjects	17	7	1	0	0	0	10	13	3	1	1	1	0	0	0	0	0	0	0	92	74	42	18	0	0	0	0	0	2	38	29	64	9	41	44	6	13	63	0	92	74	42	16	39	97	87	4	80
1	subjects	15	7	1	0	0	0	0	0	0	0	0	0	0	0	0	0	0	0	0	0	0	0	0	0	0	0	0	0	0	0	0	0	0	0	0	0	0	0	0	11	81	62	53	29	47	72	20	80
1	subjects	18	7	1	0	0	0	20	21	1	1	0	0	0	0	0	0	0	0	0	46	0	0	0	0	0	0	0	0	0	92	74	42	18	0	0	0	0	0	2	46	56	15	25	51	81	20	86	87
1	subjects	24	7	1	0	0	0	70	71	1	1	0	0	0	0	0	0	0	0	0	51	0	0	0	0	0	0	0	0	0	0	0	0	0	0	0	0	0	0	0	51	5	55	74	58	25	18	49	71
1	subjects	30	7	1	136.18	136.18	0	118	0	8	0	0	0	0	0	0	0	0	0	0	0	0	0	0	0	0	0	0	0	0	0	0	0	0	0	0	0	0	0	0	88	33	29	74	43	67	43	71	72
1	subjects	29	7	1	0	0	0	110	118	8	1	1	1	1	1	1	1	1	0	0	19	10	23	72	8	24	17	100	0	0	82	96	5	61	36	42	0	0	0	0	19	10	23	72	8	24	17	100	70
1	subjects	23	7	1	0	0	0	60	60	0	0	0	0	0	0	0	0	0	0	0	0	0	0	0	0	0	0	0	0	0	40	8	48	0	0	0	0	0	0	0	54	3	17	91	84	66	14	79	79
1	subjects	22	7	1	0	0	0	50	53	3	1	1	1	0	0	0	0	0	0	0	40	8	48	0	0	0	0	0	0	0	5	8	22	40	0	0	0	0	0	0	40	8	48	81	44	3	73	11	6
1	subjects	31	7	1	0	136.18	1	0	0	0	0	0	0	0	0	0	0	0	0	0	0	0	0	0	0	0	0	0	0	0	0	0	0	0	0	0	0	0	0	0	33	31	92	76	15	43	65	69	93
1	subjects	20	7	1	0	0	0	30	36	6	1	1	1	1	1	1	0	0	0	0	67	22	98	88	7	72	0	0	0	0	46	56	15	25	51	81	20	86	87	21	67	22	98	88	7	72	64	30	34
1	subjects	6	7	1	0	0	0	0	6	6	1	1	1	1	1	1	0	0	0	0	45	82	44	75	17	40	0	0	0	0	0	0	0	0	0	0	0	0	0	0	16	53	18	10	99	22	19	34	17
1	subjects	3	7	1	0	0	0	0	0	0	0	0	0	0	0	0	0	0	0	0	0	0	0	0	0	0	0	0	0	0	0	0	0	0	0	0	0	0	0	0	82	74	48	99	14	81	3	5	11
1	subjects	1	7	1	0	0	0	0	0	0	0	0	0	0	0	0	0	0	0	0	0	0	0	0	0	0	0	0	0	0	0	0	0	0	0	0	0	0	0	0	11	96	52	36	47	88	29	87	68
1	subjects	9	7	1	0	0	0	0	0	0	0	0	0	0	0	0	0	0	0	0	0	0	0	0	0	0	0	0	0	0	0	0	0	0	0	0	0	0	0	0	68	6	23	5	28	95	50	31	9
1	subjects	27	7	1	0	0	0	90	97	7	1	1	1	1	1	1	1	0	0	0	95	47	63	48	24	30	24	0	0	0	78	91	18	31	78	46	75	100	0	0	95	47	63	48	24	30	24	41	91
1	subjects	16	7	1	0	0	0	0	8	8	1	1	1	1	1	1	1	1	0	0	38	29	64	9	41	44	6	13	63	0	0	0	0	0	0	0	0	0	0	0	38	29	64	9	41	44	6	13	62
1	subjects	12	7	1	0	0	0	0	0	0	0	0	0	0	0	0	0	0	0	0	0	0	0	0	0	0	0	0	0	0	0	0	0	0	0	0	0	0	0	0	23	96	7	83	65	39	98	28	63
1	subjects	26	7	1	0	0	0	80	88	8	1	1	1	1	1	1	1	1	0	0	78	91	18	31	78	46	75	100	0	0	51	5	55	74	58	25	18	49	71	26	78	91	18	31	78	46	75	100	37
1	subjects	21	7	1	0	0	0	40	44	4	1	1	1	1	0	0	0	0	0	0	5	8	22	40	0	0	0	0	0	0	67	22	98	88	7	72	0	0	0	0	5	8	22	40	71	51	36	47	78
1	subjects	13	7	1	0	0	0	0	0	0	0	0	0	0	0	0	0	0	0	0	0	0	0	0	0	0	0	0	0	0	0	0	0	0	0	0	0	0	0	0	100	75	76	96	90	80	32	40	78
1	subjects	8	7	1	0	0	0	0	0	0	0	0	0	0	0	0	0	0	0	0	0	0	0	0	0	0	0	0	0	0	0	0	0	0	0	0	0	0	0	0	23	15	75	19	53	42	8	43	67
1	subjects	10	7	1	0	0	0	0	0	0	0	0	0	0	0	0	0	0	0	0	0	0	0	0	0	0	0	0	0	0	0	0	0	0	0	0	0	0	0	0	41	31	12	16	36	73	37	29	88
1	subjects	19	7	1	0	0	0	20	29	9	1	1	1	1	1	1	1	1	1	0	46	56	15	25	51	81	20	86	87	21	46	0	0	0	0	0	0	0	0	0	46	56	15	25	51	81	20	86	87
1	subjects	25	7	1	0	0	0	70	79	9	1	1	1	1	1	1	1	1	1	0	51	5	55	74	58	25	18	49	71	26	51	0	0	0	0	0	0	0	0	0	51	5	55	74	58	25	18	49	71
1	subjects	25	8	1	0	0	0	130	134	4	0	0	0	0	0	0	1	1	1	1	0	0	0	0	0	80	90	96	39	22	0	93	22	68	22	15	9	27	93	60	71	55	98	30	81	83	90	96	39
1	subjects	17	8	1	0	0	0	20	24	4	1	1	1	1	0	0	0	0	0	0	15	93	39	83	42	0	0	0	0	0	0	0	0	0	0	0	3	99	18	60	15	93	39	83	79	72	76	94	87
1	subjects	1	8	1	0	0	0	0	0	0	0	0	0	0	0	0	0	0	0	0	0	0	0	0	0	0	0	0	0	0	0	0	0	0	0	0	0	0	0	0	41	88	7	88	53	40	63	67	39
1	subjects	30	8	1	141.94	141.94	0	194	0	4	0	0	0	0	0	0	0	0	0	0	0	0	0	0	0	0	0	0	0	0	0	0	0	0	0	0	0	0	0	0	21	15	15	24	58	41	75	69	39
1	subjects	12	8	1	0	0	0	0	0	0	0	0	0	0	0	0	0	0	0	0	0	0	0	0	0	0	0	0	0	0	0	0	0	0	0	0	0	0	0	0	43	7	7	42	30	55	87	35	93
1	subjects	3	8	1	0	0	0	0	0	0	0	0	0	0	0	0	0	0	0	0	0	0	0	0	0	0	0	0	0	0	0	0	0	0	0	0	0	0	0	0	55	34	32	34	55	7	72	47	51
1	subjects	20	8	1	0	0	0	60	61	1	1	0	0	0	0	0	0	0	0	0	75	96	0	0	0	0	0	0	0	0	90	86	56	90	60	74	84	8	21	0	75	97	95	68	92	81	2	96	76
1	subjects	22	8	1	0	0	0	90	90	0	0	0	0	0	0	0	0	0	0	0	0	0	0	0	0	0	0	0	0	44	0	0	0	17	3	80	51	70	29	56	79	66	24	67	95	97	93	7	9
1	subjects	27	8	1	0	0	0	160	167	7	1	1	1	1	1	1	1	0	0	0	45	9	90	40	16	4	20	0	0	0	0	0	0	0	0	0	0	0	0	0	45	9	90	40	16	4	20	67	58
1	subjects	28	8	1	0	0	0	180	180	0	0	0	0	0	0	0	0	0	0	0	0	0	0	0	0	0	0	0	0	0	45	9	90	40	16	4	20	0	0	0	19	33	93	84	47	87	92	99	95
1	subjects	26	8	1	0	0	0	150	150	0	0	0	0	0	0	0	0	0	0	0	0	0	0	0	0	0	0	0	0	0	0	0	0	0	0	80	90	96	39	22	36	78	98	2	4	74	65	61	99
1	subjects	4	8	1	0	0	0	0	0	0	0	0	0	0	0	0	0	0	0	0	0	0	0	0	0	0	0	0	0	0	0	0	0	0	0	0	0	0	0	0	24	95	100	24	41	32	65	84	94
1	subjects	15	8	1	0	0	0	0	0	0	0	0	0	0	0	0	0	0	0	0	0	0	0	0	0	0	0	0	0	0	0	0	0	0	0	0	0	0	0	0	97	4	26	98	94	92	49	93	7
1	subjects	14	8	1	0	0	0	10	18	8	1	1	1	1	1	1	1	1	0	0	88	82	56	10	43	52	61	54	21	0	0	0	0	0	0	0	0	0	0	0	99	99	70	87	98	55	58	38	26
1	subjects	23	8	1	0	0	0	100	104	4	1	1	1	1	0	0	0	0	0	0	8	72	10	40	59	0	0	0	0	0	0	0	0	0	0	0	0	0	0	44	8	72	10	40	52	100	69	30	61
1	subjects	8	8	1	0	0	0	0	0	0	0	0	0	0	0	0	0	0	0	0	0	0	0	0	0	0	0	0	0	0	0	0	0	0	0	0	0	0	0	0	65	50	60	22	26	69	69	43	23
1	subjects	21	8	1	0	0	0	70	76	6	0	0	0	0	1	1	1	1	1	1	0	0	0	17	3	80	51	70	29	56	75	96	0	0	0	0	0	0	0	0	86	94	18	19	3	80	51	70	29
1	subjects	11	8	1	0	0	0	0	0	0	0	0	0	0	0	0	0	0	0	0	0	0	0	0	0	0	0	0	0	0	0	0	0	0	0	0	0	0	0	0	95	22	79	98	92	83	33	90	67
1	subjects	7	8	1	0	0	0	0	0	0	0	0	0	0	0	0	0	0	0	0	0	0	0	0	0	0	0	0	0	0	0	0	0	0	0	0	0	0	0	0	83	3	52	60	87	28	78	7	37
1	subjects	2	8	1	0	0	0	0	0	0	0	0	0	0	0	0	0	0	0	0	0	0	0	0	0	0	0	0	0	0	0	0	0	0	0	0	0	0	0	0	63	30	82	20	66	23	41	71	81
1	subjects	24	8	1	0	0	0	110	119	9	0	1	1	1	1	1	1	1	1	1	0	93	22	68	22	15	9	27	93	60	8	72	10	40	59	0	0	0	0	0	53	93	22	68	22	15	9	27	93
1	subjects	18	8	1	0	0	0	30	36	6	0	0	0	0	1	1	1	1	1	1	0	0	0	35	15	30	26	8	26	42	15	93	39	83	42	0	0	0	0	0	93	19	55	26	15	30	26	8	26
1	subjects	31	8	1	0	141.94	1	0	0	0	0	0	0	0	0	0	0	0	0	0	0	0	0	0	0	0	0	0	0	0	0	0	0	0	0	0	0	0	0	0	8	72	82	9	12	51	73	42	83
1	subjects	6	8	1	0	0	0	0	8	8	1	1	1	1	1	1	1	1	0	0	59	44	72	19	42	28	87	26	0	0	0	0	0	0	0	0	0	0	0	0	54	36	84	64	70	54	74	90	92
1	subjects	16	8	1	0	0	0	10	13	3	0	0	0	0	0	0	0	1	1	1	0	0	0	0	0	0	3	99	18	60	0	0	0	0	0	0	0	0	0	0	18	12	95	88	73	43	5	99	18
1	subjects	29	8	1	0	0	0	190	194	4	0	0	0	0	0	0	1	1	1	1	0	0	0	0	0	0	51	74	29	72	0	0	0	0	0	0	0	0	0	0	39	31	35	10	4	59	51	74	29
1	subjects	5	8	1	0	0	0	0	0	0	0	0	0	0	0	0	0	0	0	0	0	0	0	0	0	0	0	0	0	0	0	0	0	0	0	0	0	0	0	0	78	79	34	86	57	55	15	17	86
1	subjects	9	8	1	0	0	0	0	0	0	0	0	0	0	0	0	0	0	0	0	0	0	0	0	0	0	0	0	0	0	0	0	0	0	0	0	0	0	0	0	96	1	73	95	3	3	3	17	55
1	subjects	10	8	1	0	0	0	0	0	0	0	0	0	0	0	0	0	0	0	0	0	0	0	0	0	0	0	0	0	0	0	0	0	0	0	0	0	0	0	0	29	73	62	70	67	74	3	83	95
1	subjects	19	8	1	0	0	0	40	48	8	1	1	1	1	1	1	1	1	0	0	90	86	56	90	60	74	84	8	21	0	0	0	0	35	15	30	26	8	26	42	90	86	56	90	60	74	84	8	82
1	subjects	13	8	1	0	0	0	0	0	0	0	0	0	0	0	0	0	0	0	0	0	0	0	0	0	0	0	0	0	0	0	0	0	0	0	0	0	0	0	0	50	63	80	49	31	93	13	90	3
1	subjects	20	9	1	0	0	0	70	70	0	0	0	0	0	0	0	0	0	0	0	0	0	0	0	0	0	0	0	0	42	40	74	95	6	59	0	0	0	0	0	50	9	10	38	5	63	17	71	95
1	subjects	1	9	1	0	0	0	0	0	0	0	0	0	0	0	0	0	0	0	0	0	0	0	0	0	0	0	0	0	0	0	0	0	0	0	0	0	0	0	0	98	96	33	51	63	66	66	36	87
1	subjects	27	9	1	0	0	0	170	178	8	1	1	1	1	1	1	1	1	0	0	8	48	80	85	58	47	58	62	41	0	59	31	0	0	0	0	0	0	0	0	8	48	80	85	58	47	58	62	45
1	subjects	19	9	1	0	0	0	50	55	5	1	1	1	1	1	0	0	0	0	0	40	74	95	6	59	0	0	0	0	0	97	95	85	76	98	35	100	61	65	0	40	74	95	6	59	53	72	67	74
1	subjects	13	9	1	0	0	0	0	0	0	0	0	0	0	0	0	0	0	0	0	0	0	0	0	0	0	0	0	0	0	0	0	0	0	0	0	0	0	0	0	5	73	75	30	58	72	20	77	39
1	subjects	6	9	1	0	0	0	0	8	8	0	1	1	1	1	1	1	1	1	0	70	80	14	34	41	2	20	23	82	84	0	0	0	0	0	0	0	0	0	0	81	48	1	46	49	74	86	94	94
1	subjects	3	9	1	0	0	0	0	0	0	0	0	0	0	0	0	0	0	0	0	0	0	0	0	0	0	0	0	0	0	0	0	0	0	0	0	0	0	0	0	78	30	82	69	9	68	27	81	5
1	subjects	12	9	1	0	0	0	0	0	0	0	0	0	0	0	0	0	0	0	0	0	0	0	0	0	0	0	0	0	0	0	0	0	0	0	0	0	0	0	0	21	59	14	4	59	14	26	59	6
1	subjects	4	9	1	0	0	0	0	0	0	0	0	0	0	0	0	0	0	0	0	0	0	0	0	0	0	0	0	0	0	0	0	0	0	0	0	0	0	0	0	55	9	89	47	80	7	30	62	60
1	subjects	14	9	1	0	0	0	20	22	2	1	1	0	0	0	0	0	0	0	0	1	7	0	0	0	0	0	0	0	0	0	0	0	0	0	0	0	0	0	0	19	6	45	11	6	78	93	9	100
1	subjects	9	9	1	0	0	0	0	0	0	0	0	0	0	0	0	0	0	0	0	0	0	0	0	0	0	0	0	0	0	0	0	0	0	0	0	0	0	0	0	50	95	35	93	55	44	4	50	34
1	subjects	21	9	1	0	0	0	80	86	6	1	1	1	1	1	1	0	0	0	0	29	17	84	23	14	60	0	0	0	0	0	0	0	0	0	0	0	0	0	42	29	17	84	23	14	60	51	20	85
1	subjects	15	9	1	0	0	0	0	0	0	0	0	0	0	0	0	0	0	0	0	0	0	0	0	0	0	0	0	0	0	0	0	0	0	0	0	0	0	0	0	83	68	31	2	71	90	57	97	59
1	subjects	2	9	1	0	0	0	0	0	0	0	0	0	0	0	0	0	0	0	0	0	0	0	0	0	0	0	0	0	0	0	0	0	0	0	0	0	0	0	0	18	73	87	81	86	4	87	14	28
1	subjects	29	9	1	0	0	0	200	209	9	1	1	1	1	1	1	1	1	1	0	49	99	99	74	48	35	53	96	65	61	8	55	47	100	0	0	0	0	0	0	49	99	99	74	48	35	53	96	65
1	subjects	8	9	1	0	0	0	0	0	0	0	0	0	0	0	0	0	0	0	0	0	0	0	0	0	0	0	0	0	0	0	0	0	0	0	0	0	0	0	0	34	40	7	17	73	3	79	22	4
1	subjects	30	9	1	252.09	252.09	0	209	0	9	0	0	0	0	0	0	0	0	0	0	0	0	0	0	0	0	0	0	0	0	0	0	0	0	0	0	0	0	0	0	93	32	75	50	70	48	41	49	72
1	subjects	24	9	1	0	0	0	120	129	9	1	1	1	1	1	1	1	1	1	0	56	73	79	27	40	56	6	52	31	63	67	51	39	80	70	0	0	0	0	0	56	73	79	27	40	56	6	52	31
1	subjects	7	9	1	0	0	0	0	0	0	0	0	0	0	0	0	0	0	0	0	0	0	0	0	0	0	0	0	0	0	0	0	0	0	0	0	0	0	0	0	72	10	60	42	23	34	64	21	99
1	subjects	28	9	1	0	0	0	190	193	3	1	1	1	0	0	0	0	0	0	0	8	55	47	100	0	0	0	0	0	0	8	48	80	85	58	47	58	62	41	0	8	55	47	87	80	65	54	24	22
1	subjects	16	9	1	0	0	0	10	13	3	1	1	1	0	0	0	0	0	0	0	81	70	23	88	0	0	0	0	0	0	0	0	0	0	0	0	0	0	0	0	81	70	23	87	72	69	84	11	28
1	subjects	25	9	1	0	0	0	140	145	5	1	1	1	1	1	0	0	0	0	0	10	88	59	77	78	42	0	0	0	0	56	73	79	27	40	56	6	52	31	63	10	88	59	77	78	40	87	11	80
1	subjects	5	9	1	0	0	0	0	0	0	0	0	0	0	0	0	0	0	0	0	0	0	0	0	0	0	0	0	0	0	0	0	0	0	0	0	0	0	0	0	12	19	44	34	77	35	77	19	18
1	subjects	11	9	1	0	0	0	0	0	0	0	0	0	0	0	0	0	0	0	0	0	0	0	0	0	0	0	0	0	0	0	0	0	0	0	0	0	0	0	0	55	49	7	36	32	69	76	99	89
1	subjects	31	9	1	0	252.09	1	0	0	0	0	0	0	0	0	0	0	0	0	0	0	0	0	0	0	0	0	0	0	0	0	0	0	0	0	0	0	0	0	0	37	12	45	6	41	67	13	83	21
1	subjects	22	9	1	0	0	0	90	98	8	0	1	1	1	1	1	1	1	1	0	51	80	17	77	63	30	28	39	39	30	29	17	84	23	14	60	0	0	0	0	57	80	17	77	63	30	28	39	39
1	subjects	26	9	1	0	0	0	160	161	1	1	0	0	0	0	0	0	0	0	0	59	31	0	0	0	0	0	0	0	0	10	88	59	77	78	42	0	0	0	0	59	30	49	96	21	14	62	23	4
1	subjects	10	9	1	0	0	0	0	0	0	0	0	0	0	0	0	0	0	0	0	0	0	0	0	0	0	0	0	0	0	0	0	0	0	0	0	0	0	0	0	88	58	41	21	86	59	18	11	47
1	subjects	17	9	1	0	0	0	20	25	5	1	1	1	1	1	0	0	0	0	0	8	47	33	12	25	0	0	0	0	0	81	70	23	88	0	0	0	0	0	0	8	47	33	12	25	99	7	53	56
1	subjects	23	9	1	0	0	0	110	114	4	1	1	1	1	0	0	0	0	0	0	67	51	39	80	70	0	0	0	0	0	51	80	17	77	63	30	28	39	39	30	67	51	39	80	75	58	56	91	67
1	subjects	18	9	1	0	0	0	30	39	9	1	1	1	1	1	1	1	1	1	0	97	95	85	76	98	35	100	61	65	0	8	47	33	12	25	0	0	0	0	0	97	95	85	76	98	35	100	61	65
1	subjects	9	10	1	0	0	0	0	0	0	0	0	0	0	0	0	0	0	0	0	0	0	0	0	0	0	0	0	0	0	0	0	0	0	0	0	0	0	0	0	87	78	94	77	26	67	85	37	20
1	subjects	11	10	1	0	0	0	0	0	0	0	0	0	0	0	0	0	0	0	0	0	0	0	0	0	0	0	0	0	0	0	0	0	0	0	0	0	0	0	0	3	98	65	20	61	33	35	27	18
1	subjects	5	10	1	0	0	0	0	0	0	0	0	0	0	0	0	0	0	0	0	0	0	0	0	0	0	0	0	0	0	0	0	0	0	0	0	0	0	0	0	44	37	15	16	97	67	93	43	23
1	subjects	30	10	1	166	166	0	100	0	0	0	0	0	0	0	0	0	0	0	0	0	0	0	0	0	0	0	0	0	0	0	0	0	0	0	0	0	0	0	0	81	54	76	40	97	10	72	28	24
1	subjects	28	10	1	0	0	0	100	100	0	0	0	0	0	0	0	0	0	0	0	84	0	0	0	0	0	0	0	0	0	84	0	0	0	0	0	0	0	0	0	94	57	79	77	84	21	40	92	44
1	subjects	13	10	1	0	0	0	0	0	0	0	0	0	0	0	0	0	0	0	0	0	0	0	0	0	0	0	0	0	0	0	0	0	0	0	0	0	0	0	0	21	35	69	31	76	12	64	6	10
1	subjects	25	10	1	0	0	0	100	100	0	0	0	0	0	0	0	0	0	0	0	84	0	0	0	0	0	0	0	0	0	84	0	0	0	0	0	0	0	0	0	94	57	79	77	84	21	40	92	44
1	subjects	17	10	1	0	0	0	30	30	0	0	0	0	0	0	0	0	0	0	0	0	0	0	0	0	0	0	0	0	0	60	15	29	41	0	0	0	0	0	0	61	67	89	64	50	89	63	89	91
1	subjects	18	10	1	0	0	0	40	48	8	1	1	1	1	1	1	1	1	0	0	36	88	4	68	17	78	90	65	19	0	0	0	0	0	0	0	0	0	0	0	36	88	4	68	17	78	90	65	14
1	subjects	6	10	1	0	0	0	10	11	1	1	0	0	0	0	0	0	0	0	0	46	63	0	0	0	0	0	0	0	0	0	0	0	0	0	0	0	0	0	0	40	94	52	36	92	99	16	50	18
1	subjects	19	10	1	0	0	0	60	63	3	1	1	1	0	0	0	0	0	0	0	56	77	92	0	0	0	0	0	0	0	36	88	4	68	17	78	90	65	19	0	56	77	92	28	7	66	10	37	71
1	subjects	14	10	1	0	0	0	20	26	6	1	1	1	1	1	1	0	0	0	0	39	98	60	66	48	95	0	0	0	0	0	0	0	0	0	0	0	0	0	0	22	31	35	13	56	15	12	90	92
1	subjects	10	10	1	0	0	0	0	0	0	0	0	0	0	0	0	0	0	0	0	0	0	0	0	0	0	0	0	0	0	0	0	0	0	0	0	0	0	0	0	84	100	91	23	76	41	68	55	62
1	subjects	22	10	1	0	0	0	100	100	0	0	0	0	0	0	0	0	0	0	0	84	0	0	0	0	0	0	0	0	0	85	78	12	70	71	76	52	0	0	0	94	57	79	77	84	21	40	92	44
1	subjects	1	10	1	0	0	0	0	0	0	0	0	0	0	0	0	0	0	0	0	0	0	0	0	0	0	0	0	0	0	0	0	0	0	0	0	0	0	0	0	68	95	92	21	84	59	30	98	51
1	subjects	8	10	1	0	0	0	0	0	0	0	0	0	0	0	0	0	0	0	0	0	0	0	0	0	0	0	0	0	0	0	0	0	0	0	0	0	0	0	0	85	24	26	9	73	72	15	66	73
1	subjects	26	10	1	0	0	0	100	100	0	0	0	0	0	0	0	0	0	0	0	84	0	0	0	0	0	0	0	0	0	84	0	0	0	0	0	0	0	0	0	94	57	79	77	84	21	40	92	44
1	subjects	27	10	1	0	0	0	100	100	0	0	0	0	0	0	0	0	0	0	0	84	0	0	0	0	0	0	0	0	0	84	0	0	0	0	0	0	0	0	0	94	57	79	77	84	21	40	92	44
1	subjects	21	10	1	0	0	0	90	97	7	1	1	1	1	1	1	1	0	0	0	85	78	12	70	71	76	52	0	0	0	78	18	75	81	7	94	14	61	39	0	85	78	12	70	71	76	52	63	98
1	subjects	7	10	1	0	0	0	0	0	0	0	0	0	0	0	0	0	0	0	0	0	0	0	0	0	0	0	0	0	0	0	0	0	0	0	0	0	0	0	0	72	22	54	31	10	37	81	3	99
1	subjects	29	10	1	0	0	0	100	100	0	0	0	0	0	0	0	0	0	0	0	84	0	0	0	0	0	0	0	0	0	84	0	0	0	0	0	0	0	0	0	94	57	79	77	84	21	40	92	44
1	subjects	16	10	1	0	0	0	10	14	4	1	1	1	1	0	0	0	0	0	0	60	15	29	41	0	0	0	0	0	0	0	0	0	0	0	0	0	0	0	0	60	15	29	41	59	55	63	89	46
1	subjects	15	10	1	0	0	0	0	0	0	0	0	0	0	0	0	0	0	0	0	0	0	0	0	0	0	0	0	0	0	0	0	0	0	0	0	0	0	0	0	33	18	52	88	41	67	73	98	53
1	subjects	4	10	1	0	0	0	0	0	0	0	0	0	0	0	0	0	0	0	0	0	0	0	0	0	0	0	0	0	0	0	0	0	0	0	0	0	0	0	0	68	59	42	63	23	71	80	86	35
1	subjects	20	10	1	0	0	0	70	78	8	1	1	1	1	1	1	1	1	0	0	78	18	75	81	7	94	14	61	39	0	56	77	92	0	0	0	0	0	0	0	78	18	75	81	7	94	14	61	45
1	subjects	23	10	1	0	0	0	100	100	0	0	0	0	0	0	0	0	0	0	0	84	0	0	0	0	0	0	0	0	0	84	0	0	0	0	0	0	0	0	0	94	57	79	77	84	21	40	92	44
1	subjects	12	10	1	0	0	0	0	0	0	0	0	0	0	0	0	0	0	0	0	0	0	0	0	0	0	0	0	0	0	0	0	0	0	0	0	0	0	0	0	38	11	76	3	29	93	79	50	38
1	subjects	24	10	1	0	0	0	100	100	0	0	0	0	0	0	0	0	0	0	0	84	0	0	0	0	0	0	0	0	0	84	0	0	0	0	0	0	0	0	0	94	57	79	77	84	21	40	92	44
1	subjects	3	10	1	0	0	0	0	0	0	0	0	0	0	0	0	0	0	0	0	0	0	0	0	0	0	0	0	0	0	0	0	0	0	0	0	0	0	0	0	73	96	62	13	30	78	44	40	99
1	subjects	31	10	1	0	166	1	0	0	0	0	0	0	0	0	0	0	0	0	0	0	0	0	0	0	0	0	0	0	0	0	0	0	0	0	0	0	0	0	0	9	92	71	23	13	84	87	91	82
1	subjects	2	10	1	0	0	0	0	0	0	0	0	0	0	0	0	0	0	0	0	0	0	0	0	0	0	0	0	0	0	0	0	0	0	0	0	0	0	0	0	37	80	19	68	24	64	8	26	28
1	subjects	23	11	1	0	0	0	90	99	9	1	1	1	1	1	1	1	1	1	0	51	93	58	9	10	15	25	98	30	0	28	100	24	86	7	41	21	0	0	0	51	93	58	9	10	15	25	98	30
1	subjects	2	11	1	0	0	0	0	0	0	0	0	0	0	0	0	0	0	0	0	0	0	0	0	0	0	0	0	0	0	0	0	0	0	0	0	0	0	0	0	80	5	99	80	10	63	48	37	35
1	subjects	27	11	1	0	0	0	150	155	5	1	1	1	1	1	0	0	0	0	0	78	22	40	25	47	0	0	0	0	0	17	87	0	0	0	0	0	0	0	0	78	22	40	25	47	22	44	37	52
1	subjects	10	11	1	0	0	0	0	0	0	0	0	0	0	0	0	0	0	0	0	0	0	0	0	0	0	0	0	0	0	0	0	0	0	0	0	0	0	0	0	43	30	34	3	56	98	70	98	99
1	subjects	18	11	1	0	0	0	30	37	7	1	1	1	1	1	1	1	0	0	0	84	5	95	97	33	6	22	0	0	0	96	16	28	17	0	0	0	0	0	0	84	5	95	97	33	6	22	21	34
1	subjects	8	11	1	0	0	0	0	0	0	0	0	0	0	0	0	0	0	0	0	0	0	0	0	0	0	0	0	0	0	0	0	0	0	0	0	0	0	0	0	37	45	25	27	63	21	55	95	32
1	subjects	4	11	1	0	0	0	0	0	0	0	0	0	0	0	0	0	0	0	0	0	0	0	0	0	0	0	0	0	0	0	0	0	0	0	0	0	0	0	0	6	81	80	53	40	39	98	70	52
1	subjects	9	11	1	0	0	0	0	0	0	0	0	0	0	0	0	0	0	0	0	0	0	0	0	0	0	0	0	0	0	0	0	0	0	0	0	0	0	0	0	74	53	49	16	46	79	94	24	1
1	subjects	5	11	1	0	0	0	0	0	0	0	0	0	0	0	0	0	0	0	0	0	0	0	0	0	0	0	0	0	0	0	0	0	0	0	0	0	0	0	0	24	94	1	93	12	66	17	1	20
1	subjects	3	11	1	0	0	0	0	0	0	0	0	0	0	0	0	0	0	0	0	0	0	0	0	0	0	0	0	0	0	0	0	0	0	0	0	0	0	0	0	50	45	43	52	79	88	72	88	63
1	subjects	29	11	1	0	0	0	180	184	4	1	1	1	1	0	0	0	0	0	0	80	57	20	92	60	0	0	0	0	0	64	21	19	40	17	88	2	16	57	0	80	57	20	92	55	28	81	87	92
1	subjects	14	11	1	0	0	0	10	17	7	1	1	1	1	1	1	1	0	0	0	46	58	95	38	17	68	44	37	0	0	0	0	0	0	0	0	0	0	0	0	31	11	4	85	14	40	56	9	96
1	subjects	6	11	1	0	0	0	0	8	8	1	1	1	1	1	1	1	1	0	0	49	32	25	70	98	86	99	47	0	0	0	0	0	0	0	0	0	0	0	0	79	72	10	50	52	38	69	97	46
1	subjects	30	11	1	186.84	186.84	0	184	0	4	0	0	0	0	0	0	0	0	0	0	0	0	0	0	0	0	0	0	0	0	0	0	0	0	0	0	0	0	0	0	61	69	41	54	45	83	22	47	52
1	subjects	21	11	1	0	0	0	70	74	4	1	1	1	1	0	0	0	0	0	0	84	52	53	1	81	0	0	0	0	0	83	4	10	0	0	0	0	0	0	0	84	52	53	1	82	92	25	17	90
1	subjects	28	11	1	0	0	0	160	169	9	1	1	1	1	1	1	1	1	1	0	64	21	19	40	17	88	2	16	57	0	78	22	40	25	47	0	0	0	0	0	64	21	19	40	17	88	2	16	57
1	subjects	11	11	1	0	0	0	0	0	0	0	0	0	0	0	0	0	0	0	0	0	0	0	0	0	0	0	0	0	0	0	0	0	0	0	0	0	0	0	0	92	30	27	58	7	40	39	2	18
1	subjects	20	11	1	0	0	0	60	63	3	1	1	1	0	0	0	0	0	0	0	83	4	10	0	0	0	0	0	0	0	80	48	92	65	27	27	35	95	37	32	83	4	10	23	56	41	46	30	87
1	subjects	13	11	1	0	0	0	0	0	0	0	0	0	0	0	0	0	0	0	0	0	0	0	0	0	0	0	0	0	0	0	0	0	0	0	0	0	0	0	0	88	10	37	18	71	74	61	4	77
1	subjects	15	11	1	0	0	0	0	0	0	0	0	0	0	0	0	0	0	0	0	0	0	0	0	0	0	0	0	0	0	0	0	0	0	0	0	0	0	0	0	93	94	61	35	51	91	90	95	25
1	subjects	31	11	1	0	186.84	1	0	0	0	0	0	0	0	0	0	0	0	0	0	0	0	0	0	0	0	0	0	0	0	0	0	0	0	0	0	0	0	0	0	14	51	4	44	36	26	59	61	41
1	subjects	26	11	1	0	0	0	140	141	1	1	0	0	0	0	0	0	0	0	0	17	87	0	0	0	0	0	0	0	0	59	43	70	76	74	47	76	0	0	0	17	83	7	35	42	71	13	32	78
1	subjects	22	11	1	0	0	0	80	86	6	1	1	1	1	1	1	0	0	0	0	28	100	24	86	7	41	21	0	0	0	84	52	53	1	81	0	0	0	0	0	28	100	24	86	7	41	22	83	49
1	subjects	25	11	1	0	0	0	120	126	6	1	1	1	1	1	1	0	0	0	0	59	43	70	76	74	47	76	0	0	0	39	61	23	0	0	0	0	0	0	0	59	43	70	76	74	47	73	64	35
1	subjects	17	11	1	0	0	0	20	24	4	1	1	1	1	0	0	0	0	0	0	96	16	28	17	0	0	0	0	0	0	21	8	0	0	0	0	0	0	0	0	96	16	28	17	25	92	48	12	27
1	subjects	12	11	1	0	0	0	0	0	0	0	0	0	0	0	0	0	0	0	0	0	0	0	0	0	0	0	0	0	0	0	0	0	0	0	0	0	0	0	0	38	15	83	34	58	21	84	58	86
1	subjects	24	11	1	0	0	0	110	112	2	1	1	0	0	0	0	0	0	0	0	39	61	23	0	0	0	0	0	0	0	51	93	58	9	10	15	25	98	30	0	39	61	22	83	64	84	74	69	22
1	subjects	1	11	1	0	0	0	0	0	0	0	0	0	0	0	0	0	0	0	0	0	0	0	0	0	0	0	0	0	0	0	0	0	0	0	0	0	0	0	0	94	53	80	93	56	50	75	93	27
1	subjects	19	11	1	0	0	0	40	49	9	1	1	1	1	1	1	1	1	1	0	80	48	92	65	27	27	35	95	37	32	84	5	95	97	33	6	22	0	0	0	80	48	92	65	27	27	35	95	37
1	subjects	16	11	1	0	0	0	10	11	1	1	0	0	0	0	0	0	0	0	0	21	8	0	0	0	0	0	0	0	0	0	0	0	0	0	0	0	0	0	0	21	9	37	29	50	45	50	3	85
1	subjects	7	11	1	0	0	0	0	0	0	0	0	0	0	0	0	0	0	0	0	0	0	0	0	0	0	0	0	0	0	0	0	0	0	0	0	0	0	0	0	37	18	14	68	21	63	73	75	9
1	subjects	10	12	1	0	0	0	0	0	0	0	0	0	0	0	0	0	0	0	0	0	0	0	0	0	0	0	0	0	0	0	0	0	0	0	0	0	0	0	0	31	43	49	23	27	49	76	79	63
1	subjects	9	12	1	0	0	0	0	0	0	0	0	0	0	0	0	0	0	0	0	0	0	0	0	0	0	0	0	0	0	0	0	0	0	0	0	0	0	0	0	28	65	83	69	6	54	68	35	8
1	subjects	11	12	1	0	0	0	0	0	0	0	0	0	0	0	0	0	0	0	0	0	0	0	0	0	0	0	0	0	0	0	0	0	0	0	0	0	0	0	0	7	16	9	78	93	53	91	21	4
1	subjects	6	12	1	0	0	0	0	0	0	0	0	0	0	0	0	0	0	0	0	84	0	0	0	0	0	0	0	0	0	0	0	0	0	0	0	0	0	0	0	64	25	65	19	96	80	6	30	22
1	subjects	2	12	1	0	0	0	0	0	0	0	0	0	0	0	0	0	0	0	0	0	0	0	0	0	0	0	0	0	0	0	0	0	0	0	0	0	0	0	0	25	28	25	42	71	46	56	87	79
1	subjects	15	12	1	0	0	0	0	0	0	0	0	0	0	0	0	0	0	0	0	0	0	0	0	0	0	0	0	0	0	0	0	0	0	0	0	0	0	0	0	20	16	62	23	25	35	22	79	49
1	subjects	31	12	1	0	251.16	1	0	0	0	0	0	0	0	0	0	0	0	0	0	0	0	0	0	0	0	0	0	0	0	0	0	0	0	0	0	0	0	0	0	56	40	22	73	88	80	14	78	60
1	subjects	4	12	1	0	0	0	0	0	0	0	0	0	0	0	0	0	0	0	0	0	0	0	0	0	0	0	0	0	0	0	0	0	0	0	0	0	0	0	0	18	20	90	78	74	84	85	2	74
1	subjects	8	12	1	0	0	0	0	0	0	0	0	0	0	0	0	0	0	0	0	0	0	0	0	0	0	0	0	0	0	0	0	0	0	0	0	0	0	0	0	72	60	29	64	22	100	17	16	11
1	subjects	12	12	1	0	0	0	0	0	0	0	0	0	0	0	0	0	0	0	0	0	0	0	0	0	0	0	0	0	0	0	0	0	0	0	0	0	0	0	0	6	6	60	28	15	21	35	30	61
1	subjects	5	12	1	0	0	0	0	0	0	0	0	0	0	0	0	0	0	0	0	0	0	0	0	0	0	0	0	0	0	0	0	0	0	0	0	0	0	0	0	19	40	58	56	70	35	39	64	75
1	subjects	29	12	1	0	0	0	110	116	6	1	1	1	1	1	1	0	0	0	0	60	85	69	74	12	6	0	0	0	0	39	52	99	8	43	13	88	90	89	0	60	85	69	74	12	6	25	75	23
1	subjects	14	12	1	0	0	0	0	6	6	1	1	1	1	1	1	0	0	0	0	13	61	62	58	92	77	51	0	0	0	0	0	0	0	0	0	0	0	0	0	6	22	15	56	61	22	39	28	67
1	subjects	26	12	1	0	0	0	90	90	0	0	0	0	0	0	0	0	0	0	0	34	0	0	0	0	0	0	0	0	0	86	0	0	0	0	0	0	0	0	0	30	35	59	62	76	2	85	93	73
1	subjects	23	12	1	0	0	0	60	60	0	0	0	0	0	0	0	0	0	0	0	57	0	0	0	0	0	0	0	0	0	86	29	49	78	6	0	0	0	0	0	58	11	75	53	65	31	49	42	22
1	subjects	18	12	1	0	0	0	20	21	1	1	0	0	0	0	0	0	0	0	0	67	0	0	0	0	0	0	0	0	21	90	29	34	0	0	0	0	0	0	21	67	35	45	82	42	59	26	33	23
1	subjects	3	12	1	0	0	0	0	0	0	0	0	0	0	0	0	0	0	0	0	0	0	0	0	0	0	0	0	0	0	0	0	0	0	0	0	0	0	0	0	50	100	68	6	41	21	84	49	32
1	subjects	21	12	1	0	0	0	40	45	5	1	1	1	1	1	0	0	0	0	0	74	20	89	12	48	70	0	0	0	0	28	32	71	64	96	18	16	76	42	0	74	20	89	12	48	77	77	72	33
1	subjects	1	12	1	0	0	0	0	0	0	0	0	0	0	0	0	0	0	0	0	0	0	0	0	0	0	0	0	0	0	0	0	0	0	0	0	0	0	0	0	5	85	78	6	10	48	22	86	1
1	subjects	30	12	1	251.16	251.16	0	116	0	6	0	0	0	0	0	0	0	0	0	0	0	0	0	0	0	0	0	0	0	0	0	0	0	0	0	0	0	0	0	0	17	36	36	40	55	31	8	79	91
1	subjects	13	12	1	0	0	0	0	0	0	0	0	0	0	0	0	0	0	0	0	0	0	0	0	0	0	0	0	0	0	0	0	0	0	0	0	0	0	0	0	71	54	81	20	25	98	2	42	73
1	subjects	7	12	1	0	0	0	0	0	0	0	0	0	0	0	0	0	0	0	0	0	0	0	0	0	0	0	0	0	0	0	0	0	0	0	0	0	0	0	0	57	87	43	98	80	84	86	54	45
1	subjects	25	12	1	0	0	0	80	80	0	0	0	0	0	0	0	0	0	0	0	86	0	0	0	0	0	0	0	0	0	48	21	0	0	0	0	0	0	0	0	92	34	39	23	49	40	82	57	50
1	subjects	19	12	1	0	0	0	30	30	0	0	0	0	0	0	0	0	0	0	0	18	0	0	0	0	0	0	0	0	0	67	0	0	0	0	0	0	0	0	21	28	32	71	64	96	18	16	76	57
1	subjects	24	12	1	0	0	0	70	71	1	1	0	0	0	0	0	0	0	0	0	48	21	0	0	0	0	0	0	0	0	57	0	0	0	0	0	0	0	0	0	48	45	88	51	10	27	20	61	83
1	subjects	20	12	1	0	0	0	30	38	8	1	1	1	1	1	1	1	1	0	0	28	32	71	64	96	18	16	76	42	0	18	0	0	0	0	0	0	0	0	0	28	32	71	64	96	18	16	76	57
1	subjects	17	12	1	0	0	0	10	12	2	1	1	0	0	0	0	0	0	0	0	90	29	34	0	0	0	0	0	0	21	19	77	62	22	26	79	35	17	35	0	90	29	32	5	2	14	11	66	87
1	subjects	28	12	1	0	0	0	100	109	9	1	1	1	1	1	1	1	1	1	0	39	52	99	8	43	13	88	90	89	0	30	35	59	62	76	2	85	93	73	55	39	52	99	8	43	13	88	90	89
1	subjects	16	12	1	0	0	0	0	8	8	1	1	1	1	1	1	1	1	0	0	19	77	62	22	26	79	35	17	35	0	0	0	0	0	0	0	0	0	0	0	19	77	62	22	26	79	35	17	32
1	subjects	22	12	1	0	0	0	50	53	3	1	1	0	1	0	0	0	0	0	0	86	29	49	78	6	0	0	0	0	0	74	20	89	12	48	70	0	0	0	0	86	29	41	78	9	57	30	87	91
1	subjects	27	12	1	0	0	0	90	99	9	1	1	1	1	1	1	1	1	1	0	30	35	59	62	76	2	85	93	73	55	34	0	0	0	0	0	0	0	0	0	30	35	59	62	76	2	85	93	73
1	subjects	26	13	1	0	0	0	160	166	6	1	1	1	1	1	1	0	0	0	0	82	98	41	50	45	34	0	0	0	0	0	0	0	0	0	0	0	0	0	0	82	98	41	50	45	34	19	98	19
1	subjects	28	13	1	0	0	0	190	196	6	1	1	1	1	1	1	0	0	0	0	36	77	77	53	50	31	0	0	0	0	36	53	32	85	80	74	89	92	86	94	36	77	77	53	50	31	44	37	26
1	subjects	4	13	1	0	0	0	0	0	0	0	0	0	0	0	0	0	0	0	0	0	0	0	0	0	0	0	0	0	0	0	0	0	0	0	0	0	0	0	0	5	48	45	9	46	91	82	44	17
1	subjects	17	13	1	0	0	0	20	27	7	1	1	1	1	1	1	1	0	0	0	55	28	54	98	71	33	32	0	0	0	76	43	1	92	74	0	0	0	0	0	55	28	54	98	71	33	32	34	74
1	subjects	21	13	1	0	0	0	80	87	7	1	1	1	1	1	1	1	0	0	0	2	47	11	8	22	73	53	14	0	0	91	18	67	9	11	76	31	86	96	0	2	47	11	8	22	73	53	13	91
1	subjects	23	13	1	0	0	0	110	117	7	1	1	1	1	1	1	1	0	0	0	71	79	43	59	58	46	28	89	0	0	34	38	25	4	0	0	0	0	0	0	71	79	43	59	58	46	28	91	84
1	subjects	29	13	1	0	0	0	210	212	2	1	1	0	0	0	0	0	0	0	0	47	96	35	0	0	0	0	0	0	0	36	77	77	53	50	31	0	0	0	0	47	96	37	29	47	39	95	23	45
1	subjects	27	13	1	0	0	0	170	179	9	0	1	1	1	1	1	1	1	1	1	36	53	32	85	80	74	89	92	86	94	82	98	41	50	45	34	0	0	0	0	37	53	32	85	80	74	89	92	86
1	subjects	22	13	1	0	0	0	100	103	3	1	1	1	0	0	0	0	0	0	0	34	38	25	4	0	0	0	0	0	0	2	47	11	8	22	73	53	14	0	0	34	38	25	3	26	83	66	49	82
1	subjects	30	13	1	62.12	62.12	0	212	0	2	0	0	0	0	0	0	0	0	0	0	0	0	0	0	0	0	0	0	0	0	0	0	0	0	0	0	0	0	0	0	4	27	10	96	18	35	53	16	92
1	subjects	14	13	1	0	0	0	20	23	3	1	1	1	0	0	0	0	0	0	0	25	58	6	90	0	0	0	0	0	0	0	0	0	0	0	0	0	0	0	0	44	23	68	96	74	80	34	4	33
1	subjects	16	13	1	0	0	0	10	15	5	1	1	1	1	1	0	0	0	0	0	76	43	1	92	74	0	0	0	0	0	0	0	0	0	0	0	0	0	0	0	76	43	1	92	74	26	69	66	88
1	subjects	1	13	1	0	0	0	0	0	0	0	0	0	0	0	0	0	0	0	0	0	0	0	0	0	0	0	0	0	0	0	0	0	0	0	0	0	0	0	0	8	45	48	88	48	8	16	98	23
1	subjects	9	13	1	0	0	0	0	0	0	0	0	0	0	0	0	0	0	0	0	0	0	0	0	0	0	0	0	0	0	0	0	0	0	0	0	0	0	0	0	67	93	20	42	67	46	58	65	9
1	subjects	8	13	1	0	0	0	0	0	0	0	0	0	0	0	0	0	0	0	0	0	0	0	0	0	0	0	0	0	0	0	0	0	0	0	0	0	0	0	0	90	31	4	11	71	97	73	62	20
1	subjects	19	13	1	0	0	0	50	55	5	1	1	1	1	1	0	0	0	0	0	61	40	82	3	53	0	0	0	0	0	2	20	64	0	0	0	0	0	0	0	61	40	82	3	53	35	30	54	49
1	subjects	5	13	1	0	0	0	0	0	0	0	0	0	0	0	0	0	0	0	0	0	0	0	0	0	0	0	0	0	0	0	0	0	0	0	0	0	0	0	0	95	93	4	100	56	77	41	23	69
1	subjects	24	13	1	0	0	0	130	133	3	0	0	0	0	0	0	0	1	1	1	0	0	0	0	0	0	37	26	43	80	71	79	43	59	58	46	28	89	0	0	22	54	94	43	55	7	36	26	43
1	subjects	13	13	1	0	0	0	0	0	0	0	0	0	0	0	0	0	0	0	0	0	0	0	0	0	0	0	0	0	0	0	0	0	0	0	0	0	0	0	0	85	47	6	100	11	66	27	32	16
1	subjects	20	13	1	0	0	0	60	69	9	1	1	1	1	1	1	1	1	1	0	91	18	67	9	11	76	31	86	96	0	61	40	82	3	53	0	0	0	0	0	91	18	67	9	11	76	31	86	96
1	subjects	10	13	1	0	0	0	0	0	0	0	0	0	0	0	0	0	0	0	0	0	0	0	0	0	0	0	0	0	0	0	0	0	0	0	0	0	0	0	0	84	15	51	33	49	83	68	31	93
1	subjects	3	13	1	0	0	0	0	0	0	0	0	0	0	0	0	0	0	0	0	0	0	0	0	0	0	0	0	0	0	0	0	0	0	0	0	0	0	0	0	23	26	85	3	77	37	34	81	9
1	subjects	15	13	1	0	0	0	0	0	0	0	0	0	0	0	0	0	0	0	0	0	0	0	0	0	0	0	0	0	0	0	0	0	0	0	0	0	0	0	0	42	70	79	53	19	9	81	22	88
1	subjects	18	13	1	0	0	0	40	42	2	1	1	0	0	0	0	0	0	0	0	2	20	64	0	0	0	0	0	0	0	55	28	54	98	71	33	32	0	0	0	2	20	44	83	33	21	95	87	70
1	subjects	6	13	1	0	0	0	0	9	9	1	1	1	1	1	1	1	1	1	0	56	4	69	60	26	1	88	71	74	0	0	0	0	0	0	0	0	0	0	0	11	4	28	33	95	22	62	48	58
1	subjects	7	13	1	0	0	0	0	0	0	0	0	0	0	0	0	0	0	0	0	0	0	0	0	0	0	0	0	0	0	0	0	0	0	0	0	0	0	0	0	25	32	69	53	60	21	79	65	60
1	subjects	11	13	1	0	0	0	0	0	0	0	0	0	0	0	0	0	0	0	0	0	0	0	0	0	0	0	0	0	0	0	0	0	0	0	0	0	0	0	0	68	1	54	97	83	87	30	85	99
1	subjects	25	13	1	0	0	0	150	150	0	0	0	0	0	0	0	0	0	0	0	0	0	0	0	0	0	0	0	0	0	0	0	0	0	0	0	37	26	43	80	42	84	4	62	15	79	32	5	35
1	subjects	12	13	1	0	0	0	0	0	0	0	0	0	0	0	0	0	0	0	0	0	0	0	0	0	0	0	0	0	0	0	0	0	0	0	0	0	0	0	0	89	21	21	78	76	38	32	48	18
1	subjects	2	13	1	0	0	0	0	0	0	0	0	0	0	0	0	0	0	0	0	0	0	0	0	0	0	0	0	0	0	0	0	0	0	0	0	0	0	0	0	76	32	33	100	72	20	32	46	21
1	subjects	31	13	1	0	62.12	1	0	0	0	0	0	0	0	0	0	0	0	0	0	0	0	0	0	0	0	0	0	0	0	0	0	0	0	0	0	0	0	0	0	38	50	38	100	88	19	64	84	62
2	subjects	21	1	1	0	0	0	80	86	6	1	1	1	1	1	1	0	0	0	0	6	14	20	25	66	84	0	0	0	0	0	0	0	0	0	0	0	0	0	0	6	14	20	25	66	84	30	62	77
2	subjects	7	1	1	0	0	0	0	0	0	0	0	0	0	0	0	0	0	0	0	0	0	0	0	0	0	0	0	0	0	0	0	0	0	0	0	0	0	0	0	81	57	95	80	100	66	94	80	5
2	subjects	16	1	1	0	0	0	10	14	4	1	1	1	1	0	0	0	0	0	0	21	73	7	76	0	0	0	0	0	0	0	0	0	0	0	0	0	0	0	0	21	73	7	76	55	56	6	92	91
2	subjects	12	1	1	0	0	0	0	0	0	0	0	0	0	0	0	0	0	0	0	0	0	0	0	0	0	0	0	0	0	0	0	0	0	0	0	0	0	0	0	15	96	1	96	13	61	13	5	87
2	subjects	15	1	1	0	0	0	0	0	0	0	0	0	0	0	0	0	0	0	0	0	0	0	0	0	0	0	0	0	0	0	0	0	0	0	0	0	0	0	0	38	35	18	69	84	72	50	53	65
2	subjects	25	1	1	0	0	0	130	137	7	1	1	1	1	1	1	1	0	0	0	65	57	28	10	37	29	46	0	0	0	0	0	0	0	0	0	0	87	74	21	65	57	28	10	37	29	46	77	17
2	subjects	26	1	1	0	0	0	150	152	2	1	1	0	0	0	0	0	0	0	0	100	97	0	0	0	0	0	0	0	0	65	57	28	10	37	29	46	0	0	0	100	97	81	94	67	7	92	48	52
2	subjects	2	1	1	0	0	0	0	0	0	0	0	0	0	0	0	0	0	0	0	0	0	0	0	0	0	0	0	0	0	0	0	0	0	0	0	0	0	0	0	96	45	4	41	59	59	45	10	11
2	subjects	24	1	1	0	0	0	120	122	2	0	0	0	0	0	0	0	0	1	1	0	0	0	0	0	0	0	87	74	21	51	48	94	0	0	0	0	0	0	0	15	27	84	25	31	7	1	89	74
2	subjects	27	1	1	0	0	0	160	168	8	1	1	1	1	1	1	1	1	0	0	3	72	91	64	55	67	75	12	34	0	100	97	0	0	0	0	0	0	0	0	3	72	91	64	55	67	75	12	36
2	subjects	14	1	1	0	0	0	10	19	9	1	1	1	1	1	1	1	1	1	0	76	85	62	19	13	15	27	96	1	0	0	0	0	0	0	0	0	0	0	0	40	97	48	35	32	14	9	48	57
2	subjects	13	1	1	0	0	0	0	0	0	0	0	0	0	0	0	0	0	0	0	0	0	0	0	0	0	0	0	0	0	0	0	0	0	0	0	0	0	0	0	46	53	77	14	13	81	68	50	50
2	subjects	22	1	1	0	0	0	100	100	0	0	0	0	0	0	0	0	0	0	0	0	0	0	0	0	0	0	0	0	0	6	14	20	25	66	84	0	0	0	0	93	19	99	71	61	10	97	81	6
2	subjects	31	1	1	0	112.01	1	0	0	0	0	0	0	0	0	0	0	0	0	0	0	0	0	0	0	0	0	0	0	0	0	0	0	0	0	0	0	0	0	0	66	33	60	7	28	58	78	50	30
2	subjects	28	1	1	0	0	0	180	184	4	1	1	1	1	0	0	0	0	0	0	75	19	86	57	0	0	0	0	0	0	3	72	91	64	55	67	75	12	34	0	75	19	86	57	68	17	26	31	26
2	subjects	8	1	1	0	0	0	0	0	0	0	0	0	0	0	0	0	0	0	0	0	0	0	0	0	0	0	0	0	0	0	0	0	0	0	0	0	0	0	0	48	14	74	35	96	78	45	46	51
2	subjects	23	1	1	0	0	0	110	113	3	1	1	1	0	0	0	0	0	0	0	51	48	94	0	0	0	0	0	0	0	0	0	0	0	0	0	0	0	0	0	51	48	94	73	30	27	50	43	78
2	subjects	20	1	1	0	0	0	70	70	0	0	0	0	0	0	0	0	0	0	0	0	0	0	0	0	0	0	0	0	0	44	32	40	65	35	85	0	0	0	0	87	16	61	64	52	94	31	69	90
2	subjects	5	1	1	0	0	0	0	0	0	0	0	0	0	0	0	0	0	0	0	0	0	0	0	0	0	0	0	0	0	0	0	0	0	0	0	0	0	0	0	1	17	55	20	34	65	13	95	20
2	subjects	6	1	1	0	0	0	10	10	0	0	0	0	0	0	0	0	0	0	0	0	0	0	0	0	0	0	0	0	0	0	0	0	0	0	0	0	0	0	0	84	100	5	52	14	72	38	64	99
2	subjects	3	1	1	0	0	0	0	0	0	0	0	0	0	0	0	0	0	0	0	0	0	0	0	0	0	0	0	0	0	0	0	0	0	0	0	0	0	0	0	95	2	57	61	100	25	67	21	27
2	subjects	9	1	1	0	0	0	0	0	0	0	0	0	0	0	0	0	0	0	0	0	0	0	0	0	0	0	0	0	0	0	0	0	0	0	0	0	0	0	0	93	62	51	80	68	73	78	7	65
2	subjects	4	1	1	0	0	0	0	0	0	0	0	0	0	0	0	0	0	0	0	0	0	0	0	0	0	0	0	0	0	0	0	0	0	0	0	0	0	0	0	91	16	70	58	36	63	24	16	34
2	subjects	1	1	1	0	0	0	0	0	0	0	0	0	0	0	0	0	0	0	0	0	0	0	0	0	0	0	0	0	0	0	0	0	0	0	0	0	0	0	0	95	5	85	23	18	51	87	63	65
2	subjects	17	1	1	0	0	0	30	30	0	0	0	0	0	0	0	0	0	0	0	56	0	0	0	0	0	0	0	0	0	21	73	7	76	0	0	0	0	0	0	59	88	25	85	59	76	50	15	23
2	subjects	11	1	1	0	0	0	0	0	0	0	0	0	0	0	0	0	0	0	0	0	0	0	0	0	0	0	0	0	0	0	0	0	0	0	0	0	0	0	0	56	74	26	60	91	4	98	28	54
2	subjects	10	1	1	0	0	0	0	0	0	0	0	0	0	0	0	0	0	0	0	0	0	0	0	0	0	0	0	0	0	0	0	0	0	0	0	0	0	0	0	4	48	86	42	57	95	31	66	76
2	subjects	29	1	1	0	0	0	200	201	1	1	0	0	0	0	0	0	0	0	0	40	0	0	0	0	0	0	0	0	0	75	19	86	57	0	0	0	0	0	0	40	3	23	31	72	45	4	28	38
2	subjects	18	1	1	0	0	0	40	42	2	1	1	0	0	0	0	0	0	0	0	95	68	43	0	0	0	0	0	0	0	56	0	0	0	0	0	0	0	0	0	95	68	45	21	76	49	70	62	83
2	subjects	19	1	1	0	0	0	50	55	5	1	1	1	1	1	0	0	0	0	0	44	32	40	65	35	85	0	0	0	0	95	68	43	0	0	0	0	0	0	0	44	32	40	65	35	78	30	49	52
2	subjects	30	1	1	112.01	112.01	0	201	0	1	0	0	0	0	0	0	0	0	0	0	0	0	0	0	0	0	0	0	0	0	0	0	0	0	0	0	0	0	0	0	48	11	26	25	40	58	77	55	28
2	subjects	6	2	1	0	0	0	0	9	9	1	1	1	1	1	1	1	1	1	0	2	9	5	67	6	87	39	70	61	94	0	0	0	0	0	0	0	0	0	0	67	2	73	41	1	93	63	73	79
2	subjects	25	2	1	0	0	0	60	68	8	1	1	1	1	1	1	1	1	0	0	13	8	67	8	41	88	32	78	0	0	72	66	30	28	80	99	8	82	89	1	13	8	67	8	41	88	32	78	95
2	subjects	18	2	1	0	0	0	20	21	1	1	0	0	0	0	0	0	0	0	0	73	42	0	0	0	0	0	0	0	0	84	18	28	19	61	0	0	0	0	0	73	48	18	50	78	60	53	85	97
2	subjects	22	2	1	0	0	0	50	50	0	0	0	0	0	0	0	0	0	0	0	75	0	0	0	0	0	0	0	0	0	94	19	50	0	0	0	0	0	0	0	72	66	30	28	80	99	8	92	89
2	subjects	13	2	1	0	0	0	0	0	0	0	0	0	0	0	0	0	0	0	0	0	0	0	0	0	0	0	0	0	0	0	0	0	0	0	0	0	0	0	0	49	80	32	58	93	98	43	83	48
2	subjects	3	2	1	0	0	0	0	0	0	0	0	0	0	0	0	0	0	0	0	0	0	0	0	0	0	0	0	0	0	0	0	0	0	0	0	0	0	0	0	51	91	58	68	65	85	56	76	65
2	subjects	10	2	1	0	0	0	0	0	0	0	0	0	0	0	0	0	0	0	0	0	0	0	0	0	0	0	0	0	0	0	0	0	0	0	0	0	0	0	0	56	10	86	83	26	71	47	53	90
2	subjects	14	2	1	0	0	0	20	23	3	1	1	1	0	0	0	0	0	0	0	63	80	52	0	0	0	0	0	0	0	0	0	0	0	0	0	0	0	0	0	22	40	93	96	69	9	18	57	22
2	subjects	27	2	1	0	0	0	80	87	7	0	0	0	1	1	1	1	1	1	1	0	0	0	66	67	25	40	34	6	98	86	21	12	77	7	58	91	94	0	0	46	21	89	66	67	25	40	34	6
2	subjects	24	2	1	0	0	0	50	59	9	1	1	1	1	1	1	1	0	1	1	72	66	30	28	80	99	8	82	89	1	72	66	30	28	80	99	9	0	0	0	72	66	30	28	80	99	8	92	89
2	subjects	11	2	1	0	0	0	0	0	0	0	0	0	0	0	0	0	0	0	0	0	0	0	0	0	0	0	0	0	0	0	0	0	0	0	0	0	0	0	0	100	33	96	49	63	74	80	18	94
2	subjects	8	2	1	0	0	0	0	0	0	0	0	0	0	0	0	0	0	0	0	0	0	0	0	0	0	0	0	0	0	0	0	0	0	0	0	0	0	0	0	50	82	74	30	78	94	67	37	52
2	subjects	28	2	1	0	0	0	90	97	7	1	1	1	1	1	1	1	0	0	0	87	96	93	88	44	51	90	0	0	0	0	0	0	66	67	25	40	34	6	98	87	96	93	88	44	51	90	61	82
2	subjects	7	2	1	0	0	0	0	0	0	0	0	0	0	0	0	0	0	0	0	0	0	0	0	0	0	0	0	0	0	0	0	0	0	0	0	0	0	0	0	96	27	37	8	5	96	17	39	66
2	subjects	15	2	1	0	0	0	0	0	0	0	0	0	0	0	0	0	0	0	0	0	0	0	0	0	0	0	0	0	0	0	0	0	0	0	0	0	0	0	0	68	15	98	55	24	30	64	74	60
2	subjects	23	2	1	0	0	0	50	56	6	1	1	1	1	1	1	0	0	0	0	72	66	30	28	80	99	9	0	0	0	75	0	0	0	0	0	0	0	0	0	72	66	30	28	80	99	8	92	89
2	subjects	1	2	1	0	0	0	0	0	0	0	0	0	0	0	0	0	0	0	0	0	0	0	0	0	0	0	0	0	0	0	0	0	0	0	0	0	0	0	0	76	64	37	18	70	8	17	22	52
2	subjects	16	2	1	0	0	0	0	9	9	1	1	1	1	1	1	1	1	1	0	8	37	30	63	69	18	51	78	83	0	0	0	0	0	0	0	0	0	0	0	8	37	30	63	69	18	51	78	83
2	subjects	30	2	1	226.06	226.06	0	106	0	6	0	0	0	0	0	0	0	0	0	0	0	0	0	0	0	0	0	0	0	0	0	0	0	0	0	0	0	0	0	0	62	34	24	81	46	13	13	56	26
2	subjects	4	2	1	0	0	0	0	0	0	0	0	0	0	0	0	0	0	0	0	0	0	0	0	0	0	0	0	0	0	0	0	0	0	0	0	0	0	0	0	19	11	13	83	70	86	68	77	28
2	subjects	26	2	1	0	0	0	70	78	8	1	1	1	1	1	1	1	1	0	0	86	21	12	77	7	58	91	94	0	0	13	8	67	8	41	88	32	78	0	0	86	21	12	77	7	58	91	94	28
2	subjects	5	2	1	0	0	0	0	0	0	0	0	0	0	0	0	0	0	0	0	0	0	0	0	0	0	0	0	0	0	0	0	0	0	0	0	0	0	0	0	47	46	29	8	55	100	48	49	37
2	subjects	20	2	1	0	0	0	30	35	5	1	1	1	1	1	0	0	0	0	0	93	9	6	13	42	0	0	0	0	0	73	48	18	50	78	60	53	86	0	0	93	9	6	13	42	98	60	12	57
2	subjects	9	2	1	0	0	0	0	0	0	0	0	0	0	0	0	0	0	0	0	0	0	0	0	0	0	0	0	0	0	0	0	0	0	0	0	0	0	0	0	51	77	17	9	91	93	54	33	19
2	subjects	29	2	1	0	0	0	100	106	6	1	1	1	1	1	1	0	0	0	0	42	12	84	68	41	59	63	0	0	0	87	96	93	88	44	51	90	0	0	0	42	12	84	68	41	59	50	45	55
2	subjects	19	2	1	0	0	0	20	27	7	1	1	1	1	1	1	1	0	0	0	73	48	18	50	78	60	53	86	0	0	73	42	0	0	0	0	0	0	0	0	73	48	18	50	78	60	53	85	97
2	subjects	2	2	1	0	0	0	0	0	0	0	0	0	0	0	0	0	0	0	0	0	0	0	0	0	0	0	0	0	0	0	0	0	0	0	0	0	0	0	0	63	47	55	68	47	30	82	76	30
2	subjects	31	2	1	0	226.06	1	0	0	0	0	0	0	0	0	0	0	0	0	0	0	0	0	0	0	0	0	0	0	0	0	0	0	0	0	0	0	0	0	0	21	7	31	55	98	25	97	56	99
2	subjects	21	2	1	0	0	0	40	43	3	1	1	1	0	0	0	0	0	0	0	94	19	50	0	0	0	0	0	0	0	93	9	6	13	42	0	0	0	0	0	94	19	50	32	22	34	82	79	19
2	subjects	12	2	1	0	0	0	0	0	0	0	0	0	0	0	0	0	0	0	0	0	0	0	0	0	0	0	0	0	0	0	0	0	0	0	0	0	0	0	0	26	92	49	17	51	41	1	26	66
2	subjects	17	2	1	0	0	0	10	15	5	1	1	1	1	1	0	0	0	0	0	84	18	28	19	61	0	0	0	0	0	8	37	30	63	69	18	51	78	83	0	84	18	28	19	61	72	96	10	83
2	subjects	3	3	1	0	0	0	0	0	0	0	0	0	0	0	0	0	0	0	0	0	0	0	0	0	0	0	0	0	0	0	0	0	0	0	0	0	0	0	0	35	81	12	11	15	14	93	30	49
2	subjects	15	3	1	0	0	0	0	0	0	0	0	0	0	0	0	0	0	0	0	0	0	0	0	0	0	0	0	0	0	0	0	0	0	0	0	0	0	0	0	58	19	75	13	93	38	89	55	60
2	subjects	16	3	1	0	0	0	10	11	1	1	0	0	0	0	0	0	0	0	0	7	0	0	0	0	0	0	0	0	0	0	0	0	0	0	0	0	0	0	0	7	89	81	83	42	64	56	99	9
2	subjects	1	3	1	0	0	0	0	0	0	0	0	0	0	0	0	0	0	0	0	0	0	0	0	0	0	0	0	0	0	0	0	0	0	0	0	0	0	0	0	76	40	78	46	93	40	78	4	27
2	subjects	26	3	1	0	0	0	130	130	0	0	0	0	0	0	0	0	0	0	0	60	0	0	0	0	0	0	0	0	0	12	89	7	47	11	4	71	74	24	65	54	9	84	58	72	97	23	39	85
2	subjects	10	3	1	0	0	0	0	0	0	0	0	0	0	0	0	0	0	0	0	0	0	0	0	0	0	0	0	0	0	0	0	0	0	0	0	0	0	0	0	14	28	22	70	18	49	84	43	89
2	subjects	12	3	1	0	0	0	0	0	0	0	0	0	0	0	0	0	0	0	0	0	0	0	0	0	0	0	0	0	0	0	0	0	0	0	0	0	0	0	0	38	66	16	73	48	62	6	73	10
2	subjects	22	3	1	0	0	0	70	79	9	1	1	1	1	1	1	1	1	1	0	88	10	69	80	65	78	16	72	95	29	8	8	77	95	44	26	75	79	100	100	88	10	69	80	65	78	16	72	95
2	subjects	13	3	1	0	0	0	0	0	0	0	0	0	0	0	0	0	0	0	0	0	0	0	0	0	0	0	0	0	0	0	0	0	0	0	0	0	0	0	0	27	95	85	12	33	62	33	18	92
2	subjects	30	3	1	91.5	91.5	0	150	0	0	0	0	0	0	0	0	0	0	0	0	0	0	0	0	0	0	0	0	0	0	0	0	0	0	0	0	0	0	0	0	6	27	29	22	58	23	96	75	76
2	subjects	14	3	1	0	0	0	10	17	7	1	1	1	1	1	1	1	0	0	0	42	73	24	76	13	53	39	41	0	0	0	0	0	0	0	0	0	0	0	0	76	55	63	82	68	86	26	56	90
2	subjects	8	3	1	0	0	0	0	0	0	0	0	0	0	0	0	0	0	0	0	0	0	0	0	0	0	0	0	0	0	0	0	0	0	0	0	0	0	0	0	31	78	78	21	37	10	96	22	16
2	subjects	25	3	1	0	0	0	110	119	9	1	1	1	1	1	1	1	1	1	0	12	89	7	47	11	4	71	74	24	65	59	28	26	82	72	0	0	0	0	0	12	89	7	47	11	4	71	74	24
2	subjects	11	3	1	0	0	0	0	0	0	0	0	0	0	0	0	0	0	0	0	0	0	0	0	0	0	0	0	0	0	0	0	0	0	0	0	0	0	0	0	99	86	97	94	30	36	42	53	3
2	subjects	19	3	1	0	0	0	50	50	0	0	0	0	0	0	0	0	0	0	0	0	0	0	0	0	0	0	0	0	0	93	89	58	24	46	63	40	63	0	0	83	10	72	16	84	74	23	85	29
2	subjects	29	3	1	0	0	0	150	150	0	0	0	0	0	0	0	0	0	0	0	100	100	100	100	100	100	100	100	100	100	100	100	100	100	100	100	100	100	100	100	78	90	28	60	97	97	87	31	63
2	subjects	28	3	1	0	0	0	150	150	0	0	0	0	0	0	0	0	0	0	0	100	100	100	100	100	100	100	100	100	100	52	65	98	94	0	0	0	0	0	0	78	90	28	60	97	97	87	31	63
2	subjects	27	3	1	0	0	0	140	144	4	1	1	1	1	0	0	0	0	0	0	52	65	98	94	0	0	0	0	0	0	60	0	0	0	0	0	0	0	0	0	52	65	98	94	71	8	22	43	34
2	subjects	4	3	1	0	0	0	0	0	0	0	0	0	0	0	0	0	0	0	0	0	0	0	0	0	0	0	0	0	0	0	0	0	0	0	0	0	0	0	0	56	14	36	100	23	15	18	55	93
2	subjects	6	3	1	0	0	0	10	10	0	0	0	0	0	0	0	0	0	0	0	0	0	0	0	0	0	0	0	0	0	0	0	0	0	0	0	0	0	0	0	38	74	85	42	67	32	73	43	44
2	subjects	31	3	1	0	91.5	1	0	0	0	0	0	0	0	0	0	0	0	0	0	0	0	0	0	0	0	0	0	0	0	0	0	0	0	0	0	0	0	0	0	21	86	71	82	98	60	58	61	93
2	subjects	5	3	1	0	0	0	0	0	0	0	0	0	0	0	0	0	0	0	0	0	0	0	0	0	0	0	0	0	0	0	0	0	0	0	0	0	0	0	0	82	93	99	76	10	68	68	50	29
2	subjects	17	3	1	0	0	0	20	25	5	1	1	1	1	1	0	0	0	0	0	24	73	15	48	31	37	0	0	0	0	7	0	0	0	0	0	0	0	0	0	24	73	15	48	31	36	36	91	79
2	subjects	20	3	1	0	0	0	60	60	0	0	0	0	0	0	0	0	0	0	0	0	0	0	0	0	0	0	0	0	0	0	0	0	0	0	0	0	0	0	0	8	8	77	95	44	26	75	12	84
2	subjects	2	3	1	0	0	0	0	0	0	0	0	0	0	0	0	0	0	0	0	0	0	0	0	0	0	0	0	0	0	0	0	0	0	0	0	0	0	0	0	45	23	48	46	71	34	14	20	47
2	subjects	23	3	1	0	0	0	90	92	2	1	1	0	0	0	0	0	0	0	0	15	74	0	0	0	0	0	0	0	0	88	10	69	80	65	78	16	72	95	29	15	74	19	41	33	48	46	48	3
2	subjects	21	3	1	0	0	0	60	67	7	1	1	1	1	1	1	1	0	0	0	8	8	77	95	44	26	75	79	100	100	0	0	0	0	0	0	0	0	0	0	8	8	77	95	44	26	75	12	84
2	subjects	24	3	1	0	0	0	100	104	4	1	1	1	1	0	0	0	0	0	0	59	28	26	82	72	0	0	0	0	0	15	74	0	0	0	0	0	0	0	0	59	28	26	82	73	38	62	2	74
2	subjects	9	3	1	0	0	0	0	0	0	0	0	0	0	0	0	0	0	0	0	0	0	0	0	0	0	0	0	0	0	0	0	0	0	0	0	0	0	0	0	47	25	73	82	87	3	87	53	51
2	subjects	18	3	1	0	0	0	30	37	7	1	1	1	1	1	1	1	0	0	0	93	89	58	24	46	63	40	63	0	0	24	73	15	48	31	37	0	0	0	0	93	89	58	24	46	63	40	32	6
2	subjects	7	3	1	0	0	0	0	0	0	0	0	0	0	0	0	0	0	0	0	0	0	0	0	0	0	0	0	0	0	0	0	0	0	0	0	0	0	0	0	63	39	99	44	21	40	99	47	43
2	subjects	16	4	1	0	0	0	10	12	2	1	1	0	0	0	0	0	0	0	0	96	72	0	0	0	0	0	0	0	0	0	0	0	0	0	0	0	0	0	0	96	72	94	5	39	98	38	92	74
2	subjects	31	4	1	0	76.91	1	0	0	0	0	0	0	0	0	0	0	0	0	0	0	0	0	0	0	0	0	0	0	0	0	0	0	0	0	0	0	0	0	0	5	64	10	53	34	33	55	88	34
2	subjects	17	4	1	0	0	0	20	22	2	1	1	0	0	0	0	0	0	0	0	45	31	9	0	0	0	0	0	0	21	96	72	0	0	0	0	0	0	0	0	45	31	8	70	76	34	97	78	100
2	subjects	11	4	1	0	0	0	0	0	0	0	0	0	0	0	0	0	0	0	0	0	0	0	0	0	0	0	0	0	0	0	0	0	0	0	0	0	0	0	0	83	2	64	70	28	23	45	89	16
2	subjects	28	4	1	0	0	0	170	176	6	1	1	1	1	1	1	0	0	0	0	90	15	15	17	82	99	0	0	0	0	5	85	29	43	81	51	51	36	58	79	90	15	15	17	82	99	97	89	30
2	subjects	15	4	1	0	0	0	0	0	0	0	0	0	0	0	0	0	0	0	0	0	0	0	0	0	0	0	0	0	0	0	0	0	0	0	0	0	0	0	0	18	13	84	33	79	64	99	99	99
2	subjects	13	4	1	0	0	0	0	0	0	0	0	0	0	0	0	0	0	0	0	0	0	0	0	0	0	0	0	0	0	0	0	0	0	0	0	0	0	0	0	31	53	36	51	100	76	40	23	43
2	subjects	24	4	1	0	0	0	120	120	0	0	0	0	0	0	0	0	0	0	0	46	0	0	0	0	0	0	0	0	0	4	100	83	85	96	55	0	0	0	0	41	12	48	62	52	5	31	8	64
2	subjects	6	4	1	0	0	0	0	9	9	1	1	1	1	1	1	1	1	1	0	87	13	86	99	63	66	6	16	53	0	0	0	0	0	0	0	0	0	0	0	64	34	96	43	28	46	24	3	77
2	subjects	29	4	1	0	0	0	190	191	1	1	0	0	0	0	0	0	0	0	0	87	65	0	0	0	0	0	0	0	0	90	15	15	17	82	99	0	0	0	0	87	58	15	13	90	84	31	90	44
2	subjects	1	4	1	0	0	0	0	0	0	0	0	0	0	0	0	0	0	0	0	0	0	0	0	0	0	0	0	0	0	0	0	0	0	0	0	0	0	0	0	45	44	44	36	61	22	79	83	9
2	subjects	4	4	1	0	0	0	0	0	0	0	0	0	0	0	0	0	0	0	0	0	0	0	0	0	0	0	0	0	0	0	0	0	0	0	0	0	0	0	0	53	75	39	39	8	41	95	5	25
2	subjects	26	4	1	0	0	0	140	143	3	1	1	1	0	0	0	0	0	0	0	25	84	74	34	0	0	0	0	0	0	91	0	0	0	0	0	0	0	0	0	25	84	74	32	44	72	87	64	56
2	subjects	22	4	1	0	0	0	80	87	7	1	1	1	1	1	1	1	0	0	0	4	64	83	19	50	92	6	29	0	0	77	98	0	0	0	0	0	0	0	0	4	64	83	19	50	92	6	30	9
2	subjects	18	4	1	0	0	0	30	34	4	1	1	1	1	0	0	0	0	0	0	78	37	64	68	21	0	0	0	0	0	45	31	9	0	0	0	0	0	0	21	78	37	64	68	39	99	4	23	23
2	subjects	23	4	1	0	0	0	100	105	5	1	1	1	1	1	0	0	0	0	0	4	100	83	85	96	55	0	0	0	0	4	64	83	19	50	92	6	29	0	0	4	100	83	85	96	47	2	70	60
2	subjects	7	4	1	0	0	0	0	0	0	0	0	0	0	0	0	0	0	0	0	0	0	0	0	0	0	0	0	0	0	0	0	0	0	0	0	0	0	0	0	88	42	98	91	87	16	57	58	80
2	subjects	2	4	1	0	0	0	0	0	0	0	0	0	0	0	0	0	0	0	0	0	0	0	0	0	0	0	0	0	0	0	0	0	0	0	0	0	0	0	0	6	28	9	91	84	93	6	36	10
2	subjects	10	4	1	0	0	0	0	0	0	0	0	0	0	0	0	0	0	0	0	0	0	0	0	0	0	0	0	0	0	0	0	0	0	0	0	0	0	0	0	32	56	3	14	36	28	97	64	97
2	subjects	20	4	1	0	0	0	60	60	0	0	0	0	0	0	0	0	0	0	0	49	0	0	0	0	0	0	0	0	0	87	61	92	50	73	61	53	15	84	21	48	3	74	27	17	77	12	94	32
2	subjects	21	4	1	0	0	0	70	72	2	1	1	0	0	0	0	0	0	0	0	77	98	0	0	0	0	0	0	0	0	49	0	0	0	0	0	0	0	0	0	77	98	19	60	23	18	11	94	28
2	subjects	8	4	1	0	0	0	0	0	0	0	0	0	0	0	0	0	0	0	0	0	0	0	0	0	0	0	0	0	0	0	0	0	0	0	0	0	0	0	0	51	49	83	40	43	15	75	25	48
2	subjects	19	4	1	0	0	0	40	48	8	1	1	1	1	1	1	1	1	0	0	87	61	92	50	73	61	53	15	84	21	78	37	64	68	21	0	0	0	0	0	87	61	92	50	73	61	53	15	81
2	subjects	27	4	1	0	0	0	150	159	9	1	1	1	1	1	1	1	1	1	0	5	85	29	43	81	51	51	36	58	79	25	84	74	34	0	0	0	0	0	0	5	85	29	43	81	51	51	36	58
2	subjects	12	4	1	0	0	0	0	0	0	0	0	0	0	0	0	0	0	0	0	0	0	0	0	0	0	0	0	0	0	0	0	0	0	0	0	0	0	0	0	95	1	18	30	30	3	5	3	43
2	subjects	30	4	1	76.91	76.91	0	191	0	1	0	0	0	0	0	0	0	0	0	0	0	0	0	0	0	0	0	0	0	0	0	0	0	0	0	0	0	0	0	0	99	18	44	51	3	19	4	4	3
2	subjects	3	4	1	0	0	0	0	0	0	0	0	0	0	0	0	0	0	0	0	0	0	0	0	0	0	0	0	0	0	0	0	0	0	0	0	0	0	0	0	9	79	86	78	1	11	32	41	37
2	subjects	9	4	1	0	0	0	0	0	0	0	0	0	0	0	0	0	0	0	0	0	0	0	0	0	0	0	0	0	0	0	0	0	0	0	0	0	0	0	0	91	46	5	54	55	66	58	38	46
2	subjects	14	4	1	0	0	0	10	16	6	1	1	1	1	1	0	0	0	0	1	3	47	51	91	33	0	0	0	0	29	0	0	0	0	0	0	0	0	0	0	17	90	70	13	4	57	80	90	8
2	subjects	5	4	1	0	0	0	0	0	0	0	0	0	0	0	0	0	0	0	0	0	0	0	0	0	0	0	0	0	0	0	0	0	0	0	0	0	0	0	0	82	23	18	7	68	46	93	91	69
2	subjects	25	4	1	0	0	0	130	130	0	0	0	0	0	0	0	0	0	0	0	91	0	0	0	0	0	0	0	0	0	46	0	0	0	0	0	0	0	0	0	86	75	71	16	73	22	16	91	8
2	subjects	6	5	1	0	0	0	0	8	8	1	1	1	1	1	1	1	1	0	0	55	62	83	57	56	22	41	25	0	0	0	0	0	0	0	0	0	0	0	0	71	1	66	80	56	95	48	24	80
2	subjects	28	5	1	0	0	0	140	146	6	1	1	0	1	1	0	1	0	1	0	36	96	0	66	86	55	80	0	26	0	0	0	0	0	0	0	0	0	6	52	36	96	93	66	86	56	80	71	26
2	subjects	30	5	1	176.58	176.58	0	158	0	8	0	0	0	0	0	0	0	0	0	0	0	0	0	0	0	0	0	0	0	0	0	0	0	0	0	0	0	0	0	0	20	32	29	25	62	83	31	3	36
2	subjects	24	5	1	0	0	0	90	98	8	1	1	1	1	1	1	1	0	1	0	5	6	91	61	68	31	72	67	100	0	14	28	73	14	61	23	57	95	56	43	5	6	91	61	68	31	72	65	100
2	subjects	13	5	1	0	0	0	0	0	0	0	0	0	0	0	0	0	0	0	0	0	0	0	0	0	0	0	0	0	0	0	0	0	0	0	0	0	0	0	0	54	63	14	4	60	18	81	74	67
2	subjects	31	5	1	0	176.58	1	0	0	0	0	0	0	0	0	0	0	0	0	0	0	0	0	0	0	0	0	0	0	0	0	0	0	0	0	0	0	0	0	0	17	84	100	69	7	32	84	22	65
2	subjects	14	5	1	0	0	0	10	18	8	1	1	1	1	1	1	1	0	0	1	70	2	16	76	22	20	61	0	0	79	0	0	0	0	0	0	0	0	0	0	58	41	60	21	35	7	60	64	78
2	subjects	27	5	1	0	0	0	130	132	2	0	0	0	0	0	0	0	0	1	1	0	0	0	0	0	0	0	0	6	52	96	26	91	63	60	93	70	62	0	64	2	4	24	28	88	92	66	42	6
2	subjects	26	5	1	0	0	0	110	119	9	1	1	1	1	1	1	1	1	0	1	96	26	91	63	60	93	70	62	0	64	39	89	69	21	27	88	71	0	68	90	96	26	91	63	60	93	70	62	9
2	subjects	2	5	1	0	0	0	0	0	0	0	0	0	0	0	0	0	0	0	0	0	0	0	0	0	0	0	0	0	0	0	0	0	0	0	0	0	0	0	0	71	62	49	5	69	29	76	2	10
2	subjects	9	5	1	0	0	0	0	0	0	0	0	0	0	0	0	0	0	0	0	0	0	0	0	0	0	0	0	0	0	0	0	0	0	0	0	0	0	0	0	99	37	96	22	55	63	64	62	5
2	subjects	25	5	1	0	0	0	100	109	9	1	1	1	1	1	1	1	0	1	1	39	89	69	21	27	88	71	0	68	90	5	6	91	61	68	31	72	67	100	0	39	89	69	21	27	88	71	57	68
2	subjects	16	5	1	0	0	0	10	15	5	0	1	1	0	1	1	1	0	0	0	0	16	6	0	88	56	74	0	0	0	0	0	0	0	0	0	0	0	0	0	97	16	6	49	88	56	74	81	39
2	subjects	10	5	1	0	0	0	0	0	0	0	0	0	0	0	0	0	0	0	0	0	0	0	0	0	0	0	0	0	0	0	0	0	0	0	0	0	0	0	0	57	16	10	87	49	12	28	3	71
2	subjects	21	5	1	0	0	0	60	63	3	1	1	1	0	0	0	0	0	0	0	94	62	18	0	0	0	0	0	0	0	52	0	0	84	18	0	0	0	0	0	94	62	18	9	98	95	56	37	22
2	subjects	19	5	1	0	0	0	40	44	4	0	1	1	0	1	1	0	0	0	0	0	46	80	0	40	54	0	2	0	57	65	88	65	24	0	72	0	0	0	0	54	46	80	85	40	54	72	8	28
2	subjects	12	5	1	0	0	0	0	0	0	0	0	0	0	0	0	0	0	0	0	0	0	0	0	0	0	0	0	0	0	0	0	0	0	0	0	0	0	0	0	22	4	60	66	58	47	96	9	34
2	subjects	17	5	1	0	0	0	20	23	3	0	0	0	0	1	0	1	0	1	0	0	0	0	21	60	0	32	0	84	0	0	16	6	0	88	56	74	0	0	0	77	19	59	15	60	73	32	73	84
2	subjects	8	5	1	0	0	0	0	0	0	0	0	0	0	0	0	0	0	0	0	0	0	0	0	0	0	0	0	0	0	0	0	0	0	0	0	0	0	0	0	47	83	70	40	97	23	17	20	85
2	subjects	4	5	1	0	0	0	0	0	0	0	0	0	0	0	0	0	0	0	0	0	0	0	0	0	0	0	0	0	0	0	0	0	0	0	0	0	0	0	0	43	65	32	21	19	98	1	14	44
2	subjects	11	5	1	0	0	0	0	0	0	0	0	0	0	0	0	0	0	0	0	0	0	0	0	0	0	0	0	0	0	0	0	0	0	0	0	0	0	0	0	33	6	32	5	96	86	91	45	15
2	subjects	23	5	1	0	0	0	80	89	9	1	1	0	1	1	1	1	1	1	1	14	28	73	14	61	23	57	95	56	43	62	94	29	25	47	60	25	0	0	56	14	28	75	14	61	23	57	95	56
2	subjects	5	5	1	0	0	0	0	0	0	0	0	0	0	0	0	0	0	0	0	0	0	0	0	0	0	0	0	0	0	0	0	0	0	0	0	0	0	0	0	68	88	28	26	4	38	32	74	14
2	subjects	3	5	1	0	0	0	0	0	0	0	0	0	0	0	0	0	0	0	0	0	0	0	0	0	0	0	0	0	0	0	0	0	0	0	0	0	0	0	0	12	80	48	31	47	64	18	27	73
2	subjects	7	5	1	0	0	0	0	0	0	0	0	0	0	0	0	0	0	0	0	0	0	0	0	0	0	0	0	0	0	0	0	0	0	0	0	0	0	0	0	65	66	78	19	45	11	13	85	64
2	subjects	22	5	1	0	0	0	70	77	7	1	1	1	1	1	1	0	0	0	1	62	94	29	25	47	60	25	0	0	56	94	62	18	0	0	0	0	0	0	0	62	94	29	25	47	60	15	15	13
2	subjects	18	5	1	0	0	0	30	35	5	1	1	1	1	0	1	0	0	0	0	65	88	65	24	0	72	0	0	0	0	0	0	0	21	60	0	32	0	84	0	65	88	65	24	59	72	85	65	41
2	subjects	20	5	1	0	0	0	50	53	3	1	0	0	1	1	0	0	0	0	0	52	0	0	84	18	0	0	0	0	0	0	46	80	0	40	54	0	2	0	57	52	59	77	84	18	85	57	29	73
2	subjects	1	5	1	0	0	0	0	0	0	0	0	0	0	0	0	0	0	0	0	0	0	0	0	0	0	0	0	0	0	0	0	0	0	0	0	0	0	0	0	48	2	4	91	84	54	36	89	86
2	subjects	29	5	1	0	0	0	150	158	8	0	1	1	0	1	1	1	1	1	1	0	68	16	0	31	52	25	24	52	23	36	96	0	66	86	55	80	0	26	0	91	68	16	72	31	52	25	24	52
2	subjects	15	5	1	0	0	0	0	0	0	0	0	0	0	0	0	0	0	0	0	0	0	0	0	0	0	0	0	0	0	0	0	0	0	0	0	0	0	0	0	12	73	73	15	34	62	49	70	97
2	subjects	31	6	1	0	226.89	1	0	0	0	0	0	0	0	0	0	0	0	0	0	0	0	0	0	0	0	0	0	0	0	0	0	0	0	0	0	0	0	0	0	23	33	28	62	14	50	37	47	46
2	subjects	26	6	1	0	0	0	140	146	6	0	0	0	0	1	1	1	1	1	1	0	0	0	0	74	84	99	99	9	9	80	0	0	0	0	0	0	0	0	0	26	57	43	77	74	84	99	99	9
2	subjects	28	6	1	0	0	0	170	175	5	1	1	1	1	1	0	0	0	0	0	71	18	26	76	35	0	0	0	0	0	0	0	0	0	0	0	0	0	96	57	71	18	26	76	35	41	75	43	85
2	subjects	5	6	1	0	0	0	0	0	0	0	0	0	0	0	0	0	0	0	0	0	0	0	0	0	0	0	0	0	0	0	0	0	0	0	0	0	0	0	0	42	93	63	88	45	30	16	40	53
2	subjects	13	6	1	0	0	0	0	0	0	0	0	0	0	0	0	0	0	0	0	0	0	0	0	0	0	0	0	0	0	0	0	0	0	0	0	0	0	0	0	12	98	32	82	8	2	54	34	61
2	subjects	19	6	1	0	0	0	40	49	9	1	1	1	1	1	1	1	1	1	0	35	51	74	32	9	72	77	94	46	0	49	42	51	60	35	36	60	90	0	0	35	51	74	32	9	72	77	94	46
2	subjects	30	6	1	226.89	226.89	0	189	0	9	0	0	0	0	0	0	0	0	0	0	0	0	0	0	0	0	0	0	0	0	0	0	0	0	0	0	0	0	0	0	47	77	66	54	1	16	62	12	7
2	subjects	14	6	1	0	0	0	10	16	6	1	1	1	1	1	1	0	0	0	0	79	5	83	8	30	99	66	0	0	0	0	0	0	0	0	0	0	0	0	0	20	27	98	91	49	89	64	95	40
2	subjects	21	6	1	0	0	0	70	73	3	1	1	1	0	0	0	0	0	0	0	4	9	26	0	0	0	0	0	0	0	0	0	0	0	0	0	0	0	0	0	4	9	26	18	9	51	92	93	29
2	subjects	23	6	1	0	0	0	100	100	0	0	0	0	0	0	0	0	0	0	0	0	0	0	0	0	0	0	0	0	0	0	0	0	0	0	21	88	31	79	75	15	6	40	84	9	76	5	83	73
2	subjects	11	6	1	0	0	0	0	0	0	0	0	0	0	0	0	0	0	0	0	0	0	0	0	0	0	0	0	0	0	0	0	0	0	0	0	0	0	0	0	30	59	82	68	1	61	25	89	24
2	subjects	18	6	1	0	0	0	30	37	7	1	1	1	1	1	1	1	0	0	0	49	42	51	60	35	36	60	90	0	0	81	48	42	82	0	0	0	0	0	0	49	42	51	60	35	36	60	92	61
2	subjects	8	6	1	0	0	0	0	0	0	0	0	0	0	0	0	0	0	0	0	0	0	0	0	0	0	0	0	0	0	0	0	0	0	0	0	0	0	0	0	42	56	100	50	14	6	17	52	95
2	subjects	16	6	1	0	0	0	10	12	2	1	1	0	0	0	0	0	0	0	0	32	48	0	0	0	0	0	0	0	0	0	0	0	0	0	0	0	0	0	0	32	48	87	30	19	8	95	97	67
2	subjects	4	6	1	0	0	0	0	0	0	0	0	0	0	0	0	0	0	0	0	0	0	0	0	0	0	0	0	0	0	0	0	0	0	0	0	0	0	0	0	95	49	49	60	21	25	87	83	42
2	subjects	7	6	1	0	0	0	0	0	0	0	0	0	0	0	0	0	0	0	0	0	0	0	0	0	0	0	0	0	0	0	0	0	0	0	0	0	0	0	0	76	63	64	64	89	30	18	62	65
2	subjects	2	6	1	0	0	0	0	0	0	0	0	0	0	0	0	0	0	0	0	0	0	0	0	0	0	0	0	0	0	0	0	0	0	0	0	0	0	0	0	90	28	52	87	95	41	52	59	62
2	subjects	27	6	1	0	0	0	160	162	2	0	0	0	0	0	0	0	0	1	1	0	0	0	0	0	0	0	0	96	57	0	0	0	0	74	84	99	99	9	9	8	74	38	38	45	84	15	70	96
2	subjects	3	6	1	0	0	0	0	0	0	0	0	0	0	0	0	0	0	0	0	0	0	0	0	0	0	0	0	0	0	0	0	0	0	0	0	0	0	0	0	67	8	45	100	78	100	52	76	88
2	subjects	12	6	1	0	0	0	0	0	0	0	0	0	0	0	0	0	0	0	0	0	0	0	0	0	0	0	0	0	0	0	0	0	0	0	0	0	0	0	0	26	52	73	80	42	20	26	80	5
2	subjects	10	6	1	0	0	0	0	0	0	0	0	0	0	0	0	0	0	0	0	0	0	0	0	0	0	0	0	0	0	0	0	0	0	0	0	0	0	0	0	9	16	97	25	41	87	95	62	77
2	subjects	25	6	1	0	0	0	130	131	1	1	0	0	0	0	0	0	0	0	0	80	0	0	0	0	0	0	0	0	0	51	47	69	3	52	63	0	0	0	0	80	95	43	86	46	33	84	16	45
2	subjects	9	6	1	0	0	0	0	0	0	0	0	0	0	0	0	0	0	0	0	0	0	0	0	0	0	0	0	0	0	0	0	0	0	0	0	0	0	0	0	95	79	89	16	11	19	55	27	52
2	subjects	29	6	1	0	0	0	180	189	9	0	1	1	1	1	1	1	1	1	1	0	18	56	78	81	97	16	45	76	66	71	18	26	76	35	0	0	0	0	0	67	18	56	78	81	97	16	45	76
2	subjects	17	6	1	0	0	0	20	24	4	1	1	1	1	0	0	0	0	0	0	81	48	42	82	0	0	0	0	0	0	32	48	0	0	0	0	0	0	0	0	81	48	42	82	93	82	70	27	71
2	subjects	1	6	1	0	0	0	0	0	0	0	0	0	0	0	0	0	0	0	0	0	0	0	0	0	0	0	0	0	0	0	0	0	0	0	0	0	0	0	0	49	11	57	46	14	22	10	9	92
2	subjects	6	6	1	0	0	0	0	7	7	1	1	1	1	1	1	1	0	0	0	49	77	48	29	89	90	56	74	0	0	0	0	0	0	0	0	0	0	0	0	29	20	76	20	84	72	26	92	35
2	subjects	20	6	1	0	0	0	60	60	0	0	0	0	0	0	0	0	0	0	0	0	0	0	0	0	0	0	0	0	0	35	51	74	32	9	72	77	94	46	0	60	3	41	73	83	50	12	40	60
2	subjects	24	6	1	0	0	0	110	116	6	1	1	1	1	1	1	0	0	0	0	51	47	69	3	52	63	0	0	0	0	0	0	0	0	0	0	0	0	0	0	51	47	69	3	52	63	50	27	78
2	subjects	22	6	1	0	0	0	80	85	5	0	0	0	0	0	1	1	1	1	1	0	0	0	0	0	21	88	31	79	75	4	9	26	0	0	0	0	0	0	0	73	89	28	97	56	21	88	31	79
2	subjects	15	6	1	0	0	0	0	0	0	0	0	0	0	0	0	0	0	0	0	0	0	0	0	0	0	0	0	0	0	0	0	0	0	0	0	0	0	0	0	73	31	7	31	44	27	18	49	25
2	subjects	30	7	1	136.26	136.26	0	126	0	6	0	0	0	0	0	0	0	0	0	0	0	0	0	0	0	0	0	0	0	0	0	0	0	0	0	0	0	0	0	0	90	34	93	48	100	27	24	58	61
2	subjects	12	7	1	0	0	0	0	0	0	0	0	0	0	0	0	0	0	0	0	0	0	0	0	0	0	0	0	0	0	0	0	0	0	0	0	0	0	0	0	85	25	21	70	2	18	46	70	43
2	subjects	21	7	1	0	0	0	50	51	1	1	0	0	0	0	0	0	0	0	0	11	57	0	0	0	0	0	0	0	0	59	71	68	56	0	0	0	0	0	28	11	46	35	43	90	59	63	45	50
2	subjects	15	7	1	0	0	0	0	0	0	0	0	0	0	0	0	0	0	0	0	0	0	0	0	0	0	0	0	0	0	0	0	0	0	0	0	0	0	0	0	10	36	84	39	45	61	84	97	45
2	subjects	19	7	1	0	0	0	30	36	6	1	1	1	1	1	1	0	0	0	0	44	24	68	10	66	95	0	0	0	0	34	74	43	90	78	0	0	0	0	0	44	24	68	10	66	95	61	1	35
2	subjects	5	7	1	0	0	0	0	0	0	0	0	0	0	0	0	0	0	0	0	0	0	0	0	0	0	0	0	0	0	0	0	0	0	0	0	0	0	0	0	1	54	15	18	81	13	82	17	37
2	subjects	26	7	1	0	0	0	90	96	6	1	1	1	1	1	1	0	0	0	0	56	58	18	6	64	3	52	0	0	0	87	47	50	11	45	36	0	0	0	0	56	58	18	6	64	3	75	26	71
2	subjects	25	7	1	0	0	0	80	85	5	1	1	1	1	1	0	0	0	0	0	87	47	50	11	45	36	0	0	0	0	12	48	28	94	41	16	74	0	0	0	87	47	50	11	45	33	73	85	41
2	subjects	17	7	1	0	0	0	10	14	4	1	1	1	1	0	0	0	0	0	0	55	25	6	38	0	0	0	0	0	0	95	33	74	18	62	76	20	33	0	0	55	25	6	38	40	99	99	88	80
2	subjects	9	7	1	0	0	0	0	0	0	0	0	0	0	0	0	0	0	0	0	0	0	0	0	0	0	0	0	0	0	0	0	0	0	0	0	0	0	0	0	69	8	8	4	21	8	97	78	6
2	subjects	16	7	1	0	0	0	0	7	7	1	1	1	1	1	0	1	1	0	0	95	33	74	18	62	76	20	33	0	0	0	0	0	0	0	0	0	0	0	0	95	33	74	18	62	75	20	33	58
2	subjects	20	7	1	0	0	0	40	43	3	1	1	1	0	0	0	0	0	0	0	59	71	68	56	0	0	0	0	0	28	44	24	68	10	66	95	0	0	0	0	59	71	68	60	42	53	43	96	69
2	subjects	27	7	1	0	0	0	100	105	5	1	1	1	1	1	0	0	0	0	0	47	76	28	43	60	0	0	0	0	0	56	58	18	6	64	3	52	0	0	0	47	76	28	43	60	4	27	12	37
2	subjects	14	7	1	0	0	0	10	17	7	1	1	1	1	1	1	1	0	0	0	32	36	58	72	6	27	51	41	0	0	0	0	0	0	0	0	0	0	0	0	6	33	80	1	29	76	54	84	92
2	subjects	3	7	1	0	0	0	0	0	0	0	0	0	0	0	0	0	0	0	0	0	0	0	0	0	0	0	0	0	0	0	0	0	0	0	0	0	0	0	0	64	94	3	43	34	91	55	47	35
2	subjects	10	7	1	0	0	0	0	0	0	0	0	0	0	0	0	0	0	0	0	0	0	0	0	0	0	0	0	0	0	0	0	0	0	0	0	0	0	0	0	17	73	40	100	87	16	24	91	28
2	subjects	6	7	1	0	0	0	0	7	7	1	1	1	1	1	1	1	0	0	0	12	93	14	40	87	59	81	96	0	0	0	0	0	0	0	0	0	0	0	0	21	66	5	76	6	33	66	2	44
2	subjects	18	7	1	0	0	0	20	25	5	1	1	1	1	1	0	0	0	0	0	34	74	43	90	78	0	0	0	0	0	55	25	6	38	0	0	0	0	0	0	34	74	43	90	78	49	71	69	23
2	subjects	22	7	1	0	0	0	60	64	4	1	1	1	1	0	0	0	0	0	0	85	60	31	76	0	0	0	0	0	0	11	57	0	0	0	0	0	0	0	0	85	60	31	76	70	28	67	4	52
2	subjects	2	7	1	0	0	0	0	0	0	0	0	0	0	0	0	0	0	0	0	0	0	0	0	0	0	0	0	0	0	0	0	0	0	0	0	0	0	0	0	74	67	32	85	39	66	67	93	48
2	subjects	23	7	1	0	0	0	70	72	2	1	1	0	0	0	0	0	0	0	0	12	48	26	0	0	0	0	0	0	0	85	60	31	76	0	0	0	0	0	0	12	48	28	94	41	16	75	33	22
2	subjects	8	7	1	0	0	0	0	0	0	0	0	0	0	0	0	0	0	0	0	0	0	0	0	0	0	0	0	0	0	0	0	0	0	0	0	0	0	0	0	87	54	69	46	86	88	31	46	56
2	subjects	7	7	1	0	0	0	0	0	0	0	0	0	0	0	0	0	0	0	0	0	0	0	0	0	0	0	0	0	0	0	0	0	0	0	0	0	0	0	0	27	96	93	24	46	80	57	26	53
2	subjects	4	7	1	0	0	0	0	0	0	0	0	0	0	0	0	0	0	0	0	0	0	0	0	0	0	0	0	0	0	0	0	0	0	0	0	0	0	0	0	27	58	94	45	89	48	54	31	61
2	subjects	28	7	1	0	0	0	110	114	4	1	1	1	1	0	0	0	0	0	0	83	55	99	60	57	0	0	0	0	0	47	76	28	43	60	0	0	0	0	0	83	55	99	60	58	6	87	29	8
2	subjects	1	7	1	0	0	0	0	0	0	0	0	0	0	0	0	0	0	0	0	0	0	0	0	0	0	0	0	0	0	0	0	0	0	0	0	0	0	0	0	95	24	72	57	87	10	100	32	23
2	subjects	11	7	1	0	0	0	0	0	0	0	0	0	0	0	0	0	0	0	0	0	0	0	0	0	0	0	0	0	0	0	0	0	0	0	0	0	0	0	0	43	79	24	49	28	19	88	38	50
2	subjects	29	7	1	0	0	0	120	126	6	1	1	1	1	1	1	0	0	0	0	19	14	3	87	1	44	52	0	0	0	83	55	99	60	57	0	0	0	0	0	19	14	3	87	1	44	34	84	60
2	subjects	31	7	1	0	136.26	1	0	0	0	0	0	0	0	0	0	0	0	0	0	0	0	0	0	0	0	0	0	0	0	0	0	0	0	0	0	0	0	0	0	62	71	30	32	17	26	71	33	48
2	subjects	13	7	1	0	0	0	0	0	0	0	0	0	0	0	0	0	0	0	0	0	0	0	0	0	0	0	0	0	0	0	0	0	0	0	0	0	0	0	0	3	45	97	72	14	75	80	69	17
2	subjects	24	7	1	0	0	0	70	76	6	1	1	1	1	1	1	0	0	0	0	12	48	28	94	41	16	74	0	0	0	12	48	26	0	0	0	0	0	0	0	12	48	28	94	41	16	75	33	22
2	subjects	3	8	1	0	0	0	0	0	0	0	0	0	0	0	0	0	0	0	0	0	0	0	0	0	0	0	0	0	0	0	0	0	0	0	0	0	0	0	0	1	37	84	87	64	99	55	100	12
2	subjects	16	8	1	0	0	0	10	12	2	1	1	0	0	0	0	0	0	0	0	24	24	0	0	0	0	0	0	0	0	0	0	0	0	0	0	0	0	0	0	24	24	34	19	30	79	96	82	14
2	subjects	24	8	1	0	0	0	90	96	6	1	1	1	1	1	1	0	0	0	0	51	94	85	44	53	44	0	0	0	0	0	0	0	0	0	26	72	25	15	66	51	94	85	44	53	44	73	91	53
2	subjects	12	8	1	0	0	0	0	0	0	0	0	0	0	0	0	0	0	0	0	0	0	0	0	0	0	0	0	0	0	0	0	0	0	0	0	0	0	0	0	7	21	49	81	39	60	29	6	37
2	subjects	25	8	1	0	0	0	100	109	9	0	1	1	1	1	1	1	1	1	1	0	34	2	18	42	36	59	65	62	24	51	94	85	44	53	44	0	0	0	0	89	34	2	18	42	36	59	65	62
2	subjects	17	8	1	0	0	0	20	20	0	0	0	0	0	0	0	0	0	0	0	21	0	0	0	0	0	0	0	0	0	24	24	0	0	0	0	0	0	0	0	68	98	27	63	91	78	90	77	100
2	subjects	8	8	1	0	0	0	0	0	0	0	0	0	0	0	0	0	0	0	0	0	0	0	0	0	0	0	0	0	0	0	0	0	0	0	0	0	0	0	0	74	81	9	98	55	96	34	18	81
2	subjects	27	8	1	0	0	0	120	128	8	0	0	1	1	1	1	1	1	1	1	0	13	16	77	8	40	70	85	100	85	45	88	72	15	63	11	0	0	0	0	97	14	16	77	8	40	70	85	100
2	subjects	4	8	1	0	0	0	0	0	0	0	0	0	0	0	0	0	0	0	0	0	0	0	0	0	0	0	0	0	0	0	0	0	0	0	0	0	0	0	0	54	21	99	72	25	28	18	98	29
2	subjects	31	8	1	0	226.55	1	0	0	0	0	0	0	0	0	0	0	0	0	0	0	0	0	0	0	0	0	0	0	0	0	0	0	0	0	0	0	0	0	0	22	32	60	16	65	28	61	59	35
2	subjects	20	8	1	0	0	0	50	50	0	0	0	0	0	0	0	0	0	0	0	0	0	0	0	0	0	0	0	0	36	66	22	0	0	0	0	0	0	0	0	98	4	59	16	9	36	67	1	53
2	subjects	13	8	1	0	0	0	0	0	0	0	0	0	0	0	0	0	0	0	0	0	0	0	0	0	0	0	0	0	0	0	0	0	0	0	0	0	0	0	0	91	68	52	13	28	85	44	63	8
2	subjects	11	8	1	0	0	0	0	0	0	0	0	0	0	0	0	0	0	0	0	0	0	0	0	0	0	0	0	0	0	0	0	0	0	0	0	0	0	0	0	59	2	7	29	54	56	42	40	67
2	subjects	6	8	1	0	0	0	10	10	0	0	0	0	0	0	0	0	0	0	0	0	0	0	0	0	0	0	0	0	0	0	0	0	0	0	0	0	0	0	0	75	97	28	89	45	43	86	98	22
2	subjects	9	8	1	0	0	0	0	0	0	0	0	0	0	0	0	0	0	0	0	0	0	0	0	0	0	0	0	0	0	0	0	0	0	0	0	0	0	0	0	76	94	55	10	64	46	33	97	31
2	subjects	2	8	1	0	0	0	0	0	0	0	0	0	0	0	0	0	0	0	0	0	0	0	0	0	0	0	0	0	0	0	0	0	0	0	0	0	0	0	0	73	50	42	61	46	3	8	17	50
2	subjects	28	8	1	0	0	0	140	140	0	0	0	0	0	0	0	0	0	0	0	0	0	0	0	0	0	0	0	0	0	0	13	16	77	8	40	70	85	100	85	51	35	55	87	68	51	12	95	40
2	subjects	30	8	1	226.55	226.55	0	155	0	5	0	0	0	0	0	0	0	0	0	0	0	0	0	0	0	0	0	0	0	0	0	0	0	0	0	0	0	0	0	0	58	16	91	68	16	89	83	27	90
2	subjects	15	8	1	0	0	0	0	0	0	0	0	0	0	0	0	0	0	0	0	0	0	0	0	0	0	0	0	0	0	0	0	0	0	0	0	0	0	0	0	90	96	50	98	82	87	22	75	6
2	subjects	5	8	1	0	0	0	0	0	0	0	0	0	0	0	0	0	0	0	0	0	0	0	0	0	0	0	0	0	0	0	0	0	0	0	0	0	0	0	0	91	67	33	34	93	23	62	7	6
2	subjects	23	8	1	0	0	0	80	84	4	0	0	0	0	0	0	1	1	1	1	0	0	0	0	0	26	72	25	15	66	75	59	48	0	0	0	0	0	0	0	39	89	54	89	13	27	72	25	15
2	subjects	22	8	1	0	0	0	70	73	3	1	1	1	0	0	0	0	0	0	0	75	59	48	0	0	0	0	0	0	0	27	59	59	0	0	0	0	0	0	0	75	59	48	98	82	2	55	89	76
2	subjects	10	8	1	0	0	0	0	0	0	0	0	0	0	0	0	0	0	0	0	0	0	0	0	0	0	0	0	0	0	0	0	0	0	0	0	0	0	0	0	97	6	56	87	20	91	85	89	40
2	subjects	1	8	1	0	0	0	0	0	0	0	0	0	0	0	0	0	0	0	0	0	0	0	0	0	0	0	0	0	0	0	0	0	0	0	0	0	0	0	0	59	22	53	22	49	65	73	84	74
2	subjects	14	8	1	0	0	0	10	16	6	1	1	1	1	1	1	0	0	0	0	61	16	1	71	13	64	23	0	0	0	0	0	0	0	0	0	0	0	0	0	97	76	97	76	88	95	61	9	20
2	subjects	18	8	1	0	0	0	30	31	1	0	0	0	0	0	0	0	0	0	1	0	0	0	0	0	0	0	0	14	99	21	0	0	0	0	0	0	0	0	0	67	8	1	76	37	58	16	64	10
2	subjects	21	8	1	0	0	0	60	63	3	1	1	1	0	0	0	0	0	0	0	27	59	59	0	0	0	0	0	0	0	0	0	0	0	0	0	0	0	0	36	27	59	59	48	83	3	79	32	81
2	subjects	7	8	1	0	0	0	0	0	0	0	0	0	0	0	0	0	0	0	0	0	0	0	0	0	0	0	0	0	0	0	0	0	0	0	0	0	0	0	0	2	9	89	27	21	24	76	76	17
2	subjects	26	8	1	0	0	0	110	116	6	1	1	1	1	1	1	0	0	0	0	45	88	72	15	63	11	0	0	0	0	0	34	2	18	42	36	59	65	62	24	45	88	72	15	63	11	94	92	45
2	subjects	29	8	1	0	0	0	150	155	5	1	1	1	1	1	0	0	0	0	0	61	73	43	58	80	0	0	0	0	0	0	0	0	0	0	0	0	0	0	0	61	73	43	58	80	80	32	77	92
2	subjects	19	8	1	0	0	0	40	41	1	1	0	0	0	0	0	0	0	0	0	66	22	0	0	0	0	0	0	0	0	0	0	0	0	0	0	0	0	14	99	66	35	95	27	27	46	50	33	76
2	subjects	22	9	1	0	0	0	80	80	0	0	0	0	0	0	0	0	0	0	0	89	0	0	0	0	0	0	0	0	0	92	73	47	56	31	0	0	0	0	0	88	22	28	6	95	69	41	92	19
2	subjects	8	9	1	0	0	0	0	0	0	0	0	0	0	0	0	0	0	0	0	0	0	0	0	0	0	0	0	0	0	0	0	0	0	0	0	0	0	0	0	53	48	83	16	7	29	6	43	15
2	subjects	16	9	1	0	0	0	0	9	9	1	1	1	1	1	1	1	0	1	1	14	28	35	38	38	40	63	48	21	91	0	0	0	0	0	0	0	0	0	0	14	28	35	38	38	40	63	46	21
2	subjects	7	9	1	0	0	0	0	0	0	0	0	0	0	0	0	0	0	0	0	0	0	0	0	0	0	0	0	0	0	0	0	0	0	0	0	0	0	0	0	56	68	76	15	14	61	33	93	50
2	subjects	3	9	1	0	0	0	0	0	0	0	0	0	0	0	0	0	0	0	0	0	0	0	0	0	0	0	0	0	0	0	0	0	0	0	0	0	0	0	0	73	30	9	13	91	25	54	12	53
2	subjects	5	9	1	0	0	0	0	0	0	0	0	0	0	0	0	0	0	0	0	0	0	0	0	0	0	0	0	0	0	0	0	0	0	0	0	0	0	0	0	67	25	42	32	77	38	1	43	23
2	subjects	13	9	1	0	0	0	0	0	0	0	0	0	0	0	0	0	0	0	0	0	0	0	0	0	0	0	0	0	0	0	0	0	0	0	0	0	0	0	0	78	26	63	77	67	41	79	91	17
2	subjects	31	9	1	0	136.73	1	0	0	0	0	0	0	0	0	0	0	0	0	0	0	0	0	0	0	0	0	0	0	0	0	0	0	0	0	0	0	0	0	0	63	87	89	49	95	52	34	75	43
2	subjects	4	9	1	0	0	0	0	0	0	0	0	0	0	0	0	0	0	0	0	0	0	0	0	0	0	0	0	0	0	0	0	0	0	0	0	0	0	0	0	36	16	52	89	88	28	85	95	7
2	subjects	19	9	1	0	0	0	30	39	9	0	1	1	1	1	1	1	1	1	1	32	94	53	98	36	6	39	72	19	87	22	11	57	61	96	8	0	0	0	0	37	94	53	98	36	6	39	72	19
2	subjects	20	9	1	0	0	0	50	51	1	0	0	0	0	0	0	0	0	0	1	0	0	0	0	0	0	0	0	0	53	32	94	53	98	36	6	39	72	19	87	44	38	78	91	47	16	44	73	7
2	subjects	6	9	1	0	0	0	0	8	8	1	1	1	1	1	1	1	1	0	0	97	95	96	82	90	31	39	38	0	0	0	0	0	0	0	0	0	0	0	0	45	82	63	1	28	58	36	72	49
2	subjects	10	9	1	0	0	0	0	0	0	0	0	0	0	0	0	0	0	0	0	0	0	0	0	0	0	0	0	0	0	0	0	0	0	0	0	0	0	0	0	64	74	56	21	88	59	33	91	95
2	subjects	12	9	1	0	0	0	0	0	0	0	0	0	0	0	0	0	0	0	0	0	0	0	0	0	0	0	0	0	0	0	0	0	0	0	0	0	0	0	0	51	36	83	20	51	65	88	68	16
2	subjects	24	9	1	0	0	0	100	104	4	1	1	1	1	0	0	0	0	0	0	81	75	97	96	33	0	0	0	0	0	0	0	0	0	0	0	0	0	0	43	81	75	97	96	31	5	79	78	65
2	subjects	15	9	1	0	0	0	0	0	0	0	0	0	0	0	0	0	0	0	0	0	0	0	0	0	0	0	0	0	0	0	0	0	0	0	0	0	0	0	0	79	66	26	42	5	99	23	23	89
2	subjects	23	9	1	0	0	0	90	91	1	0	0	0	0	0	0	0	0	0	1	0	0	0	0	0	0	0	0	0	43	89	0	0	0	0	0	0	0	0	0	50	62	35	17	90	61	70	61	73
2	subjects	30	9	1	136.73	136.73	0	173	0	3	0	0	0	0	0	0	0	0	0	0	0	0	0	0	0	0	0	0	0	0	0	0	0	0	0	0	0	0	0	0	13	50	60	59	79	52	87	90	9
2	subjects	11	9	1	0	0	0	0	0	0	0	0	0	0	0	0	0	0	0	0	0	0	0	0	0	0	0	0	0	0	0	0	0	0	0	0	0	0	0	0	15	27	29	73	15	65	97	81	5
2	subjects	29	9	1	0	0	0	170	173	3	0	0	0	0	0	0	0	1	1	1	0	0	0	0	0	0	0	56	71	95	0	4	29	37	98	41	57	16	64	34	69	99	58	100	63	40	32	56	71
2	subjects	2	9	1	0	0	0	0	0	0	0	0	0	0	0	0	0	0	0	0	0	0	0	0	0	0	0	0	0	0	0	0	0	0	0	0	0	0	0	0	67	29	60	13	25	87	88	92	77
2	subjects	28	9	1	0	0	0	150	159	9	0	1	1	1	1	1	1	1	1	1	0	4	29	37	98	41	57	16	64	34	84	48	63	67	95	31	0	0	0	0	55	4	29	37	98	41	57	16	64
2	subjects	18	9	1	0	0	0	20	26	6	1	1	1	1	1	1	0	0	0	0	22	11	57	61	96	8	0	0	0	0	97	7	37	82	10	32	89	4	0	0	22	11	57	61	96	8	45	64	1
2	subjects	21	9	1	0	0	0	60	65	5	1	1	1	1	1	0	0	0	0	0	92	73	47	56	31	0	0	0	0	0	0	0	0	0	0	0	0	0	0	53	92	73	47	56	31	59	69	51	89
2	subjects	27	9	1	0	0	0	140	146	6	1	1	1	1	1	1	0	0	0	0	84	48	63	67	95	31	0	0	0	0	0	0	0	0	0	20	56	6	34	95	84	48	63	67	95	31	45	31	17
2	subjects	9	9	1	0	0	0	0	0	0	0	0	0	0	0	0	0	0	0	0	0	0	0	0	0	0	0	0	0	0	0	0	0	0	0	0	0	0	0	0	90	15	68	83	7	61	75	86	64
2	subjects	17	9	1	0	0	0	10	18	8	1	1	1	1	1	1	1	1	0	0	97	7	37	82	10	32	89	4	0	0	14	28	35	38	38	40	63	48	21	91	97	7	37	82	10	32	89	4	17
2	subjects	1	9	1	0	0	0	0	0	0	0	0	0	0	0	0	0	0	0	0	0	0	0	0	0	0	0	0	0	0	0	0	0	0	0	0	0	0	0	0	67	77	59	42	84	75	98	21	81
2	subjects	25	9	1	0	0	0	110	119	9	0	1	1	1	1	1	1	1	1	1	0	38	35	13	13	97	35	81	85	46	81	75	97	96	33	0	0	0	0	0	69	38	35	13	13	97	35	81	85
2	subjects	14	9	1	0	0	0	10	18	8	1	1	1	1	1	1	1	1	0	0	88	22	13	62	13	88	68	42	41	0	0	0	0	0	0	0	0	0	0	0	92	59	88	49	23	27	19	98	85
2	subjects	26	9	1	0	0	0	130	134	4	0	0	0	0	0	0	1	1	1	1	0	0	0	0	0	20	56	6	34	95	0	38	35	13	13	97	35	81	85	46	40	48	90	18	18	21	56	6	34
2	subjects	5	10	1	0	0	0	0	0	0	0	0	0	0	0	0	0	0	0	0	0	0	0	0	0	0	0	0	0	0	0	0	0	0	0	0	0	0	0	0	85	36	47	100	27	58	3	81	92
2	subjects	26	10	1	0	0	0	90	99	9	1	1	1	1	1	1	1	1	1	0	29	85	30	28	34	33	84	27	42	36	10	27	8	75	1	48	46	34	22	0	29	85	30	28	34	33	84	27	42
2	subjects	11	10	1	0	0	0	0	0	0	0	0	0	0	0	0	0	0	0	0	0	0	0	0	0	0	0	0	0	0	0	0	0	0	0	0	0	0	0	0	15	80	9	28	22	17	10	21	28
2	subjects	3	10	1	0	0	0	0	0	0	0	0	0	0	0	0	0	0	0	0	0	0	0	0	0	0	0	0	0	0	0	0	0	0	0	0	0	0	0	0	87	34	13	56	8	38	13	92	90
2	subjects	17	10	1	0	0	0	20	20	0	0	0	0	0	0	0	0	0	0	0	0	0	0	0	0	0	0	0	0	0	0	0	0	0	0	0	0	0	0	0	68	71	53	45	6	62	24	16	11
2	subjects	6	10	1	0	0	0	0	5	5	1	1	1	1	1	0	0	0	0	0	69	95	84	46	15	59	0	0	0	0	0	0	0	0	0	0	0	0	0	0	55	17	15	89	52	18	41	36	33
2	subjects	14	10	1	0	0	0	10	12	2	1	1	0	0	0	0	0	0	0	0	82	45	29	0	0	0	0	0	0	0	0	0	0	0	0	0	0	0	0	0	48	77	47	66	18	91	35	4	58
2	subjects	2	10	1	0	0	0	0	0	0	0	0	0	0	0	0	0	0	0	0	0	0	0	0	0	0	0	0	0	0	0	0	0	0	0	0	0	0	0	0	2	45	19	59	80	30	83	99	79
2	subjects	22	10	1	0	0	0	60	63	3	0	0	0	0	0	0	0	1	1	1	0	0	0	0	0	0	86	36	70	1	42	47	14	66	0	0	0	0	0	0	77	16	32	50	5	7	85	36	70
2	subjects	13	10	1	0	0	0	0	0	0	0	0	0	0	0	0	0	0	0	0	0	0	0	0	0	0	0	0	0	0	0	0	0	0	0	0	0	0	0	0	93	15	21	45	71	30	97	59	8
2	subjects	29	10	1	0	0	0	100	100	0	0	0	0	0	0	0	0	0	0	0	0	0	0	0	0	0	0	0	0	0	0	0	0	0	0	0	0	0	0	0	37	5	12	81	25	15	33	43	7
2	subjects	10	10	1	0	0	0	0	0	0	0	0	0	0	0	0	0	0	0	0	0	0	0	0	0	0	0	0	0	0	0	0	0	0	0	0	0	0	0	0	35	17	65	18	16	97	81	21	65
2	subjects	30	10	1	151	151	0	100	0	0	0	0	0	0	0	0	0	0	0	0	0	0	0	0	0	0	0	0	0	0	0	0	0	0	0	0	0	0	0	0	18	74	28	41	44	33	33	70	45
2	subjects	12	10	1	0	0	0	0	0	0	0	0	0	0	0	0	0	0	0	0	0	0	0	0	0	0	0	0	0	0	0	0	0	0	0	0	0	0	0	0	29	8	50	31	4	68	64	22	81
2	subjects	24	10	1	0	0	0	70	77	7	1	1	1	1	1	1	1	0	0	0	16	46	61	45	38	11	43	72	0	0	0	0	0	0	0	0	0	0	0	0	16	46	61	45	38	11	43	71	78
2	subjects	18	10	1	0	0	0	30	31	1	1	0	0	0	0	0	0	0	0	0	34	87	0	0	0	0	0	0	0	0	0	0	0	0	0	0	0	0	0	0	34	91	27	44	88	56	42	69	51
2	subjects	27	10	1	0	0	0	100	100	0	0	0	0	0	0	0	0	0	0	0	0	0	0	0	0	0	0	0	0	0	29	85	30	28	34	33	84	27	42	36	37	5	12	81	25	15	33	43	7
2	subjects	15	10	1	0	0	0	0	0	0	0	0	0	0	0	0	0	0	0	0	0	0	0	0	0	0	0	0	0	0	0	0	0	0	0	0	0	0	0	0	1	51	32	55	25	11	28	34	63
2	subjects	19	10	1	0	0	0	40	40	0	0	0	0	0	0	0	0	0	0	0	27	0	0	0	0	0	0	0	0	0	34	87	0	0	0	0	0	0	0	0	31	30	88	63	15	27	71	64	84
2	subjects	20	10	1	0	0	0	50	50	0	0	0	0	0	0	0	0	0	0	0	0	0	0	0	0	0	0	0	0	0	27	0	0	0	0	0	0	0	0	0	42	47	14	65	39	51	72	10	89
2	subjects	16	10	1	0	0	0	10	10	0	0	0	0	0	0	0	0	0	0	0	0	0	0	0	0	0	0	0	0	0	0	0	0	0	0	0	0	0	0	0	79	13	44	28	12	9	93	98	67
2	subjects	4	10	1	0	0	0	0	0	0	0	0	0	0	0	0	0	0	0	0	0	0	0	0	0	0	0	0	0	0	0	0	0	0	0	0	0	0	0	0	74	12	45	67	27	6	20	73	73
2	subjects	25	10	1	0	0	0	80	88	8	1	1	1	1	1	1	1	1	0	0	10	27	8	75	1	48	46	34	22	0	16	46	61	45	38	11	43	72	0	0	10	27	8	75	1	48	46	34	20
2	subjects	8	10	1	0	0	0	0	0	0	0	0	0	0	0	0	0	0	0	0	0	0	0	0	0	0	0	0	0	0	0	0	0	0	0	0	0	0	0	0	42	36	42	64	23	39	51	23	100
2	subjects	1	10	1	0	0	0	0	0	0	0	0	0	0	0	0	0	0	0	0	0	0	0	0	0	0	0	0	0	0	0	0	0	0	0	0	0	0	0	0	85	66	43	14	81	64	68	26	89
2	subjects	7	10	1	0	0	0	0	0	0	0	0	0	0	0	0	0	0	0	0	0	0	0	0	0	0	0	0	0	0	0	0	0	0	0	0	0	0	0	0	7	75	26	82	40	35	16	4	39
2	subjects	21	10	1	0	0	0	50	53	3	1	1	1	0	0	0	0	0	0	0	42	47	14	66	0	0	0	0	0	0	0	0	0	0	0	0	0	0	0	0	42	47	14	65	39	51	72	10	89
2	subjects	9	10	1	0	0	0	0	0	0	0	0	0	0	0	0	0	0	0	0	0	0	0	0	0	0	0	0	0	0	0	0	0	0	0	0	0	0	0	0	95	79	39	98	66	62	84	53	44
2	subjects	31	10	1	0	151	1	0	0	0	0	0	0	0	0	0	0	0	0	0	0	0	0	0	0	0	0	0	0	0	0	0	0	0	0	0	0	0	0	0	53	69	69	86	80	85	89	51	56
2	subjects	23	10	1	0	0	0	70	70	0	0	0	0	0	0	0	0	0	0	0	0	0	0	0	0	0	0	0	0	0	0	0	0	0	0	0	86	36	70	1	16	46	61	45	38	11	43	71	78
2	subjects	28	10	1	0	0	0	100	100	0	0	0	0	0	0	0	0	0	0	0	0	0	0	0	0	0	0	0	0	0	0	0	0	0	0	0	0	0	0	0	37	5	12	81	25	15	33	43	7
2	subjects	9	11	1	0	0	0	0	0	0	0	0	0	0	0	0	0	0	0	0	0	0	0	0	0	0	0	0	0	0	0	0	0	0	0	0	0	0	0	0	93	50	14	99	82	53	94	76	54
2	subjects	23	11	1	0	0	0	70	76	6	0	1	1	1	1	1	1	0	0	0	70	87	15	83	40	54	73	0	0	0	0	0	0	0	0	0	0	0	0	0	66	87	15	83	40	54	73	21	4
2	subjects	2	11	1	0	0	0	0	0	0	0	0	0	0	0	0	0	0	0	0	0	0	0	0	0	0	0	0	0	0	0	0	0	0	0	0	0	0	0	0	1	40	21	48	43	87	81	57	2
2	subjects	4	11	1	0	0	0	0	0	0	0	0	0	0	0	0	0	0	0	0	0	0	0	0	0	0	0	0	0	0	0	0	0	0	0	0	0	0	0	0	73	29	40	81	39	3	66	9	23
2	subjects	26	11	1	0	0	0	100	100	0	0	0	0	0	0	0	0	0	0	0	0	0	0	0	0	0	0	0	0	0	0	0	0	0	0	0	0	0	0	0	61	82	6	92	12	47	45	17	78
2	subjects	15	11	1	0	0	0	0	0	0	0	0	0	0	0	0	0	0	0	0	0	0	0	0	0	0	0	0	0	0	0	0	0	0	0	0	0	0	0	0	40	64	76	95	97	30	18	82	51
2	subjects	13	11	1	0	0	0	0	0	0	0	0	0	0	0	0	0	0	0	0	0	0	0	0	0	0	0	0	0	0	0	0	0	0	0	0	0	0	0	0	6	44	100	98	88	50	80	16	1
2	subjects	16	11	1	0	0	0	0	6	6	0	1	0	1	0	0	1	1	1	1	16	3	0	90	0	0	77	69	5	11	0	0	0	0	0	0	0	0	0	0	8	3	13	90	23	34	77	69	5
2	subjects	27	11	1	0	0	0	100	100	0	0	0	0	0	0	0	0	0	0	0	0	0	0	0	0	0	0	0	0	0	0	0	0	0	0	0	0	0	0	0	61	82	6	92	12	47	45	17	78
2	subjects	28	11	1	0	0	0	100	100	0	0	0	0	0	0	0	0	0	0	0	0	0	0	0	0	0	0	0	0	0	0	0	0	0	0	0	0	0	0	0	61	82	6	92	12	47	45	17	78
2	subjects	12	11	1	0	0	0	0	0	0	0	0	0	0	0	0	0	0	0	0	0	0	0	0	0	0	0	0	0	0	0	0	0	0	0	0	0	0	0	0	45	93	45	92	56	26	81	94	52
2	subjects	29	11	1	0	0	0	100	100	0	0	0	0	0	0	0	0	0	0	0	0	0	0	0	0	0	0	0	0	0	0	0	0	0	0	0	0	0	0	0	61	82	6	92	12	47	45	17	78
2	subjects	19	11	1	0	0	0	20	25	5	0	0	0	0	1	1	1	1	1	0	0	0	0	0	50	90	80	6	13	49	60	28	33	17	73	52	86	66	70	36	19	48	32	65	50	90	80	6	13
2	subjects	7	11	1	0	0	0	0	0	0	0	0	0	0	0	0	0	0	0	0	0	0	0	0	0	0	0	0	0	0	0	0	0	0	0	0	0	0	0	0	62	6	76	97	68	40	26	93	74
2	subjects	25	11	1	0	0	0	100	100	0	0	0	0	0	0	0	0	0	0	0	0	0	0	0	0	0	0	0	0	0	0	0	0	0	0	0	0	0	21	64	61	82	6	92	12	47	45	17	78
2	subjects	5	11	1	0	0	0	0	0	0	0	0	0	0	0	0	0	0	0	0	0	0	0	0	0	0	0	0	0	0	0	0	0	0	0	0	0	0	0	0	4	17	40	77	74	47	28	36	93
2	subjects	21	11	1	0	0	0	50	50	0	0	0	0	0	0	0	0	0	0	0	0	0	0	0	0	0	0	0	0	0	93	78	68	38	3	77	0	0	0	0	53	24	18	99	74	68	50	83	75
2	subjects	8	11	1	0	0	0	0	0	0	0	0	0	0	0	0	0	0	0	0	0	0	0	0	0	0	0	0	0	0	0	0	0	0	0	0	0	0	0	0	40	73	54	7	87	22	41	94	6
2	subjects	10	11	1	0	0	0	0	0	0	0	0	0	0	0	0	0	0	0	0	0	0	0	0	0	0	0	0	0	0	0	0	0	0	0	0	0	0	0	0	75	13	96	63	75	14	16	57	70
2	subjects	18	11	1	0	0	0	10	19	9	1	1	1	1	0	1	1	1	1	1	60	28	33	17	73	52	86	66	70	36	60	0	0	0	0	0	0	0	63	36	60	28	33	17	74	52	86	66	70
2	subjects	14	11	1	0	0	0	10	11	1	1	0	0	0	0	0	0	0	0	0	40	0	0	0	0	41	0	0	0	0	0	0	0	0	0	0	0	0	0	0	14	23	15	54	41	10	93	80	52
2	subjects	20	11	1	0	0	0	30	36	6	1	1	1	1	1	1	0	0	0	0	93	78	68	38	3	77	0	0	0	0	0	0	0	0	50	90	80	6	13	49	93	78	68	38	3	77	63	55	45
2	subjects	6	11	1	0	0	0	0	8	8	1	1	1	1	1	1	1	1	0	0	15	44	28	48	34	1	5	15	84	0	0	0	0	0	0	0	0	0	0	0	31	93	43	51	69	49	82	56	54
2	subjects	11	11	1	0	0	0	0	0	0	0	0	0	0	0	0	0	0	0	0	0	0	0	0	0	0	0	0	0	0	0	0	0	0	0	0	0	0	0	0	50	69	14	91	78	37	30	91	81
2	subjects	22	11	1	0	0	0	60	60	0	0	0	0	0	0	0	0	0	0	0	0	0	0	0	0	0	0	0	0	0	0	0	0	0	0	0	0	0	0	0	18	31	20	42	92	18	63	69	77
2	subjects	3	11	1	0	0	0	0	0	0	0	0	0	0	0	0	0	0	0	0	0	0	0	0	0	0	0	0	0	0	0	0	0	0	0	0	0	0	0	0	39	82	79	88	39	92	45	16	64
2	subjects	31	11	1	0	141	1	0	0	0	0	0	0	0	0	0	0	0	0	0	0	0	0	0	0	0	0	0	0	0	0	0	0	0	0	0	0	0	0	0	62	34	36	15	91	88	70	99	90
2	subjects	17	11	1	0	0	0	10	12	2	1	0	0	0	0	0	0	0	0	1	60	0	0	0	0	0	0	0	63	36	16	3	0	90	0	0	77	69	5	11	60	28	33	17	74	52	86	66	70
2	subjects	1	11	1	0	0	0	0	0	0	0	0	0	0	0	0	0	0	0	0	0	0	0	0	0	0	0	0	0	0	0	0	0	0	0	0	0	0	0	0	70	7	47	77	80	41	68	41	60
2	subjects	30	11	1	141	141	0	100	0	0	0	0	0	0	0	0	0	0	0	0	0	0	0	0	0	0	0	0	0	0	0	0	0	0	0	0	0	0	0	0	12	85	26	86	26	98	3	98	51
2	subjects	24	11	1	0	0	0	90	91	1	0	0	0	0	0	0	0	0	0	1	0	0	0	0	0	0	0	0	21	64	70	87	15	83	40	54	73	0	0	0	25	97	25	56	93	96	4	46	77
2	subjects	22	12	1	0	0	0	70	74	4	1	1	1	1	0	0	0	0	0	0	10	65	64	55	0	0	0	0	0	0	34	40	74	0	0	0	0	0	0	0	10	65	64	55	68	62	70	71	9
2	subjects	8	12	1	0	0	0	0	0	0	0	0	0	0	0	0	0	0	0	0	0	0	0	0	0	0	0	0	0	0	0	0	0	0	0	0	0	0	0	0	76	58	62	53	69	32	64	11	90
2	subjects	28	12	1	0	0	0	130	139	9	1	0	1	1	1	1	1	1	1	1	10	30	89	32	93	26	2	40	67	11	55	25	24	39	57	11	69	44	40	0	10	33	89	32	93	26	2	40	67
2	subjects	16	12	1	0	0	0	10	11	1	1	0	0	0	0	0	0	0	0	0	37	0	0	0	0	0	0	0	0	0	0	0	0	0	0	0	0	0	0	0	37	21	47	14	47	20	54	19	24
2	subjects	1	12	1	0	0	0	0	0	0	0	0	0	0	0	0	0	0	0	0	0	0	0	0	0	0	0	0	0	0	0	0	0	0	0	0	0	0	0	0	13	57	97	24	61	67	33	94	12
2	subjects	14	12	1	0	0	0	10	19	9	1	1	1	1	1	1	1	1	1	0	92	5	78	4	10	8	40	96	11	0	0	0	0	0	0	0	0	0	0	0	39	69	74	19	20	65	76	62	28
2	subjects	20	12	1	0	0	0	50	52	2	1	1	0	0	0	0	0	0	0	0	39	32	98	0	0	0	0	0	0	0	26	0	0	0	0	0	0	0	0	0	39	32	99	11	8	76	33	41	31
2	subjects	11	12	1	0	0	0	0	0	0	0	0	0	0	0	0	0	0	0	0	0	0	0	0	0	0	0	0	0	0	0	0	0	0	0	0	0	0	0	0	51	62	8	8	55	49	66	39	98
2	subjects	15	12	1	0	0	0	0	0	0	0	0	0	0	0	0	0	0	0	0	0	0	0	0	0	0	0	0	0	0	0	0	0	0	0	0	0	0	0	0	82	57	62	79	49	99	37	9	18
2	subjects	26	12	1	0	0	0	110	117	7	1	1	1	1	1	1	1	0	0	0	58	11	88	1	16	9	64	0	0	0	48	76	98	70	62	82	0	0	0	1	58	11	88	1	16	9	64	15	77
2	subjects	6	12	1	0	0	0	0	9	9	1	1	1	1	1	1	1	1	1	0	11	84	56	63	29	17	61	67	2	19	0	0	0	0	0	0	0	0	0	0	79	2	38	48	46	63	75	17	13
2	subjects	10	12	1	0	0	0	0	0	0	0	0	0	0	0	0	0	0	0	0	0	0	0	0	0	0	0	0	0	0	0	0	0	0	0	0	0	0	0	0	48	39	47	31	66	72	85	54	47
2	subjects	12	12	1	0	0	0	0	0	0	0	0	0	0	0	0	0	0	0	0	0	0	0	0	0	0	0	0	0	0	0	0	0	0	0	0	0	0	0	0	15	48	28	92	64	92	54	93	69
2	subjects	9	12	1	0	0	0	0	0	0	0	0	0	0	0	0	0	0	0	0	0	0	0	0	0	0	0	0	0	0	0	0	0	0	0	0	0	0	0	0	66	51	52	93	3	62	7	85	62
2	subjects	17	12	1	0	0	0	20	20	0	0	0	0	0	0	0	0	0	0	0	62	0	0	0	0	0	0	0	0	0	37	0	0	0	0	0	0	0	0	0	66	84	50	4	89	42	8	75	45
2	subjects	24	12	1	0	0	0	90	97	7	1	1	1	1	1	1	1	0	0	0	19	34	75	43	9	67	48	13	0	0	82	27	22	59	29	42	0	0	0	0	19	34	75	43	9	67	48	15	35
2	subjects	19	12	1	0	0	0	40	41	1	1	0	0	0	0	0	0	0	0	0	26	0	0	0	0	0	0	0	0	0	93	42	59	0	0	0	0	0	0	0	26	58	51	4	100	34	92	31	47
2	subjects	27	12	1	0	0	0	120	128	8	1	1	1	1	1	1	1	1	0	0	55	25	24	39	57	11	69	44	40	0	58	11	88	1	16	9	64	0	0	0	55	25	24	39	57	11	69	44	24
2	subjects	7	12	1	0	0	0	0	0	0	0	0	0	0	0	0	0	0	0	0	0	0	0	0	0	0	0	0	0	0	0	0	0	0	0	0	0	0	0	0	92	23	9	33	39	21	58	27	67
2	subjects	30	12	1	136.5	136.5	0	150	0	0	0	0	0	0	0	0	0	0	0	0	0	0	0	0	0	0	0	0	0	0	0	0	0	0	0	0	0	0	0	0	89	69	51	32	66	71	69	75	52
2	subjects	2	12	1	0	0	0	0	0	0	0	0	0	0	0	0	0	0	0	0	0	0	0	0	0	0	0	0	0	0	0	0	0	0	0	0	0	0	0	0	23	93	82	1	1	37	2	89	86
2	subjects	13	12	1	0	0	0	0	0	0	0	0	0	0	0	0	0	0	0	0	0	0	0	0	0	0	0	0	0	0	0	0	0	0	0	0	0	0	0	0	44	75	69	6	64	80	55	30	31
2	subjects	3	12	1	0	0	0	0	0	0	0	0	0	0	0	0	0	0	0	0	0	0	0	0	0	0	0	0	0	0	0	0	0	0	0	0	0	0	0	0	17	12	84	75	10	56	66	22	68
2	subjects	25	12	1	0	0	0	100	105	5	1	1	1	1	1	0	0	0	0	0	48	76	98	70	62	82	0	0	0	1	19	34	75	43	9	67	48	13	0	0	48	76	98	70	62	83	79	89	79
2	subjects	31	12	1	0	136.5	1	0	0	0	0	0	0	0	0	0	0	0	0	0	0	0	0	0	0	0	0	0	0	0	0	0	0	0	0	0	0	0	0	0	37	15	76	87	63	42	73	65	44
2	subjects	18	12	1	0	0	0	30	32	2	1	1	0	0	0	0	0	0	0	0	93	42	59	0	0	0	0	0	0	0	62	0	0	0	0	0	0	0	0	0	93	42	58	30	70	84	75	68	27
2	subjects	21	12	1	0	0	0	60	63	3	1	1	1	0	0	0	0	0	0	0	34	40	74	0	0	0	0	0	0	0	39	32	98	0	0	0	0	0	0	0	34	40	74	53	77	33	74	24	35
2	subjects	5	12	1	0	0	0	0	0	0	0	0	0	0	0	0	0	0	0	0	0	0	0	0	0	0	0	0	0	0	0	0	0	0	0	0	0	0	0	0	19	76	39	31	73	62	6	79	30
2	subjects	4	12	1	0	0	0	0	0	0	0	0	0	0	0	0	0	0	0	0	0	0	0	0	0	0	0	0	0	0	0	0	0	0	0	0	0	0	0	0	68	44	11	48	63	41	69	34	20
2	subjects	23	12	1	0	0	0	80	85	5	1	1	1	1	1	0	0	0	0	0	82	27	22	59	29	42	0	0	0	0	10	65	64	55	0	0	0	0	0	0	82	27	22	59	29	29	27	94	20
2	subjects	29	12	1	0	0	0	150	150	0	0	0	0	0	0	0	0	0	0	0	0	0	0	0	0	0	0	0	0	0	10	30	89	32	93	26	2	40	67	11	64	37	34	13	63	1	50	67	3
2	subjects	27	13	1	0	0	0	140	145	5	1	1	1	1	1	0	0	0	0	0	50	82	65	68	90	0	0	0	0	0	20	92	100	0	0	0	0	0	0	0	50	82	65	68	90	23	85	19	45
2	subjects	18	13	1	0	0	0	40	40	0	0	0	0	0	0	0	0	0	0	0	0	0	0	0	0	0	0	0	0	0	42	50	27	86	3	11	42	0	0	0	58	36	22	17	28	56	78	66	25
2	subjects	4	13	1	0	0	0	0	0	0	0	0	0	0	0	0	0	0	0	0	0	0	0	0	0	0	0	0	0	0	0	0	0	0	0	0	0	0	0	0	40	88	28	1	60	85	92	3	93
2	subjects	6	13	1	0	0	0	0	8	8	1	1	1	1	1	1	1	1	0	0	2	89	4	18	77	91	32	52	0	0	0	0	0	0	0	0	0	0	0	0	59	20	73	27	68	70	38	30	26
2	subjects	2	13	1	0	0	0	0	0	0	0	0	0	0	0	0	0	0	0	0	0	0	0	0	0	0	0	0	0	0	0	0	0	0	0	0	0	0	0	0	59	72	87	60	97	35	23	35	6
2	subjects	28	13	1	0	0	0	150	156	6	1	1	1	1	1	1	0	0	0	0	47	36	2	31	18	35	44	0	0	0	50	82	65	68	90	0	0	0	0	0	47	36	2	31	18	35	53	90	30
2	subjects	17	13	1	0	0	0	20	27	7	1	1	1	1	1	1	1	0	0	0	42	50	27	86	3	11	42	0	0	0	42	72	0	0	0	0	0	0	0	0	42	50	27	86	3	11	42	29	27
2	subjects	11	13	1	0	0	0	0	0	0	0	0	0	0	0	0	0	0	0	0	0	0	0	0	0	0	0	0	0	0	0	0	0	0	0	0	0	0	0	0	1	94	64	49	89	48	53	16	54
2	subjects	23	13	1	0	0	0	90	98	8	1	1	1	1	1	1	1	1	0	0	95	96	30	28	14	57	94	35	23	0	40	46	3	45	0	0	0	0	0	0	95	96	30	28	14	57	94	35	26
2	subjects	3	13	1	0	0	0	0	0	0	0	0	0	0	0	0	0	0	0	0	0	0	0	0	0	0	0	0	0	0	0	0	0	0	0	0	0	0	0	0	90	72	81	77	9	81	32	31	53
2	subjects	31	13	1	0	26.6	1	0	0	0	0	0	0	0	0	0	0	0	0	0	0	0	0	0	0	0	0	0	0	0	0	0	0	0	0	0	0	0	0	0	87	26	47	38	31	3	62	90	43
2	subjects	1	13	1	0	0	0	0	0	0	0	0	0	0	0	0	0	0	0	0	0	0	0	0	0	0	0	0	0	0	0	0	0	0	0	0	0	0	0	0	98	34	65	7	53	62	99	48	13
2	subjects	16	13	1	0	0	0	10	11	1	1	0	0	0	0	0	0	0	0	0	42	72	0	0	0	0	0	0	0	0	0	0	0	0	0	0	0	0	0	0	42	76	43	92	8	87	82	82	5
2	subjects	24	13	1	0	0	0	110	110	0	0	0	0	0	0	0	0	0	0	0	83	0	0	0	0	0	0	0	0	0	95	96	30	28	14	57	94	35	23	0	85	37	85	41	55	4	41	25	97
2	subjects	10	13	1	0	0	0	0	0	0	0	0	0	0	0	0	0	0	0	0	0	0	0	0	0	0	0	0	0	0	0	0	0	0	0	0	0	0	0	0	69	68	71	31	53	51	59	38	45
2	subjects	22	13	1	0	0	0	80	84	4	1	1	1	1	0	0	0	0	0	0	40	46	3	45	0	0	0	0	0	0	37	75	71	81	18	0	0	0	0	0	40	46	3	45	72	97	10	59	59
2	subjects	26	13	1	0	0	0	130	133	3	1	1	1	0	0	0	0	0	0	0	20	92	100	0	0	0	0	0	0	0	46	0	0	0	0	0	0	0	0	0	20	92	100	99	50	10	58	82	46
2	subjects	12	13	1	0	0	0	0	0	0	0	0	0	0	0	0	0	0	0	0	0	0	0	0	0	0	0	0	0	0	0	0	0	0	0	0	0	0	0	0	78	16	46	5	11	29	46	16	45
2	subjects	20	13	1	0	0	0	60	62	2	1	1	0	0	0	0	0	0	0	0	36	63	0	0	0	0	0	0	0	0	0	0	0	0	0	0	0	0	0	0	36	63	61	86	45	91	81	55	57
2	subjects	25	13	1	0	0	0	120	120	0	0	0	0	0	0	0	0	0	0	0	46	0	0	0	0	0	0	0	0	0	83	0	0	0	0	0	0	0	0	0	56	64	6	79	88	50	69	2	2
2	subjects	15	13	1	0	0	0	0	0	0	0	0	0	0	0	0	0	0	0	0	0	0	0	0	0	0	0	0	0	0	0	0	0	0	0	0	0	0	0	0	55	27	81	84	59	81	4	49	80
2	subjects	5	13	1	0	0	0	0	0	0	0	0	0	0	0	0	0	0	0	0	0	0	0	0	0	0	0	0	0	0	0	0	0	0	0	0	0	0	0	0	40	49	75	11	71	96	70	68	19
2	subjects	30	13	1	26.6	26.6	0	160	0	0	0	0	0	0	0	0	0	0	0	0	0	0	0	0	0	0	0	0	0	0	0	0	0	0	0	0	0	0	0	0	34	93	63	1	77	56	44	11	68
2	subjects	19	13	1	0	0	0	50	50	0	0	0	0	0	0	0	0	0	0	0	0	0	0	0	0	0	0	0	0	0	0	0	0	0	0	0	0	0	0	0	54	91	26	93	100	60	38	94	64
2	subjects	21	13	1	0	0	0	70	74	4	1	1	1	1	0	0	0	0	0	0	37	75	71	81	18	0	0	0	0	0	36	63	0	0	0	0	0	0	0	0	37	75	71	81	14	7	5	2	94
2	subjects	29	13	1	0	0	0	160	160	0	0	0	0	0	0	0	0	0	0	0	39	0	0	0	0	0	0	0	0	0	47	36	2	31	18	35	44	0	0	0	43	22	93	86	85	51	54	32	41
2	subjects	7	13	1	0	0	0	0	0	0	0	0	0	0	0	0	0	0	0	0	0	0	0	0	0	0	0	0	0	0	0	0	0	0	0	0	0	0	0	0	68	8	86	88	56	33	39	21	68
2	subjects	8	13	1	0	0	0	0	0	0	0	0	0	0	0	0	0	0	0	0	0	0	0	0	0	0	0	0	0	0	0	0	0	0	0	0	0	0	0	0	100	9	1	34	11	80	54	50	88
2	subjects	9	13	1	0	0	0	0	0	0	0	0	0	0	0	0	0	0	0	0	0	0	0	0	0	0	0	0	0	0	0	0	0	0	0	0	0	0	0	0	31	68	53	8	46	22	73	4	95
2	subjects	14	13	1	0	0	0	10	16	6	1	1	1	1	1	1	0	0	0	0	75	16	91	5	70	83	73	0	0	0	0	0	0	0	0	0	0	0	0	0	83	14	34	33	36	96	8	34	54
2	subjects	13	13	1	0	0	0	0	0	0	0	0	0	0	0	0	0	0	0	0	0	0	0	0	0	0	0	0	0	0	0	0	0	0	0	0	0	0	0	0	74	48	97	5	37	29	53	39	8
2	subjects	1	14	1	0	0	0	0	0	0	0	0	0	0	0	0	0	0	0	0	0	0	0	0	0	0	0	0	0	0	0	0	0	0	0	0	0	0	0	0	60	50	6	43	36	80	48	27	97
2	subjects	6	14	1	0	0	0	0	8	8	1	1	1	1	1	1	1	1	0	0	20	44	54	85	49	85	30	93	0	0	0	0	0	0	0	0	0	0	0	0	45	78	3	6	21	41	74	1	74
2	subjects	4	14	1	0	0	0	0	0	0	0	0	0	0	0	0	0	0	0	0	0	0	0	0	0	0	0	0	0	0	0	0	0	0	0	0	0	0	0	0	48	47	49	7	33	91	3	93	26
2	subjects	25	14	1	0	0	0	70	79	9	1	1	1	1	1	1	1	1	0	1	80	40	5	98	66	48	23	20	50	74	80	40	5	98	66	48	23	20	50	74	80	40	5	98	66	48	23	20	51
2	subjects	26	14	1	0	0	0	70	79	9	1	1	1	1	1	1	1	1	0	1	80	40	5	98	66	48	23	20	50	74	80	40	5	98	66	48	23	20	50	74	80	40	5	98	66	48	23	20	51
2	subjects	9	14	1	0	0	0	0	0	0	0	0	0	0	0	0	0	0	0	0	0	0	0	0	0	0	0	0	0	0	0	0	0	0	0	0	0	0	0	0	61	99	45	7	93	97	42	21	47
2	subjects	12	14	1	0	0	0	0	0	0	0	0	0	0	0	0	0	0	0	0	0	0	0	0	0	0	0	0	0	0	0	0	0	0	0	0	0	0	0	0	77	39	96	28	47	36	3	71	15
2	subjects	11	14	1	0	0	0	0	0	0	0	0	0	0	0	0	0	0	0	0	0	0	0	0	0	0	0	0	0	0	0	0	0	0	0	0	0	0	0	0	71	53	94	21	5	2	67	52	29
2	subjects	2	14	1	0	0	0	0	0	0	0	0	0	0	0	0	0	0	0	0	0	0	0	0	0	0	0	0	0	0	0	0	0	0	0	0	0	0	0	0	69	47	81	63	72	81	92	32	55
2	subjects	20	14	1	0	0	0	40	48	8	1	1	1	1	1	1	1	1	0	0	86	50	31	75	32	56	24	78	0	0	77	62	59	41	52	56	69	18	0	0	86	50	31	75	32	56	24	78	9
2	subjects	7	14	1	0	0	0	0	0	0	0	0	0	0	0	0	0	0	0	0	0	0	0	0	0	0	0	0	0	0	0	0	0	0	0	0	0	0	0	0	23	47	38	46	94	34	37	13	60
2	subjects	14	14	1	0	0	0	10	16	6	1	0	1	1	1	1	1	0	0	0	41	86	97	32	100	11	65	0	0	0	0	0	0	0	0	0	0	0	0	0	36	2	72	62	72	28	2	49	65
2	subjects	28	14	1	0	0	0	70	79	9	1	1	1	1	1	1	1	1	0	1	80	40	5	98	66	48	23	20	50	74	80	40	5	98	66	48	23	20	50	74	80	40	5	98	66	48	23	20	51
2	subjects	19	14	1	0	0	0	30	38	8	1	1	1	1	1	1	1	1	0	0	77	62	59	41	52	56	69	18	0	0	40	23	53	35	97	57	21	56	97	0	77	62	59	41	52	56	69	18	18
2	subjects	18	14	1	0	0	0	20	29	9	1	1	1	1	1	1	1	1	1	0	40	23	53	35	97	57	21	56	97	0	84	29	91	42	77	60	32	0	0	0	40	23	53	35	97	57	21	56	97
2	subjects	30	14	1	40.79	40.79	0	79	0	9	0	0	0	0	0	0	0	0	0	0	0	0	0	0	0	0	0	0	0	0	0	0	0	0	0	0	0	0	0	0	75	99	50	25	100	19	97	72	55
2	subjects	27	14	1	0	0	0	70	79	9	1	1	1	1	1	1	1	1	0	1	80	40	5	98	66	48	23	20	50	74	80	40	5	98	66	48	23	20	50	74	80	40	5	98	66	48	23	20	51
2	subjects	16	14	1	0	0	0	0	8	8	1	1	0	1	1	1	1	1	1	0	81	59	49	31	57	43	53	50	62	0	0	0	0	0	0	0	0	0	0	0	81	59	46	31	57	43	53	50	62
2	subjects	22	14	1	0	0	0	70	70	0	0	0	0	0	0	0	0	0	0	0	0	0	0	0	0	0	0	0	0	0	77	5	97	43	86	95	83	10	15	2	80	40	5	98	66	48	23	20	51
2	subjects	21	14	1	0	0	0	50	59	9	1	1	1	1	1	1	1	1	1	0	77	5	97	43	86	95	83	10	15	2	86	50	31	75	32	56	24	78	0	0	77	5	97	43	86	95	83	10	15
2	subjects	13	14	1	0	0	0	0	0	0	0	0	0	0	0	0	0	0	0	0	0	0	0	0	0	0	0	0	0	0	0	0	0	0	0	0	0	0	0	0	82	95	93	15	93	66	45	83	17
2	subjects	24	14	1	0	0	0	70	79	9	1	1	1	1	1	1	1	1	0	1	80	40	5	98	66	48	23	20	50	74	80	40	5	98	66	48	23	20	50	74	80	40	5	98	66	48	23	20	51
2	subjects	8	14	1	0	0	0	0	0	0	0	0	0	0	0	0	0	0	0	0	0	0	0	0	0	0	0	0	0	0	0	0	0	0	0	0	0	0	0	0	76	88	30	53	78	96	42	7	92
2	subjects	23	14	1	0	0	0	70	79	9	1	1	1	1	1	1	1	1	0	1	80	40	5	98	66	48	23	20	50	74	0	0	0	0	0	0	0	0	0	0	80	40	5	98	66	48	23	20	51
2	subjects	5	14	1	0	0	0	0	0	0	0	0	0	0	0	0	0	0	0	0	0	0	0	0	0	0	0	0	0	0	0	0	0	0	0	0	0	0	0	0	67	82	2	80	37	56	25	5	17
2	subjects	15	14	1	0	0	0	0	0	0	0	0	0	0	0	0	0	0	0	0	0	0	0	0	0	0	0	0	0	0	0	0	0	0	0	0	0	0	0	0	34	98	86	27	79	4	33	39	98
2	subjects	3	14	1	0	0	0	0	0	0	0	0	0	0	0	0	0	0	0	0	0	0	0	0	0	0	0	0	0	0	0	0	0	0	0	0	0	0	0	0	25	29	58	16	84	63	18	33	11
2	subjects	17	14	1	0	0	0	10	16	6	1	1	1	1	1	1	0	0	0	0	84	29	91	42	77	60	32	0	0	0	81	59	49	31	57	43	53	50	62	0	84	29	91	42	77	60	34	41	94
2	subjects	10	14	1	0	0	0	0	0	0	0	0	0	0	0	0	0	0	0	0	0	0	0	0	0	0	0	0	0	0	0	0	0	0	0	0	0	0	0	0	58	74	77	12	18	51	11	65	90
2	subjects	29	14	1	0	0	0	70	79	9	1	1	1	1	1	1	1	1	0	1	80	40	5	98	66	48	23	20	50	74	80	40	5	98	66	48	23	20	50	74	80	40	5	98	66	48	23	20	51
2	subjects	31	14	1	0	40.79	1	0	0	0	0	0	0	0	0	0	0	0	0	0	0	0	0	0	0	0	0	0	0	0	0	0	0	0	0	0	0	0	0	0	25	67	37	75	53	40	88	21	52
1	subjects	11	1	1	0	0	0	0	0	0	0	0	0	0	0	0	0	0	0	0	0	0	0	0	0	0	0	0	0	0	0	0	0	0	0	0	0	0	0	0	37	8	9	42	29	28	13	12	63
1	subjects	24	1	1	0	0	0	120	124	4	1	1	1	1	0	0	0	0	0	0	14	85	49	36	0	0	0	0	0	0	5	35	9	2	18	86	46	34	0	0	14	85	49	36	32	98	64	26	37
1	subjects	18	1	1	0	0	0	30	38	8	1	1	1	0	1	1	1	1	1	0	9	47	47	57	33	51	58	56	70	0	78	11	84	73	44	83	0	0	0	0	9	47	47	58	33	51	58	56	70
1	subjects	1	1	1	0	0	0	0	0	0	0	0	0	0	0	0	0	0	0	0	0	0	0	0	0	0	0	0	0	0	0	0	0	0	0	0	0	0	0	0	24	98	66	33	95	67	48	67	47
1	subjects	14	1	1	0	0	0	20	22	2	1	1	0	0	0	0	0	0	0	0	86	1	0	0	0	0	0	0	0	0	0	0	0	0	0	0	0	0	0	0	56	96	26	90	65	55	26	79	30
1	subjects	16	1	1	0	0	0	10	10	0	0	0	0	0	0	0	0	0	0	0	30	0	0	0	0	0	0	0	0	0	0	0	0	0	0	0	0	0	0	0	31	23	46	1	77	3	39	56	50
1	subjects	19	1	1	0	0	0	50	50	0	0	0	0	0	0	0	0	0	0	0	0	0	0	0	0	0	0	0	0	0	9	47	47	57	33	51	58	56	70	0	80	41	51	31	46	40	3	43	77
1	subjects	26	1	1	0	0	0	150	154	4	1	1	1	1	0	0	0	0	0	0	34	93	58	23	18	0	0	0	0	0	68	77	63	49	87	39	18	38	50	17	34	93	58	23	11	82	3	69	32
1	subjects	8	1	1	0	0	0	0	0	0	0	0	0	0	0	0	0	0	0	0	0	0	0	0	0	0	0	0	0	0	0	0	0	0	0	0	0	0	0	0	63	40	86	84	91	91	91	3	7
1	subjects	15	1	1	0	0	0	0	0	0	0	0	0	0	0	0	0	0	0	0	0	0	0	0	0	0	0	0	0	0	0	0	0	0	0	0	0	0	0	0	47	28	79	92	89	35	16	90	13
1	subjects	30	1	1	71.99	71.99	0	199	0	9	0	0	0	0	0	0	0	0	0	0	0	0	0	0	0	0	0	0	0	0	0	0	0	0	0	0	0	0	0	0	88	48	59	24	38	66	39	44	94
1	subjects	4	1	1	0	0	0	0	0	0	0	0	0	0	0	0	0	0	0	0	0	0	0	0	0	0	0	0	0	0	0	0	0	0	0	0	0	0	0	0	55	1	40	90	35	60	33	48	67
1	subjects	23	1	1	0	0	0	100	108	8	1	1	1	1	1	1	1	1	0	0	5	35	9	2	18	86	46	34	0	0	67	55	0	0	0	0	0	0	0	0	5	35	9	2	18	86	46	34	89
1	subjects	29	1	1	0	0	0	190	199	9	1	1	1	1	1	1	1	1	1	0	12	1	39	13	49	10	45	7	12	76	4	71	16	0	0	0	0	0	0	0	12	1	39	13	49	10	45	7	12
1	subjects	17	1	1	0	0	0	20	26	6	1	1	1	1	1	1	0	0	0	0	78	11	84	73	44	83	0	0	0	0	30	0	0	0	0	0	0	0	0	0	78	11	84	73	44	83	34	24	54
1	subjects	22	1	1	0	0	0	90	91	1	1	0	0	0	0	0	0	0	0	0	67	55	0	0	0	0	0	0	0	0	93	80	60	77	61	77	76	93	2	14	67	53	88	96	8	9	75	11	15
1	subjects	5	1	1	0	0	0	0	0	0	0	0	0	0	0	0	0	0	0	0	0	0	0	0	0	0	0	0	0	0	0	0	0	0	0	0	0	0	0	0	78	15	98	46	7	73	21	30	88
1	subjects	10	1	1	0	0	0	0	0	0	0	0	0	0	0	0	0	0	0	0	0	0	0	0	0	0	0	0	0	0	0	0	0	0	0	0	0	0	0	0	37	10	62	67	85	36	48	82	37
1	subjects	20	1	1	0	0	0	60	66	6	1	1	1	1	1	1	0	0	0	0	45	24	14	43	65	74	0	0	0	0	0	0	0	0	0	0	0	0	0	0	45	24	14	43	65	74	37	31	40
1	subjects	12	1	1	0	0	0	0	0	0	0	0	0	0	0	0	0	0	0	0	0	0	0	0	0	0	0	0	0	0	0	0	0	0	0	0	0	0	0	0	72	32	47	4	72	67	26	17	94
1	subjects	21	1	1	0	0	0	70	78	8	1	1	0	1	1	1	1	1	1	0	93	80	60	77	61	77	76	93	2	14	45	24	14	43	65	74	0	0	0	0	93	80	59	77	61	77	76	93	2
1	subjects	3	1	1	0	0	0	0	0	0	0	0	0	0	0	0	0	0	0	0	0	0	0	0	0	0	0	0	0	0	0	0	0	0	0	0	0	0	0	0	6	48	4	23	77	8	6	93	82
1	subjects	31	1	1	0	71.99	1	0	0	0	0	0	0	0	0	0	0	0	0	0	0	0	0	0	0	0	0	0	0	0	0	0	0	0	0	0	0	0	0	0	99	75	61	74	12	33	27	25	82
1	subjects	25	1	1	0	0	0	130	139	9	1	1	1	1	1	1	1	1	1	0	68	77	63	49	87	39	18	38	50	17	14	85	49	36	0	0	0	0	0	0	68	77	63	49	87	39	18	38	50
1	subjects	7	1	1	0	0	0	0	0	0	0	0	0	0	0	0	0	0	0	0	0	0	0	0	0	0	0	0	0	0	0	0	0	0	0	0	0	0	0	0	98	7	23	61	16	60	16	37	28
1	subjects	28	1	1	0	0	0	180	182	2	1	1	0	0	0	0	0	0	0	0	4	71	16	0	0	0	0	0	0	0	70	63	6	36	26	22	55	9	28	0	4	71	18	77	74	14	78	29	51
1	subjects	27	1	1	0	0	0	160	168	8	1	1	1	1	1	1	1	1	0	0	70	63	6	36	26	22	55	9	28	0	34	93	58	23	18	0	0	0	0	0	70	63	6	36	26	22	55	9	16
1	subjects	9	1	1	0	0	0	0	0	0	0	0	0	0	0	0	0	0	0	0	0	0	0	0	0	0	0	0	0	0	0	0	0	0	0	0	0	0	0	0	4	71	45	5	37	11	59	36	96
1	subjects	6	1	1	0	0	0	10	10	0	0	0	0	0	0	0	0	0	0	0	0	0	0	0	0	0	0	0	0	0	0	0	0	0	0	0	0	0	0	0	51	60	84	85	63	81	48	22	20
1	subjects	2	1	1	0	0	0	0	0	0	0	0	0	0	0	0	0	0	0	0	0	0	0	0	0	0	0	0	0	0	0	0	0	0	0	0	0	0	0	0	51	4	19	62	65	86	98	37	49
1	subjects	13	1	1	0	0	0	0	0	0	0	0	0	0	0	0	0	0	0	0	0	0	0	0	0	0	0	0	0	0	0	0	0	0	0	0	0	0	0	0	40	96	40	3	80	15	98	75	80
1	subjects	17	2	1	0	0	0	20	26	6	1	1	1	1	1	1	0	0	0	0	98	42	94	3	53	69	56	0	0	0	0	0	0	0	0	0	0	0	81	39	98	42	94	3	53	69	59	55	34
1	subjects	29	2	1	0	0	0	200	202	2	0	0	0	0	0	0	0	0	1	1	0	0	0	0	0	0	0	22	43	13	14	71	18	79	76	0	0	0	0	0	40	77	24	78	73	36	49	13	43
1	subjects	28	2	1	0	0	0	180	184	4	1	1	1	1	0	0	0	0	0	0	14	71	18	79	76	0	0	0	0	0	0	0	0	0	0	0	0	0	0	41	14	71	18	79	74	67	30	26	58
1	subjects	11	2	1	0	0	0	0	0	0	0	0	0	0	0	0	0	0	0	0	0	0	0	0	0	0	0	0	0	0	0	0	0	0	0	0	0	0	0	0	52	37	33	95	40	71	50	31	80
1	subjects	8	2	1	0	0	0	0	0	0	0	0	0	0	0	0	0	0	0	0	0	0	0	0	0	0	0	0	0	0	0	0	0	0	0	0	0	0	0	0	8	31	15	34	87	4	29	69	1
1	subjects	10	2	1	0	0	0	0	0	0	0	0	0	0	0	0	0	0	0	0	0	0	0	0	0	0	0	0	0	0	0	0	0	0	0	0	0	0	0	0	87	73	21	16	87	11	26	24	27
1	subjects	15	2	1	0	0	0	0	0	0	0	0	0	0	0	0	0	0	0	0	0	0	0	0	0	0	0	0	0	0	0	0	0	0	0	0	0	0	0	0	6	25	48	22	81	28	27	30	86
1	subjects	31	2	1	0	172.02	1	0	0	0	0	0	0	0	0	0	0	0	0	0	0	0	0	0	0	0	0	0	0	0	0	0	0	0	0	0	0	0	0	0	34	83	39	86	43	49	1	9	59
1	subjects	16	2	1	0	0	0	10	12	2	0	0	0	0	0	0	0	0	1	1	0	0	0	0	0	0	0	0	81	39	0	0	0	0	0	0	0	0	0	0	73	100	18	89	79	74	90	70	81
1	subjects	3	2	1	0	0	0	0	0	0	0	0	0	0	0	0	0	0	0	0	0	0	0	0	0	0	0	0	0	0	0	0	0	0	0	0	0	0	0	0	17	79	96	71	40	100	55	92	96
1	subjects	22	2	1	0	0	0	90	97	7	1	1	1	1	1	1	1	0	0	0	20	4	88	58	82	75	62	0	0	0	0	0	0	0	0	0	0	0	0	0	20	4	88	58	82	75	62	44	68
1	subjects	9	2	1	0	0	0	0	0	0	0	0	0	0	0	0	0	0	0	0	0	0	0	0	0	0	0	0	0	0	0	0	0	0	0	0	0	0	0	0	79	55	19	55	78	68	81	6	32
1	subjects	4	2	1	0	0	0	0	0	0	0	0	0	0	0	0	0	0	0	0	0	0	0	0	0	0	0	0	0	0	0	0	0	0	0	0	0	0	0	0	73	20	19	9	66	69	35	38	32
1	subjects	20	2	1	0	0	0	60	66	6	1	1	1	1	0	1	1	0	0	0	81	61	60	29	60	3	82	49	0	0	0	0	0	0	0	0	7	2	87	27	81	61	60	29	61	3	82	47	81
1	subjects	2	2	1	0	0	0	0	0	0	0	0	0	0	0	0	0	0	0	0	0	0	0	0	0	0	0	0	0	0	0	0	0	0	0	0	0	0	0	0	39	50	88	91	84	13	61	99	28
1	subjects	30	2	1	172.02	172.02	0	202	0	2	0	0	0	0	0	0	0	0	0	0	0	0	0	0	0	0	0	0	0	0	0	0	0	0	0	0	0	0	0	0	34	77	82	76	62	18	81	64	78
1	subjects	26	2	1	0	0	0	150	154	4	0	0	0	0	0	0	1	1	1	1	0	0	0	0	0	0	86	99	99	96	0	68	29	20	74	100	39	61	13	80	74	100	30	64	95	20	86	99	99
1	subjects	7	2	1	0	0	0	0	0	0	0	0	0	0	0	0	0	0	0	0	0	0	0	0	0	0	0	0	0	0	0	0	0	0	0	0	0	0	0	0	16	79	31	75	51	63	50	87	14
1	subjects	19	2	1	0	0	0	50	53	3	0	0	0	0	0	0	0	1	1	1	0	0	0	0	0	0	7	2	87	27	0	0	0	0	0	0	0	0	0	0	10	77	24	33	61	93	5	2	87
1	subjects	12	2	1	0	0	0	0	0	0	0	0	0	0	0	0	0	0	0	0	0	0	0	0	0	0	0	0	0	0	0	0	0	0	0	0	0	0	0	0	52	92	66	29	56	8	57	23	57
1	subjects	23	2	1	0	0	0	110	110	0	0	0	0	0	0	0	0	0	0	0	37	0	0	0	0	0	0	0	0	0	20	4	88	58	82	75	62	0	0	0	38	39	8	97	66	19	63	50	30
1	subjects	1	2	1	0	0	0	0	0	0	0	0	0	0	0	0	0	0	0	0	0	0	0	0	0	0	0	0	0	0	0	0	0	0	0	0	0	0	0	0	30	84	69	34	57	33	91	63	13
1	subjects	21	2	1	0	0	0	80	80	0	0	0	0	0	0	0	0	0	0	0	0	0	0	0	0	0	0	0	0	0	81	61	60	29	60	3	82	49	0	0	82	93	39	74	34	19	45	96	50
1	subjects	5	2	1	0	0	0	0	0	0	0	0	0	0	0	0	0	0	0	0	0	0	0	0	0	0	0	0	0	0	0	0	0	0	0	0	0	0	0	0	84	41	84	63	11	91	90	61	64
1	subjects	6	2	1	0	0	0	0	9	9	1	1	1	1	1	1	1	1	1	0	57	41	18	57	80	64	16	7	14	76	0	0	0	0	0	0	0	0	0	0	35	89	80	35	36	26	1	25	45
1	subjects	25	2	1	0	0	0	130	138	8	0	0	1	1	1	1	1	1	1	1	0	68	29	20	74	100	39	61	13	80	5	8	82	62	14	59	0	0	0	0	85	70	29	20	74	100	39	61	13
1	subjects	13	2	1	0	0	0	0	0	0	0	0	0	0	0	0	0	0	0	0	0	0	0	0	0	0	0	0	0	0	0	0	0	0	0	0	0	0	0	0	88	42	98	66	45	92	40	83	83
1	subjects	14	2	1	0	0	0	10	14	4	0	0	0	0	0	0	1	1	1	1	0	0	0	0	0	32	28	88	88	90	0	0	0	0	0	0	0	0	0	0	92	11	14	51	69	16	55	38	61
1	subjects	24	2	1	0	0	0	120	125	5	1	1	1	1	1	0	0	0	0	0	5	8	82	62	14	59	0	0	0	0	37	0	0	0	0	0	0	0	0	0	5	8	82	62	14	63	30	83	98
1	subjects	18	2	1	0	0	0	40	40	0	0	0	0	0	0	0	0	0	0	0	0	0	0	0	0	0	0	0	0	0	98	42	94	3	53	69	56	0	0	0	22	18	65	72	88	41	91	67	88
1	subjects	27	2	1	0	0	0	170	170	0	0	0	0	0	0	0	0	0	0	0	0	0	0	0	0	0	0	0	0	41	0	0	0	0	0	0	86	99	99	96	26	89	85	27	25	58	41	72	39
1	subjects	28	3	1	0	0	0	180	186	6	1	0	0	1	1	1	1	1	0	0	67	0	0	46	81	51	79	26	4	0	44	7	0	0	0	0	0	0	0	0	67	88	35	46	81	51	79	26	5
1	subjects	9	3	1	0	0	0	0	0	0	0	0	0	0	0	0	0	0	0	0	0	0	0	0	0	0	0	0	0	0	0	0	0	0	0	0	0	0	0	0	48	70	65	44	1	44	32	36	92
1	subjects	18	3	1	0	0	0	30	39	9	1	1	1	1	1	1	1	1	1	0	22	65	11	63	24	53	12	86	38	12	77	34	0	0	89	91	49	27	0	0	22	65	11	63	24	53	12	86	38
1	subjects	16	3	1	0	0	0	10	14	4	1	1	1	1	0	0	0	0	0	0	40	39	96	18	0	0	0	0	0	0	0	0	0	0	0	0	0	0	0	0	40	39	96	18	90	95	28	27	22
1	subjects	20	3	1	0	0	0	70	70	0	0	0	0	0	0	0	0	0	0	0	79	0	0	0	0	0	0	0	0	0	99	28	69	79	49	79	0	0	0	0	75	7	22	58	50	9	48	75	56
1	subjects	12	3	1	0	0	0	0	0	0	0	0	0	0	0	0	0	0	0	0	0	0	0	0	0	0	0	0	0	0	0	0	0	0	0	0	0	0	0	0	98	55	21	10	73	47	15	19	94
1	subjects	27	3	1	0	0	0	170	172	2	1	1	0	0	0	0	0	0	0	0	44	7	0	0	0	0	0	0	0	0	93	94	43	85	100	47	91	97	51	50	44	7	90	55	33	69	30	64	87
1	subjects	11	3	1	0	0	0	0	0	0	0	0	0	0	0	0	0	0	0	0	0	0	0	0	0	0	0	0	0	0	0	0	0	0	0	0	0	0	0	0	16	13	16	21	18	88	58	60	12
1	subjects	10	3	1	0	0	0	0	0	0	0	0	0	0	0	0	0	0	0	0	0	0	0	0	0	0	0	0	0	0	0	0	0	0	0	0	0	0	0	0	71	66	26	94	81	19	86	70	36
1	subjects	17	3	1	0	0	0	20	26	6	1	1	0	0	1	1	1	1	0	0	77	34	0	0	89	91	49	27	0	0	40	39	96	18	0	0	0	0	0	0	77	34	97	84	89	91	49	27	30
1	subjects	24	3	1	0	0	0	130	130	0	0	0	0	0	0	0	0	0	0	0	0	0	0	0	0	0	0	0	0	0	61	84	98	98	31	5	35	60	0	0	80	14	45	67	82	22	6	14	18
1	subjects	4	3	1	0	0	0	0	0	0	0	0	0	0	0	0	0	0	0	0	0	0	0	0	0	0	0	0	0	0	0	0	0	0	0	0	0	0	0	0	48	75	15	65	48	35	52	17	96
1	subjects	7	3	1	0	0	0	0	0	0	0	0	0	0	0	0	0	0	0	0	0	0	0	0	0	0	0	0	0	0	0	0	0	0	0	0	0	0	0	0	73	25	15	26	13	14	87	27	62
1	subjects	6	3	1	0	0	0	10	10	0	0	0	0	0	0	0	0	0	0	0	20	0	0	0	0	0	0	0	0	0	0	0	0	0	0	0	0	0	0	0	71	62	56	69	5	85	94	39	25
1	subjects	2	3	1	0	0	0	0	0	0	0	0	0	0	0	0	0	0	0	0	0	0	0	0	0	0	0	0	0	0	0	0	0	0	0	0	0	0	0	0	94	27	94	59	40	28	99	93	54
1	subjects	23	3	1	0	0	0	110	117	7	1	1	1	1	1	1	1	0	0	0	61	84	98	98	31	5	35	60	0	0	22	31	0	0	0	0	0	0	0	0	61	84	98	98	31	5	35	59	17
1	subjects	25	3	1	0	0	0	140	144	4	1	1	1	1	0	0	0	0	0	0	97	28	78	49	0	0	0	0	0	0	0	0	0	0	0	0	0	0	0	0	97	28	78	49	47	8	52	81	26
1	subjects	14	3	1	0	0	0	20	26	6	1	1	1	1	1	1	0	0	0	0	54	43	100	61	73	44	74	0	0	0	0	0	0	0	0	0	0	0	0	0	67	17	6	51	80	85	61	54	57
1	subjects	21	3	1	0	0	0	80	85	5	1	1	1	1	1	0	0	0	0	0	98	16	45	17	57	30	0	0	0	0	79	0	0	0	0	0	0	0	0	0	98	16	45	17	57	31	17	94	73
1	subjects	29	3	1	0	0	0	200	201	1	1	0	0	0	0	0	0	0	0	0	40	0	0	0	0	0	0	0	0	0	67	0	0	46	81	51	79	26	4	0	40	77	60	40	83	30	45	80	77
1	subjects	13	3	1	0	0	0	0	0	0	0	0	0	0	0	0	0	0	0	0	0	0	0	0	0	0	0	0	0	0	0	0	0	0	0	0	0	0	0	0	52	50	59	3	87	31	100	17	51
1	subjects	30	3	1	137.01	137.01	0	201	0	1	0	0	0	0	0	0	0	0	0	0	0	0	0	0	0	0	0	0	0	0	0	0	0	0	0	0	0	0	0	0	99	30	69	37	45	97	79	93	3
1	subjects	1	3	1	0	0	0	0	0	0	0	0	0	0	0	0	0	0	0	0	0	0	0	0	0	0	0	0	0	0	0	0	0	0	0	0	0	0	0	0	85	79	100	27	55	89	40	50	63
1	subjects	19	3	1	0	0	0	50	56	6	1	1	1	1	1	1	0	0	0	0	99	28	69	79	49	79	0	0	0	0	22	65	11	63	24	53	12	86	38	12	99	28	69	79	49	79	11	27	57
1	subjects	8	3	1	0	0	0	0	0	0	0	0	0	0	0	0	0	0	0	0	0	0	0	0	0	0	0	0	0	0	0	0	0	0	0	0	0	0	0	0	91	45	67	8	56	4	9	32	37
1	subjects	26	3	1	0	0	0	150	159	9	1	1	1	1	1	1	1	1	1	0	93	94	43	85	100	47	91	97	51	50	97	28	78	49	0	0	0	0	0	0	93	94	43	85	100	47	91	97	51
1	subjects	5	3	1	0	0	0	0	0	0	0	0	0	0	0	0	0	0	0	0	0	0	0	0	0	0	0	0	0	0	0	0	0	0	0	0	0	0	0	0	83	26	5	85	78	55	16	48	57
1	subjects	31	3	1	0	137.01	1	0	0	0	0	0	0	0	0	0	0	0	0	0	0	0	0	0	0	0	0	0	0	0	0	0	0	0	0	0	0	0	0	0	45	8	18	71	62	95	80	24	41
1	subjects	22	3	1	0	0	0	100	101	1	1	0	0	0	0	0	0	0	0	0	22	31	0	0	0	0	0	0	0	0	98	16	45	17	57	30	0	0	0	0	22	30	57	91	63	63	45	96	34
1	subjects	3	3	1	0	0	0	0	0	0	0	0	0	0	0	0	0	0	0	0	0	0	0	0	0	0	0	0	0	0	0	0	0	0	0	0	0	0	0	0	84	48	29	40	3	63	31	67	89
1	subjects	15	3	1	0	0	0	0	0	0	0	0	0	0	0	0	0	0	0	0	0	0	0	0	0	0	0	0	0	0	0	0	0	0	0	0	0	0	0	0	17	54	67	22	82	3	11	56	76
1	subjects	31	4	1	0	112.17	1	0	0	0	0	0	0	0	0	0	0	0	0	0	0	0	0	0	0	0	0	0	0	0	0	0	0	0	0	0	0	0	0	0	89	68	93	1	85	12	80	32	23
1	subjects	23	4	1	0	0	0	110	114	4	1	1	1	1	0	0	0	0	0	0	44	69	21	45	0	0	0	0	0	0	74	66	87	26	1	7	88	0	0	0	44	69	21	45	49	71	2	44	92
1	subjects	29	4	1	0	0	0	210	217	7	1	1	1	1	1	1	1	0	0	0	53	67	23	59	11	7	60	0	0	0	0	0	0	0	0	0	0	0	0	0	53	67	23	59	11	7	60	17	8
1	subjects	9	4	1	0	0	0	0	0	0	0	0	0	0	0	0	0	0	0	0	0	0	0	0	0	0	0	0	0	0	0	0	0	0	0	0	0	0	0	0	18	81	39	48	3	17	87	34	17
1	subjects	26	4	1	0	0	0	160	164	4	0	0	0	0	0	0	1	1	1	1	0	0	0	0	0	0	3	23	64	59	32	0	0	0	0	0	0	0	0	0	69	19	38	92	94	90	3	23	64
1	subjects	20	4	1	0	0	0	60	63	3	1	1	1	0	0	0	0	0	0	0	13	13	47	21	0	0	0	0	0	0	76	48	60	18	52	63	27	82	47	87	13	13	47	99	38	35	100	79	38
1	subjects	12	4	1	0	0	0	0	0	0	0	0	0	0	0	0	0	0	0	0	0	0	0	0	0	0	0	0	0	0	0	0	0	0	0	0	0	0	0	0	99	8	22	80	50	100	41	100	17
1	subjects	19	4	1	0	0	0	40	49	9	1	1	1	1	1	1	1	1	1	0	76	48	60	18	52	63	27	82	47	87	43	69	92	54	75	37	58	7	0	0	76	48	60	18	52	63	27	82	47
1	subjects	25	4	1	0	0	0	150	150	0	0	0	0	0	0	0	0	0	0	0	32	0	0	0	0	0	0	0	0	0	66	99	70	0	0	0	0	0	0	0	33	57	63	90	80	57	90	42	55
1	subjects	4	4	1	0	0	0	0	0	0	0	0	0	0	0	0	0	0	0	0	0	0	0	0	0	0	0	0	0	0	0	0	0	0	0	0	0	0	0	0	21	1	89	47	52	2	68	66	12
1	subjects	30	4	1	112.17	112.17	0	217	0	7	0	0	0	0	0	0	0	0	0	0	0	0	0	0	0	0	0	0	0	0	0	0	0	0	0	0	0	0	0	0	82	96	59	74	5	35	31	13	82
1	subjects	1	4	1	0	0	0	0	0	0	0	0	0	0	0	0	0	0	0	0	0	0	0	0	0	0	0	0	0	0	0	0	0	0	0	0	0	0	0	0	39	68	46	98	93	70	60	89	70
1	subjects	7	4	1	0	0	0	0	0	0	0	0	0	0	0	0	0	0	0	0	0	0	0	0	0	0	0	0	0	0	0	0	0	0	0	0	0	0	0	0	46	81	23	32	35	99	94	37	14
1	subjects	3	4	1	0	0	0	0	0	0	0	0	0	0	0	0	0	0	0	0	0	0	0	0	0	0	0	0	0	0	0	0	0	0	0	0	0	0	0	0	52	47	67	2	52	7	12	89	40
1	subjects	27	4	1	0	0	0	180	182	2	0	0	0	0	0	0	0	0	1	1	0	0	0	0	0	0	0	28	60	78	0	0	0	0	0	0	3	23	64	59	44	95	42	2	89	41	67	29	60
1	subjects	10	4	1	0	0	0	0	0	0	0	0	0	0	0	0	0	0	0	0	0	0	0	0	0	0	0	0	0	0	0	0	0	0	0	0	0	0	0	0	74	50	40	62	82	7	23	41	8
1	subjects	5	4	1	0	0	0	0	0	0	0	0	0	0	0	0	0	0	0	0	0	0	0	0	0	0	0	0	0	0	0	0	0	0	0	0	0	0	0	0	6	24	73	1	56	4	8	32	61
1	subjects	8	4	1	0	0	0	0	0	0	0	0	0	0	0	0	0	0	0	0	0	0	0	0	0	0	0	0	0	0	0	0	0	0	0	0	0	0	0	0	84	43	32	40	61	97	73	89	20
1	subjects	11	4	1	0	0	0	0	0	0	0	0	0	0	0	0	0	0	0	0	0	0	0	0	0	0	0	0	0	0	0	0	0	0	0	0	0	0	0	0	54	7	21	96	61	32	55	93	29
1	subjects	22	4	1	0	0	0	90	97	7	1	1	1	1	1	1	1	0	0	0	74	66	87	26	1	7	88	0	0	0	27	43	79	83	3	86	100	36	57	0	74	66	87	26	1	7	88	65	68
1	subjects	15	4	1	0	0	0	0	0	0	0	0	0	0	0	0	0	0	0	0	0	0	0	0	0	0	0	0	0	0	0	0	0	0	0	0	0	0	0	0	7	81	43	96	90	56	10	17	13
1	subjects	16	4	1	0	0	0	10	13	3	1	1	1	0	0	0	0	0	0	0	58	73	23	21	0	0	0	0	0	0	0	0	0	0	0	0	0	0	0	0	58	73	23	8	44	43	69	30	23
1	subjects	2	4	1	0	0	0	0	0	0	0	0	0	0	0	0	0	0	0	0	0	0	0	0	0	0	0	0	0	0	0	0	0	0	0	0	0	0	0	0	57	10	87	16	22	78	38	82	64
1	subjects	17	4	1	0	0	0	20	22	2	1	1	0	0	0	0	0	0	0	0	43	68	87	0	0	0	0	0	0	0	58	73	23	21	0	0	0	0	0	0	43	68	91	30	54	60	95	66	88
1	subjects	13	4	1	0	0	0	0	0	0	0	0	0	0	0	0	0	0	0	0	0	0	0	0	0	0	0	0	0	0	0	0	0	0	0	0	0	0	0	0	7	11	88	44	38	76	74	48	70
1	subjects	18	4	1	0	0	0	30	38	8	1	1	1	1	1	1	1	1	0	0	43	69	92	54	75	37	58	7	0	0	43	68	87	0	0	0	0	0	0	0	43	69	92	54	75	37	58	7	18
1	subjects	6	4	1	0	0	0	0	6	6	1	1	1	1	1	1	0	0	0	0	89	30	47	95	52	25	31	0	0	0	0	0	0	0	0	0	0	0	0	0	55	6	47	67	71	51	49	27	64
1	subjects	28	4	1	0	0	0	200	200	0	0	0	0	0	0	0	0	0	0	0	0	0	0	0	0	0	0	0	0	0	0	0	0	0	0	0	0	28	60	78	45	7	13	61	71	18	52	21	6
1	subjects	14	4	1	0	0	0	20	20	0	0	0	0	0	0	0	0	0	0	0	21	0	0	0	0	0	0	0	0	2	0	0	0	0	0	0	0	0	0	0	69	25	55	63	25	2	74	47	65
1	subjects	21	4	1	0	0	0	70	78	8	1	1	1	1	1	1	1	1	0	0	27	43	79	83	3	86	100	36	57	0	13	13	47	21	0	0	0	0	0	0	27	43	79	83	3	86	100	36	59
1	subjects	24	4	1	0	0	0	130	132	2	1	1	0	0	0	0	0	0	0	0	66	99	70	0	0	0	0	0	0	0	44	69	21	45	0	0	0	0	0	0	66	99	88	16	99	41	95	47	74
1	subjects	10	5	1	0	0	0	0	0	0	0	0	0	0	0	0	0	0	0	0	0	0	0	0	0	0	0	0	0	0	0	0	0	0	0	0	0	0	0	0	70	42	14	13	80	74	60	66	15
1	subjects	8	5	1	0	0	0	0	0	0	0	0	0	0	0	0	0	0	0	0	0	0	0	0	0	0	0	0	0	0	0	0	0	0	0	0	0	0	0	0	38	53	38	85	89	60	13	88	95
1	subjects	23	5	1	0	0	0	110	119	9	0	1	1	1	1	1	1	1	1	1	0	76	99	16	57	37	70	87	6	23	0	0	0	0	0	0	0	0	56	72	15	76	99	16	57	37	70	87	6
1	subjects	2	5	1	0	0	0	0	0	0	0	0	0	0	0	0	0	0	0	0	0	0	0	0	0	0	0	0	0	0	0	0	0	0	0	0	0	0	0	0	77	98	47	2	11	27	18	61	69
1	subjects	12	5	1	0	0	0	0	0	0	0	0	0	0	0	0	0	0	0	0	0	0	0	0	0	0	0	0	0	0	0	0	0	0	0	0	0	0	0	0	71	90	53	91	71	84	85	58	70
1	subjects	29	5	1	0	0	0	210	211	1	1	0	0	0	0	0	0	0	0	0	5	18	0	0	0	0	0	0	0	0	20	0	0	0	0	0	0	0	0	0	5	16	49	55	71	71	57	50	6
1	subjects	25	5	1	0	0	0	150	151	1	1	0	0	0	0	0	0	0	0	0	13	0	0	0	0	0	0	0	0	0	89	59	100	75	0	0	0	0	0	0	13	52	78	77	72	27	27	84	14
1	subjects	6	5	1	0	0	0	10	11	1	0	1	0	0	0	0	0	0	0	0	49	38	0	0	0	0	0	0	0	0	0	0	0	0	0	0	0	0	0	0	88	75	8	7	55	80	37	95	90
1	subjects	28	5	1	0	0	0	200	200	0	0	0	0	0	0	0	0	0	0	0	20	0	0	0	0	0	0	0	0	0	69	77	48	91	0	0	0	0	0	0	32	81	51	67	17	34	47	42	3
1	subjects	15	5	1	0	0	0	0	0	0	0	0	0	0	0	0	0	0	0	0	0	0	0	0	0	0	0	0	0	0	0	0	0	0	0	0	0	0	0	0	7	89	50	96	10	87	4	51	72
1	subjects	11	5	1	0	0	0	0	0	0	0	0	0	0	0	0	0	0	0	0	0	0	0	0	0	0	0	0	0	0	0	0	0	0	0	0	0	0	0	0	96	23	65	90	5	84	99	69	51
1	subjects	19	5	1	0	0	0	60	62	2	1	1	0	0	0	0	0	0	0	0	23	23	0	0	0	0	0	0	0	0	22	36	1	78	1	0	0	0	0	0	23	23	95	7	47	39	30	58	10
1	subjects	21	5	1	0	0	0	80	89	9	0	1	1	1	1	1	1	1	1	1	46	51	100	96	7	1	48	42	69	99	24	58	38	97	0	0	0	0	0	0	48	51	100	96	7	1	48	42	69
1	subjects	27	5	1	0	0	0	180	184	4	1	1	1	1	0	0	0	0	0	0	69	77	48	91	0	0	0	0	0	0	72	93	26	4	67	70	54	0	0	0	69	77	48	91	59	18	43	2	35
1	subjects	13	5	1	0	0	0	0	0	0	0	0	0	0	0	0	0	0	0	0	0	0	0	0	0	0	0	0	0	0	0	0	0	0	0	0	0	0	0	0	52	64	20	34	14	3	27	59	94
1	subjects	16	5	1	0	0	0	10	14	4	1	1	1	1	0	0	0	0	0	0	52	75	36	48	40	0	0	0	0	21	0	0	0	0	0	0	0	0	0	0	52	75	36	48	46	57	43	66	18
1	subjects	22	5	1	0	0	0	100	102	2	0	0	0	0	0	0	0	0	1	1	0	0	0	0	0	0	0	0	56	72	46	51	100	96	7	1	48	42	69	99	12	49	51	29	15	77	10	7	56
1	subjects	17	5	1	0	0	0	20	29	9	1	1	1	1	1	1	1	1	1	0	48	5	51	44	60	14	49	21	72	100	52	75	36	48	40	0	0	0	0	21	48	5	51	44	60	14	49	21	72
1	subjects	4	5	1	0	0	0	0	0	0	0	0	0	0	0	0	0	0	0	0	0	0	0	0	0	0	0	0	0	0	0	0	0	0	0	0	0	0	0	0	29	41	17	9	40	32	24	68	82
1	subjects	24	5	1	0	0	0	130	134	4	1	1	1	1	0	0	0	0	0	0	89	59	100	75	0	0	0	0	0	0	0	76	99	16	57	37	70	87	6	23	89	59	100	75	91	2	72	66	36
1	subjects	26	5	1	0	0	0	160	167	7	1	1	1	1	1	1	1	0	0	0	72	93	26	4	67	70	54	0	0	0	13	0	0	0	0	0	0	0	0	0	72	93	26	4	67	70	54	61	22
1	subjects	31	5	1	0	132.11	1	0	0	0	0	0	0	0	0	0	0	0	0	0	0	0	0	0	0	0	0	0	0	0	0	0	0	0	0	0	0	0	0	0	74	54	63	45	6	15	43	14	16
1	subjects	30	5	1	132.11	132.11	0	211	0	1	0	0	0	0	0	0	0	0	0	0	0	0	0	0	0	0	0	0	0	0	0	0	0	0	0	0	0	0	0	0	93	9	61	87	3	85	13	56	69
1	subjects	5	5	1	0	0	0	0	0	0	0	0	0	0	0	0	0	0	0	0	0	0	0	0	0	0	0	0	0	0	0	0	0	0	0	0	0	0	0	0	77	40	44	99	52	28	19	73	61
1	subjects	9	5	1	0	0	0	0	0	0	0	0	0	0	0	0	0	0	0	0	0	0	0	0	0	0	0	0	0	0	0	0	0	0	0	0	0	0	0	0	90	80	59	31	34	73	85	48	93
1	subjects	1	5	1	0	0	0	0	0	0	0	0	0	0	0	0	0	0	0	0	0	0	0	0	0	0	0	0	0	0	0	0	0	0	0	0	0	0	0	0	27	84	87	37	66	28	65	74	57
1	subjects	20	5	1	0	0	0	70	74	4	1	1	1	1	0	0	0	0	0	0	24	58	38	97	0	0	0	0	0	0	23	23	0	0	0	0	0	0	0	0	24	58	38	97	57	42	87	70	59
1	subjects	7	5	1	0	0	0	0	0	0	0	0	0	0	0	0	0	0	0	0	0	0	0	0	0	0	0	0	0	0	0	0	0	0	0	0	0	0	0	0	65	98	60	71	19	91	16	44	16
1	subjects	14	5	1	0	0	0	10	18	8	1	1	1	1	1	1	1	1	0	0	39	10	55	90	77	93	40	55	13	0	0	0	0	0	0	0	0	0	0	0	93	60	75	65	31	57	11	49	27
1	subjects	18	5	1	0	0	0	40	45	5	1	1	1	1	1	0	0	0	0	0	22	36	1	78	1	0	0	0	0	0	48	5	51	44	60	14	49	21	72	100	22	36	1	78	1	61	70	80	94
1	subjects	3	5	1	0	0	0	0	0	0	0	0	0	0	0	0	0	0	0	0	0	0	0	0	0	0	0	0	0	0	0	0	0	0	0	0	0	0	0	0	81	88	63	85	41	94	5	23	37
1	subjects	1	6	1	0	0	0	0	0	0	0	0	0	0	0	0	0	0	0	0	0	0	0	0	0	0	0	0	0	0	0	0	0	0	0	0	0	0	0	0	24	53	82	63	91	8	63	29	94
1	subjects	10	6	1	0	0	0	0	0	0	0	0	0	0	0	0	0	0	0	0	0	0	0	0	0	0	0	0	0	0	0	0	0	0	0	0	0	0	0	0	63	79	2	25	16	67	32	60	5
1	subjects	16	6	1	0	0	0	10	15	5	1	1	1	1	1	0	0	0	0	0	75	11	26	27	82	61	0	0	0	0	0	0	0	0	0	0	0	0	0	0	75	11	26	27	82	59	86	7	24
1	subjects	24	6	1	0	0	0	140	147	7	1	1	1	1	1	1	1	0	0	0	98	17	44	19	33	54	12	21	0	0	42	0	0	0	0	0	0	0	0	0	98	17	44	19	33	54	12	4	85
1	subjects	9	6	1	0	0	0	0	0	0	0	0	0	0	0	0	0	0	0	0	0	0	0	0	0	0	0	0	0	0	0	0	0	0	0	0	0	0	0	0	1	74	33	56	75	67	7	44	68
1	subjects	3	6	1	0	0	0	0	0	0	0	0	0	0	0	0	0	0	0	0	0	0	0	0	0	0	0	0	0	0	0	0	0	0	0	0	0	0	0	0	16	1	8	8	76	19	57	22	23
1	subjects	20	6	1	0	0	0	70	78	8	1	1	1	1	1	1	1	1	0	0	83	85	9	53	38	1	3	34	4	0	94	95	94	39	64	0	0	0	0	0	83	85	9	53	38	1	3	34	5
1	subjects	15	6	1	0	0	0	0	0	0	0	0	0	0	0	0	0	0	0	0	0	0	0	0	0	0	0	0	0	0	0	0	0	0	0	0	0	0	0	0	94	55	62	50	56	96	33	71	4
1	subjects	4	6	1	0	0	0	0	0	0	0	0	0	0	0	0	0	0	0	0	0	0	0	0	0	0	0	0	0	0	0	0	0	0	0	0	0	0	0	0	81	66	17	42	35	88	24	33	14
1	subjects	2	6	1	0	0	0	0	0	0	0	0	0	0	0	0	0	0	0	0	0	0	0	0	0	0	0	0	0	0	0	0	0	0	0	0	0	0	0	0	64	79	70	17	21	69	100	4	17
1	subjects	17	6	1	0	0	0	30	31	1	1	0	0	0	0	0	0	0	0	0	87	0	0	0	0	0	0	0	0	0	75	11	26	27	82	61	0	0	0	0	87	51	48	32	46	3	6	96	88
1	subjects	23	6	1	0	0	0	130	130	0	0	0	0	0	0	0	0	0	0	0	42	0	0	0	0	0	0	0	0	0	30	4	25	85	12	89	0	0	0	0	68	99	97	36	88	44	7	29	43
1	subjects	21	6	1	0	0	0	90	97	7	1	1	1	1	1	1	1	0	0	0	61	7	92	100	13	68	29	50	0	0	83	85	9	53	38	1	3	34	4	0	61	7	92	100	13	68	29	43	17
1	subjects	14	6	1	0	0	0	10	14	4	1	1	1	1	0	0	0	0	0	0	55	9	45	14	63	0	0	0	0	0	0	0	0	0	0	0	0	0	0	0	9	60	80	54	85	33	25	59	13
1	subjects	12	6	1	0	0	0	0	0	0	0	0	0	0	0	0	0	0	0	0	0	0	0	0	0	0	0	0	0	0	0	0	0	0	0	0	0	0	0	0	20	48	4	58	78	11	2	19	96
1	subjects	26	6	1	0	0	0	170	179	9	1	1	1	1	0	1	1	1	1	1	46	30	98	91	21	63	27	94	57	18	46	11	20	94	11	0	0	0	0	0	46	30	98	91	15	63	27	94	57
1	subjects	8	6	1	0	0	0	0	0	0	0	0	0	0	0	0	0	0	0	0	0	0	0	0	0	0	0	0	0	0	0	0	0	0	0	0	0	0	0	0	38	15	64	27	68	67	66	95	16
1	subjects	13	6	1	0	0	0	0	0	0	0	0	0	0	0	0	0	0	0	0	0	0	0	0	0	0	0	0	0	0	0	0	0	0	0	0	0	0	0	0	54	90	56	76	78	19	84	62	60
1	subjects	7	6	1	0	0	0	0	0	0	0	0	0	0	0	0	0	0	0	0	0	0	0	0	0	0	0	0	0	0	0	0	0	0	0	0	0	0	0	0	66	94	71	85	14	13	23	87	17
1	subjects	28	6	1	0	0	0	190	197	7	1	1	1	1	1	1	1	0	0	0	13	44	35	98	72	93	1	92	0	0	46	30	98	91	24	63	27	94	57	18	13	44	35	98	72	93	1	80	80
1	subjects	11	6	1	0	0	0	0	0	0	0	0	0	0	0	0	0	0	0	0	0	0	0	0	0	0	0	0	0	0	0	0	0	0	0	0	0	0	0	0	82	67	98	61	4	32	48	1	57
1	subjects	31	6	1	0	102.18	1	0	0	0	0	0	0	0	0	0	0	0	0	0	0	0	0	0	0	0	0	0	0	0	0	0	0	0	0	0	0	0	0	0	64	21	27	30	80	78	43	17	84
1	subjects	25	6	1	0	0	0	160	165	5	1	1	1	1	1	0	0	0	0	0	46	11	20	94	11	0	0	0	0	0	98	17	44	19	33	54	12	21	0	0	46	11	20	94	11	36	63	43	53
1	subjects	27	6	1	0	0	0	170	179	9	1	1	1	1	0	1	1	1	1	1	46	30	98	91	24	63	27	94	57	18	46	30	98	91	21	63	27	94	57	18	46	30	98	91	15	63	27	94	57
1	subjects	6	6	1	0	0	0	0	7	7	1	1	1	1	1	1	1	0	0	0	66	50	43	64	95	7	62	28	0	0	0	0	0	0	0	0	0	0	0	0	65	52	100	98	60	84	13	48	11
1	subjects	5	6	1	0	0	0	0	0	0	0	0	0	0	0	0	0	0	0	0	0	0	0	0	0	0	0	0	0	0	0	0	0	0	0	0	0	0	0	0	47	18	31	36	84	51	31	31	62
1	subjects	29	6	1	0	0	0	210	218	8	1	1	1	1	1	1	1	1	0	0	51	4	46	3	98	77	83	96	22	0	13	44	35	98	72	93	1	92	0	0	51	4	46	3	98	77	83	96	20
1	subjects	22	6	1	0	0	0	110	116	6	1	1	1	1	1	1	0	0	0	0	30	4	25	85	12	89	0	0	0	0	61	7	92	100	13	68	29	50	0	0	30	4	25	85	12	89	92	21	63
1	subjects	19	6	1	0	0	0	60	64	4	1	1	1	1	0	0	0	0	0	0	94	95	94	39	64	0	0	0	0	0	41	78	47	43	55	82	92	21	95	0	94	95	94	39	66	17	86	29	1
1	subjects	18	6	1	0	0	0	40	49	9	1	1	1	1	1	1	1	1	1	0	41	78	47	43	55	82	92	21	95	0	87	0	0	0	0	0	0	0	0	0	41	78	47	43	55	82	92	21	95
1	subjects	30	6	1	102.18	102.18	0	218	0	8	0	0	0	0	0	0	0	0	0	0	0	0	0	0	0	0	0	0	0	0	0	0	0	0	0	0	0	0	0	0	45	52	97	29	45	73	96	66	85
1	subjects	16	7	1	0	0	0	0	0	0	0	0	0	0	0	0	0	0	0	0	49	15	73	26	54	95	76	24	83	22	0	0	0	0	0	0	0	0	0	0	53	11	84	37	62	96	77	16	93
1	subjects	20	7	1	0	0	0	20	21	1	1	0	0	0	0	0	0	0	0	0	4	0	0	0	0	0	0	0	0	0	0	0	0	0	0	20	30	3	68	8	4	75	18	29	26	34	96	35	35
1	subjects	2	7	1	0	0	0	0	0	0	0	0	0	0	0	0	0	0	0	0	0	0	0	0	0	0	0	0	0	0	0	0	0	0	0	0	0	0	0	0	12	26	92	9	14	22	75	31	98
1	subjects	27	7	1	0	0	0	60	67	7	1	1	1	1	1	1	1	0	0	0	42	6	55	21	41	28	93	68	0	0	43	0	0	0	0	0	0	0	0	0	42	6	55	21	41	28	93	69	75
1	subjects	18	7	1	0	0	0	10	10	0	0	0	0	0	0	0	0	0	0	0	0	0	0	0	0	0	0	0	0	15	53	11	84	37	57	95	76	24	83	22	87	49	52	76	33	20	30	3	68
1	subjects	28	7	1	0	0	0	70	75	5	1	1	1	1	1	0	0	0	0	0	26	52	83	21	96	0	0	0	0	0	42	6	55	21	41	28	93	68	0	0	26	52	83	21	96	44	82	37	27
1	subjects	3	7	1	0	0	0	0	0	0	0	0	0	0	0	0	0	0	0	0	0	0	0	0	0	0	0	0	0	0	0	0	0	0	0	0	0	0	0	0	85	9	61	81	26	85	47	23	84
1	subjects	7	7	1	0	0	0	0	0	0	0	0	0	0	0	0	0	0	0	0	0	0	0	0	0	0	0	0	0	0	0	0	0	0	0	0	0	0	0	0	82	91	94	79	92	72	87	70	84
1	subjects	22	7	1	0	0	0	30	34	4	1	1	1	1	0	0	0	0	0	0	93	30	97	29	21	0	0	0	0	0	4	75	18	29	26	35	96	35	0	0	93	30	97	29	26	59	73	67	72
1	subjects	30	7	1	100.85	100.85	0	85	0	5	0	0	0	0	0	0	0	0	0	0	0	0	0	0	0	0	0	0	0	0	0	0	0	0	0	0	0	0	0	0	59	44	76	25	83	46	59	27	70
1	subjects	26	7	1	0	0	0	60	60	0	0	0	0	0	0	0	0	0	0	0	43	0	0	0	0	0	0	0	0	0	39	9	0	0	0	0	0	0	0	87	42	6	55	21	41	28	93	69	75
1	subjects	14	7	1	0	0	0	0	2	2	0	0	0	0	1	0	0	0	0	1	20	35	49	68	90	11	78	30	71	74	0	0	0	0	0	0	0	0	0	0	45	94	34	48	2	64	13	84	57
1	subjects	29	7	1	0	0	0	80	85	5	1	1	1	1	1	0	0	0	0	0	55	9	66	65	15	0	0	0	0	0	26	52	83	21	96	0	0	0	0	0	55	9	66	65	15	8	28	99	20
1	subjects	25	7	1	0	0	0	50	52	2	1	0	0	0	0	0	0	0	0	1	39	9	0	0	0	0	0	0	0	87	85	28	30	88	17	85	33	28	0	0	39	8	32	11	34	3	8	18	73
1	subjects	13	7	1	0	0	0	0	0	0	0	0	0	0	0	0	0	0	0	0	0	0	0	0	0	0	0	0	0	0	0	0	0	0	0	0	0	0	0	0	5	59	58	76	51	69	63	65	32
1	subjects	23	7	1	0	0	0	40	41	1	1	0	0	0	0	0	0	0	0	0	85	0	0	0	0	0	0	0	0	0	93	30	97	29	21	0	0	0	0	0	85	28	30	88	17	85	33	42	98
1	subjects	12	7	1	0	0	0	0	0	0	0	0	0	0	0	0	0	0	0	0	0	0	0	0	0	0	0	0	0	0	0	0	0	0	0	0	0	0	0	0	24	88	16	49	91	10	64	71	44
1	subjects	19	7	1	0	0	0	10	15	5	0	0	0	0	0	1	1	1	1	1	0	0	0	0	0	20	30	3	68	8	0	0	0	0	0	0	0	0	0	15	87	49	52	76	33	20	30	3	68
1	subjects	5	7	1	0	0	0	0	0	0	0	0	0	0	0	0	0	0	0	0	0	0	0	0	0	0	0	0	0	0	0	0	0	0	0	0	0	0	0	0	45	55	94	58	53	25	93	48	84
1	subjects	15	7	1	0	0	0	0	0	0	0	0	0	0	0	0	0	0	0	0	0	0	0	0	0	0	0	0	0	0	0	0	0	0	0	0	0	0	0	0	43	46	67	40	41	99	13	65	21
1	subjects	6	7	1	0	0	0	0	1	1	0	0	0	1	0	0	0	0	0	0	47	77	49	9	11	5	46	59	65	73	0	0	0	0	0	0	0	0	0	0	81	51	30	70	59	60	35	50	56
1	subjects	11	7	1	0	0	0	0	0	0	0	0	0	0	0	0	0	0	0	0	0	0	0	0	0	0	0	0	0	0	0	0	0	0	0	0	0	0	0	0	97	60	57	45	79	67	56	33	89
1	subjects	31	7	1	0	100.85	1	0	0	0	0	0	0	0	0	0	0	0	0	0	0	0	0	0	0	0	0	0	0	0	0	0	0	0	0	0	0	0	0	0	76	63	1	12	100	63	80	40	13
1	subjects	10	7	1	0	0	0	0	0	0	0	0	0	0	0	0	0	0	0	0	0	0	0	0	0	0	0	0	0	0	0	0	0	0	0	0	0	0	0	0	12	95	26	25	21	64	14	68	30
1	subjects	4	7	1	0	0	0	0	0	0	0	0	0	0	0	0	0	0	0	0	0	0	0	0	0	0	0	0	0	0	0	0	0	0	0	0	0	0	0	0	36	65	35	100	47	28	71	34	77
1	subjects	24	7	1	0	0	0	40	47	7	1	1	1	1	1	1	1	0	0	0	85	28	30	88	17	85	33	28	0	0	85	0	0	0	0	0	0	0	0	0	85	28	30	88	17	85	33	42	98
1	subjects	17	7	1	0	0	0	0	4	4	1	1	1	1	0	0	0	0	0	0	53	11	84	37	57	95	76	24	83	22	49	15	73	26	54	95	76	24	83	22	53	11	84	37	62	96	77	16	93
1	subjects	1	7	1	0	0	0	0	0	0	0	0	0	0	0	0	0	0	0	0	0	0	0	0	0	0	0	0	0	0	0	0	0	0	0	0	0	0	0	0	75	76	62	25	22	23	24	65	60
1	subjects	9	7	1	0	0	0	0	0	0	0	0	0	0	0	0	0	0	0	0	0	0	0	0	0	0	0	0	0	0	0	0	0	0	0	0	0	0	0	0	26	26	79	6	45	41	99	34	84
1	subjects	8	7	1	0	0	0	0	0	0	0	0	0	0	0	0	0	0	0	0	0	0	0	0	0	0	0	0	0	0	0	0	0	0	0	0	0	0	0	0	80	89	65	7	90	14	30	67	3
1	subjects	21	7	1	0	0	0	20	27	7	1	1	1	1	1	0	1	1	0	0	4	75	18	29	26	35	96	35	0	0	4	0	0	0	0	0	0	0	0	0	4	75	18	29	26	34	96	35	35
1	subjects	3	8	1	0	0	0	0	0	0	0	0	0	0	0	0	0	0	0	0	0	0	0	0	0	0	0	0	0	0	0	0	0	0	0	0	0	0	0	0	58	90	20	3	61	41	58	19	12
1	subjects	1	8	1	0	0	0	0	0	0	0	0	0	0	0	0	0	0	0	0	0	0	0	0	0	0	0	0	0	0	0	0	0	0	0	0	0	0	0	0	38	63	66	46	72	96	69	62	35
1	subjects	21	8	1	0	0	0	60	65	5	1	1	1	1	1	0	0	0	0	0	69	40	5	7	94	98	0	0	0	0	33	33	90	73	51	0	0	0	0	0	69	40	5	7	94	99	17	76	20
1	subjects	10	8	1	0	0	0	0	0	0	0	0	0	0	0	0	0	0	0	0	0	0	0	0	0	0	0	0	0	0	0	0	0	0	0	0	0	0	0	0	31	52	38	14	40	8	85	4	66
1	subjects	8	8	1	0	0	0	0	0	0	0	0	0	0	0	0	0	0	0	0	0	0	0	0	0	0	0	0	0	0	0	0	0	0	0	0	0	0	0	0	59	92	19	27	7	24	89	16	36
1	subjects	26	8	1	0	0	0	130	138	8	1	0	1	1	1	1	1	1	1	0	9	43	6	43	38	96	81	26	92	96	11	0	0	0	0	0	0	0	0	0	9	63	6	43	38	96	81	26	92
1	subjects	24	8	1	0	0	0	100	107	7	1	1	0	1	1	1	1	1	0	0	86	65	54	15	70	32	66	90	0	0	75	89	48	22	100	46	70	0	0	0	86	65	49	15	70	32	66	90	26
1	subjects	20	8	1	0	0	0	50	53	3	1	0	1	1	0	0	0	0	0	0	33	33	90	73	51	0	0	0	0	0	64	53	1	43	82	38	64	0	0	0	33	30	90	73	50	32	10	34	1
1	subjects	12	8	1	0	0	0	0	0	0	0	0	0	0	0	0	0	0	0	0	0	0	0	0	0	0	0	0	0	0	0	0	0	0	0	0	0	0	0	0	38	41	98	64	1	79	16	6	92
1	subjects	31	8	1	0	211.87	1	0	0	0	0	0	0	0	0	0	0	0	0	0	0	0	0	0	0	0	0	0	0	0	0	0	0	0	0	0	0	0	0	0	17	52	31	48	25	100	44	18	1
1	subjects	6	8	1	0	0	0	0	5	5	1	1	1	1	1	0	0	0	0	0	50	24	96	42	8	12	0	0	0	0	0	0	0	0	0	0	0	0	0	0	22	40	63	84	83	33	71	73	68
1	subjects	2	8	1	0	0	0	0	0	0	0	0	0	0	0	0	0	0	0	0	0	0	0	0	0	0	0	0	0	0	0	0	0	0	0	0	0	0	0	0	19	20	90	43	91	20	80	89	96
1	subjects	4	8	1	0	0	0	0	0	0	0	0	0	0	0	0	0	0	0	0	0	0	0	0	0	0	0	0	0	0	0	0	0	0	0	0	0	0	0	0	68	10	100	26	64	39	12	90	5
1	subjects	28	8	1	0	0	0	170	170	0	0	0	0	0	0	0	0	0	0	0	57	0	0	0	0	0	0	0	0	0	95	96	2	0	0	0	0	0	0	0	58	36	19	45	78	10	38	9	99
1	subjects	17	8	1	0	0	0	10	19	9	1	1	1	1	1	1	1	1	1	0	29	56	51	100	80	89	58	85	24	81	0	0	0	0	0	0	0	0	0	0	29	56	51	100	80	89	58	85	24
1	subjects	27	8	1	0	0	0	150	152	2	1	1	0	0	0	0	0	0	0	0	95	96	2	0	0	0	0	0	0	0	9	43	6	43	38	96	81	26	92	96	95	96	3	10	100	45	10	54	65
1	subjects	16	8	1	0	0	0	10	10	0	0	0	0	0	0	0	0	0	0	0	0	0	0	0	0	0	0	0	0	0	0	0	0	0	0	0	0	0	0	0	29	56	51	100	80	89	58	85	24
1	subjects	13	8	1	0	0	0	0	0	0	0	0	0	0	0	0	0	0	0	0	0	0	0	0	0	0	0	0	0	0	0	0	0	0	0	0	0	0	0	0	90	28	19	89	72	95	30	57	68
1	subjects	19	8	1	0	0	0	40	46	6	1	1	1	1	1	1	0	0	0	0	64	53	1	43	82	38	64	0	0	0	39	15	36	22	81	84	23	96	50	0	64	53	1	43	82	38	59	97	12
1	subjects	18	8	1	0	0	0	20	29	9	1	1	1	1	1	1	1	1	1	0	39	15	36	22	81	84	23	96	50	0	29	56	51	100	80	89	58	85	24	81	39	15	36	22	81	84	23	96	50
1	subjects	23	8	1	0	0	0	90	96	6	1	1	1	1	1	1	0	0	0	0	75	89	48	22	100	46	70	0	0	0	76	0	0	0	0	0	0	0	0	0	75	89	48	22	100	46	69	100	25
1	subjects	11	8	1	0	0	0	0	0	0	0	0	0	0	0	0	0	0	0	0	0	0	0	0	0	0	0	0	0	0	0	0	0	0	0	0	0	0	0	0	60	77	27	29	73	79	56	20	33
1	subjects	25	8	1	0	0	0	120	121	1	1	0	0	0	0	0	0	0	0	0	11	0	0	0	0	0	0	0	0	0	86	65	54	15	70	32	66	90	0	0	11	58	56	23	6	40	60	48	6
1	subjects	29	8	1	0	0	0	180	187	7	1	1	1	1	1	1	1	0	0	0	28	77	11	96	24	16	55	38	0	0	57	0	0	0	0	0	0	0	0	0	28	77	11	96	24	16	55	51	56
1	subjects	30	8	1	211.87	211.87	0	187	0	7	0	0	0	0	0	0	0	0	0	0	0	0	0	0	0	0	0	0	0	0	0	0	0	0	0	0	0	0	0	0	87	49	42	58	77	82	73	54	43
1	subjects	9	8	1	0	0	0	0	0	0	0	0	0	0	0	0	0	0	0	0	0	0	0	0	0	0	0	0	0	0	0	0	0	0	0	0	0	0	0	0	76	20	78	43	35	63	2	7	57
1	subjects	7	8	1	0	0	0	0	0	0	0	0	0	0	0	0	0	0	0	0	0	0	0	0	0	0	0	0	0	0	0	0	0	0	0	0	0	0	0	0	3	26	14	65	31	10	70	89	95
1	subjects	14	8	1	0	0	0	10	18	8	1	1	1	1	1	1	1	1	0	0	74	68	57	35	65	59	53	7	36	0	0	0	0	0	0	0	0	0	0	0	15	87	73	92	44	36	68	87	99
1	subjects	15	8	1	0	0	0	0	0	0	0	0	0	0	0	0	0	0	0	0	0	0	0	0	0	0	0	0	0	0	0	0	0	0	0	0	0	0	0	0	87	17	74	90	64	71	51	19	35
1	subjects	22	8	1	0	0	0	80	81	1	1	0	0	0	0	0	0	0	0	0	76	0	0	0	0	0	0	0	0	0	69	40	5	7	94	98	0	0	0	0	76	59	52	97	85	46	84	53	16
1	subjects	5	8	1	0	0	0	0	0	0	0	0	0	0	0	0	0	0	0	0	0	0	0	0	0	0	0	0	0	0	0	0	0	0	0	0	0	0	0	0	95	87	43	5	72	71	19	23	63
1	subjects	22	9	1	0	0	0	80	83	3	1	1	1	0	0	0	0	0	0	0	95	4	19	64	0	0	0	0	0	0	50	21	81	0	0	0	0	0	0	0	95	4	19	72	40	17	100	10	29
1	subjects	23	9	1	0	0	0	90	97	7	1	1	1	1	1	1	1	0	0	0	16	40	24	32	38	13	94	28	0	0	95	4	19	64	0	0	0	0	0	0	16	40	24	32	38	13	94	31	95
1	subjects	5	9	1	0	0	0	0	0	0	0	0	0	0	0	0	0	0	0	0	0	0	0	0	0	0	0	0	0	0	0	0	0	0	0	0	0	0	0	0	38	92	13	12	16	32	97	29	34
1	subjects	21	9	1	0	0	0	70	72	2	1	1	0	0	0	0	0	0	0	0	50	21	81	0	0	0	0	0	0	0	88	85	1	20	4	1	54	22	87	0	50	21	71	69	10	18	76	68	99
1	subjects	7	9	1	0	0	0	0	0	0	0	0	0	0	0	0	0	0	0	0	0	0	0	0	0	0	0	0	0	0	0	0	0	0	0	0	0	0	0	0	88	69	81	43	77	24	31	46	35
1	subjects	29	9	1	0	0	0	170	170	0	0	0	0	0	0	0	0	0	0	0	46	0	0	0	0	0	0	0	0	0	85	17	49	14	53	86	13	21	57	0	47	59	49	36	10	33	70	97	54
1	subjects	31	9	1	0	116.7	1	0	0	0	0	0	0	0	0	0	0	0	0	0	0	0	0	0	0	0	0	0	0	0	0	0	0	0	0	0	0	0	0	0	89	47	36	53	15	77	40	32	91
1	subjects	10	9	1	0	0	0	0	0	0	0	0	0	0	0	0	0	0	0	0	0	0	0	0	0	0	0	0	0	0	0	0	0	0	0	0	0	0	0	0	82	78	22	18	2	60	67	27	77
1	subjects	19	9	1	0	0	0	40	43	3	1	1	1	0	0	0	0	0	0	0	26	62	29	4	0	0	0	0	0	0	86	48	88	39	0	0	0	0	0	0	26	62	29	5	29	100	46	76	31
1	subjects	1	9	1	0	0	0	0	0	0	0	0	0	0	0	0	0	0	0	0	0	0	0	0	0	0	0	0	0	0	0	0	0	0	0	0	0	0	0	0	78	36	3	45	76	22	31	66	87
1	subjects	28	9	1	0	0	0	150	159	9	1	1	1	1	1	1	1	1	1	0	85	17	49	14	53	86	13	21	57	0	64	18	65	14	84	12	14	0	0	0	85	17	49	14	53	86	13	21	57
1	subjects	3	9	1	0	0	0	0	0	0	0	0	0	0	0	0	0	0	0	0	0	0	0	0	0	0	0	0	0	0	0	0	0	0	0	0	0	0	0	0	79	84	20	10	75	81	60	8	83
1	subjects	12	9	1	0	0	0	0	0	0	0	0	0	0	0	0	0	0	0	0	0	0	0	0	0	0	0	0	0	0	0	0	0	0	0	0	0	0	0	0	39	54	10	95	51	98	43	53	49
1	subjects	15	9	1	0	0	0	0	0	0	0	0	0	0	0	0	0	0	0	0	0	0	0	0	0	0	0	0	0	0	0	0	0	0	0	0	0	0	0	0	13	20	58	80	63	25	69	32	87
1	subjects	25	9	1	0	0	0	120	120	0	0	0	0	0	0	0	0	0	0	0	21	0	0	0	0	0	0	0	0	0	24	65	39	94	8	82	94	30	9	0	24	88	45	28	24	54	74	30	27
1	subjects	11	9	1	0	0	0	0	0	0	0	0	0	0	0	0	0	0	0	0	0	0	0	0	0	0	0	0	0	0	0	0	0	0	0	0	0	0	0	0	22	60	98	4	48	71	10	97	15
1	subjects	2	9	1	0	0	0	0	0	0	0	0	0	0	0	0	0	0	0	0	0	0	0	0	0	0	0	0	0	0	0	0	0	0	0	0	0	0	0	0	35	84	82	93	15	87	1	89	55
1	subjects	6	9	1	0	0	0	0	6	6	1	1	1	1	1	1	0	0	0	0	61	37	44	20	67	24	21	0	0	0	0	0	0	0	0	0	0	0	0	0	85	58	44	25	55	45	64	8	78
1	subjects	16	9	1	0	0	0	10	11	1	1	0	0	0	0	0	0	0	0	0	36	68	0	0	0	0	0	0	0	0	0	0	0	0	0	0	0	0	0	0	36	67	98	71	35	72	58	73	63
1	subjects	26	9	1	0	0	0	130	133	3	1	1	1	0	0	0	0	0	0	0	44	17	69	12	0	0	0	0	0	0	21	0	0	0	0	0	0	0	0	0	44	17	69	10	18	53	22	53	59
1	subjects	20	9	1	0	0	0	50	59	9	1	1	1	1	1	1	1	1	1	0	88	85	1	20	4	1	54	22	87	0	26	62	29	4	0	0	0	0	0	0	88	85	1	20	4	1	54	22	87
1	subjects	27	9	1	0	0	0	140	146	6	1	1	1	1	1	1	0	0	0	0	64	18	65	14	84	12	14	0	0	0	44	17	69	12	0	0	0	0	0	0	64	18	65	14	84	12	13	12	21
1	subjects	8	9	1	0	0	0	0	0	0	0	0	0	0	0	0	0	0	0	0	0	0	0	0	0	0	0	0	0	0	0	0	0	0	0	0	0	0	0	0	74	86	88	28	95	55	35	68	35
1	subjects	17	9	1	0	0	0	20	20	0	0	0	0	0	0	0	0	0	0	0	91	0	0	0	0	0	0	0	0	0	36	68	0	0	0	0	0	0	0	0	92	80	78	96	39	39	7	69	77
1	subjects	14	9	1	0	0	0	10	14	4	1	1	1	1	0	0	0	0	0	0	21	59	37	71	0	0	0	0	0	0	0	0	0	0	0	0	0	0	0	0	51	89	34	45	84	68	83	27	3
1	subjects	4	9	1	0	0	0	0	0	0	0	0	0	0	0	0	0	0	0	0	0	0	0	0	0	0	0	0	0	0	0	0	0	0	0	0	0	0	0	0	38	1	11	6	11	19	68	70	59
1	subjects	13	9	1	0	0	0	0	0	0	0	0	0	0	0	0	0	0	0	0	0	0	0	0	0	0	0	0	0	0	0	0	0	0	0	0	0	0	0	0	78	34	68	17	47	41	93	49	73
1	subjects	18	9	1	0	0	0	30	33	3	1	1	1	0	0	0	0	0	0	0	86	48	88	39	0	0	0	0	0	0	91	0	0	0	0	0	0	0	0	0	86	48	88	42	80	86	46	76	47
1	subjects	9	9	1	0	0	0	0	0	0	0	0	0	0	0	0	0	0	0	0	0	0	0	0	0	0	0	0	0	0	0	0	0	0	0	0	0	0	0	0	6	41	15	93	62	55	24	98	39
1	subjects	24	9	1	0	0	0	100	108	8	1	1	1	1	1	1	1	1	0	0	24	65	39	94	8	82	94	30	9	0	16	40	24	32	38	13	94	28	0	0	24	65	39	94	8	82	94	30	7
1	subjects	30	9	1	116.7	116.7	0	170	0	0	0	0	0	0	0	0	0	0	0	0	0	0	0	0	0	0	0	0	0	0	0	0	0	0	0	0	0	0	0	0	88	50	66	61	55	80	53	58	19
1	subjects	23	10	1	0	0	0	90	94	4	1	1	1	1	0	0	0	0	0	0	58	38	82	96	71	0	0	0	0	0	71	96	56	78	0	0	0	0	0	0	58	38	82	96	68	50	39	67	18
1	subjects	28	10	1	0	0	0	170	170	0	0	0	0	0	0	0	0	0	0	0	84	0	0	0	0	0	0	0	0	0	60	27	35	4	5	42	0	0	0	0	71	23	63	25	91	72	87	29	78
1	subjects	6	10	1	0	0	0	0	6	6	1	1	1	1	1	1	0	0	0	0	21	15	60	27	31	70	14	0	0	0	0	0	0	0	0	0	0	0	0	0	25	44	98	58	47	81	38	64	38
1	subjects	17	10	1	0	0	0	20	21	1	1	0	0	0	0	0	0	0	0	0	16	42	0	0	0	0	0	0	0	0	19	0	0	0	0	0	0	0	0	0	16	47	7	77	59	35	68	91	23
1	subjects	22	10	1	0	0	0	80	84	4	1	1	1	1	0	0	0	0	0	0	71	96	56	78	0	0	0	0	0	0	85	35	0	0	0	0	0	0	0	0	71	96	56	78	45	94	3	88	53
1	subjects	10	10	1	0	0	0	0	0	0	0	0	0	0	0	0	0	0	0	0	0	0	0	0	0	0	0	0	0	0	0	0	0	0	0	0	0	0	0	0	86	72	92	1	31	1	90	40	99
1	subjects	18	10	1	0	0	0	30	32	2	1	1	0	0	0	0	0	0	0	0	100	51	7	0	0	0	0	0	0	0	16	42	0	0	0	0	0	0	0	0	100	51	8	73	92	13	68	86	8
1	subjects	15	10	1	0	0	0	0	0	0	0	0	0	0	0	0	0	0	0	0	0	0	0	0	0	0	0	0	0	0	0	0	0	0	0	0	0	0	0	0	84	40	56	21	57	84	31	55	22
1	subjects	26	10	1	0	0	0	130	139	9	1	1	1	1	1	1	1	1	1	0	25	26	61	100	92	34	79	20	31	21	94	78	84	0	0	0	0	0	0	0	25	26	61	100	92	34	79	20	31
1	subjects	30	10	1	141.86	141.86	0	186	0	6	0	0	0	0	0	0	0	0	0	0	0	0	0	0	0	0	0	0	0	0	0	0	0	0	0	0	0	0	0	0	55	22	31	82	5	4	100	43	53
1	subjects	9	10	1	0	0	0	0	0	0	0	0	0	0	0	0	0	0	0	0	0	0	0	0	0	0	0	0	0	0	0	0	0	0	0	0	0	0	0	0	26	59	40	91	37	56	67	58	62
1	subjects	1	10	1	0	0	0	0	0	0	0	0	0	0	0	0	0	0	0	0	0	0	0	0	0	0	0	0	0	0	0	0	0	0	0	0	0	0	0	0	21	28	20	43	55	8	18	83	9
1	subjects	20	10	1	0	0	0	60	60	0	0	0	0	0	0	0	0	0	0	0	49	84	0	0	0	0	0	0	0	0	88	50	100	54	71	29	63	0	0	0	46	71	20	4	56	81	90	38	34
1	subjects	8	10	1	0	0	0	0	0	0	0	0	0	0	0	0	0	0	0	0	0	0	0	0	0	0	0	0	0	0	0	0	0	0	0	0	0	0	0	0	60	33	4	1	70	57	76	52	88
1	subjects	14	10	1	0	0	0	10	18	8	1	1	1	1	1	0	1	1	1	0	61	7	49	93	81	81	5	71	46	0	0	0	0	0	0	0	0	0	0	0	61	25	72	39	46	2	1	80	11
[truncated: 10,401 more rows]
[truncated: 133 more columns]
