# Supplementary material for: Is there an omission effect in prosocial behavior? A laboratory experiment on passive vs. active generosity
Source: PLoS One. 2017 Mar 1;12(3):e0172496. doi: 10.1371/journal.pone.0172496 (PMC5383002; doi:10.1371/journal.pone.0172496)
Supplement: S2 Data — (XLS) [file pone.0172496.s012.xls]

## Sheet: Experiment 2
type_transcription	time_transcription	treatment	timeinstructions_firstchoice	timefirstclick_firstchoice	timelastclick_firstchoice	numberclicks_firstchoice	timeinstructions_secondchoice	timefirstclick_secondchoice	timelastclick_secondchoice	numberclicks_secondchoice	firstchoice_selfish	firstchoice_fair	secondchoice_selfish	secondchoice_fair	firstchoice_passive	secondchoice_passive	satisfaction_first	satisfaction_second	time_sufficient	time_pressure	trolley_commission	trolley_omission	trolley_commission_same	trolley_omission_same	attention	female	religion	catholic	scientific	us	completed	time_trolley_commission	time_trolley_omission	time_total	trolley_order	similar
3	89.327	1	17.545	5.578	24.812	3	8.792	2.456	26.178	3	1	0	1	0	0	0	7	7	7	1	2	2	0	1	1	0	2	1	1	1	1	26.784	11.931	329	1	1
2	57.178	1	11.515	1.414	1.414	1	11.31	0.937	0.937	1	1	0	1	0	0	0	6	6	7	3	3	3	1	1	1	1	9	0	0	1	1	9.275	20.379	326	0	0
3	53.046	1	17.975	4.483	4.483	1	4.382	1.858	1.858	1	0	1	0	1	0	0	7	7	7	1	4	4	1	1	1	1	9	0	1	1	1	48.141	41.975	363	0	1
2	66.684	1	28.015	9.584	29.964	3	24.189	9.004	9.004	1	1	0	1	0	0	0	6	7	7	1	5	7	1	1	1	0	2	1	1	1	1	42.881	39.13	455	1	0
1	51.403	1	25.677	3.772	3.772	1	34.076	0	0	0	1	0	1	0	0	0	7	7	7	1	5	6	0	1	1	1	9	0	1	1	1	28.22	39.3	1061	0	0
1	148.776	1	22.414	4.165	4.165	1	19.247	3.692	3.692	1	0	1	0	1	0	0	6	6	7	1	4	4	1	1	1	1	1	0	1	1	1	26.297	37.232	550	0	1
2	38.85	1	17.887	3.592	3.592	1	13.255	3.768	3.768	1	0	1	0	1	0	0	7	7	7	1	6	6	1	0	1	0	9	0	1	1	1	24.192	16.165	310	1	0
2	82.42	1	30.098	1.332	1.332	1	6.289	1.484	1.484	1	1	0	1	0	0	0	6	5	7	1	6	6	1	1	1	0	7	0	0	0	1	41.644	37.032	487	1	0
1	116.542	1	34.618	7.878	7.878	1	35.674	0	0	0	1	0	1	0	0	1	7	6	7	2	5	6	1	1	1	0	7	0	1	0	1	64.488	15.708	569	1	0
3	1803.64	1	18.798	2.239	17.6	2	6.037	5.496	5.496	1	0	1	0	1	0	0	5	5	7	1	7	1	1	1	1	1	9	0	1	1	1	29.346	73.537	2174	0	0
2	51.191	1	9.92	5.135	5.135	1	15.579	15.755	15.755	1	1	0	1	0	0	0	7	7	7	1	6	6	1	1	1	1	8	0	1	1	1	18.597	14.991	291	1	1
1	49.923	1	20.506	2.57	2.57	1	2.975	1.872	1.872	1	0	1	0	1	0	0	5	4	7	1	6	6	1	1	1	0	9	0	0	1	1	12.012	51.44	376	0	0
1	50.598	1	10.937	2.082	2.082	1	2.239	1.832	1.832	1	1	0	1	0	0	0	6	6	7	2	7	7	1	1	1	0	9	0	0	1	1	20.218	13.183	309	1	0
1	69.49	1	21.634	3.374	3.374	1	14.419	2.593	2.593	1	0	1	0	1	0	0	7	7	7	1	4	4	1	1	1	1	8	0	1	1	1	28.619	21.555	423	1	1
2	55.887	1	28.684	4.72	4.72	1	14.753	0	0	0	1	0	1	0	0	1	6	6	7	1	4	4	0	1	1	0	9	0	1	1	1	50.301	57.648	444	1	0
1	47.488	1	9.819	2.632	7.862	2	2.289	1	20.704	2	1	0	0	1	0	0	7	4	4	3	4	5	0	1	0	0	2	1	1	1	1	3.07	8.489	227	0	0
3	56.016	1	14.257	6.091	6.091	1	4.082	3.563	3.563	1	0	1	1	0	0	0	5	7	7	1	7	7	1	1	1	0	1	0	1	1	1	18.562	16.773	283	1	0
3	62.487	1	21.368	29.444	29.444	1	14.496	23.497	23.497	1	1	0	0	1	0	0	6	5	7	3	6	6	1	1	1	0	9	0	1	1	1	22.101	42.364	356	0	1
2	46.745	1	29.399	4.044	4.044	1	8.967	3.767	3.767	1	1	0	1	0	0	0	7	7	7	1	7	7	0	1	1	1	9	0	1	1	1	35.939	60.888	441	1	1
3	157.344	1	27.004	1.964	1.964	1	12.412	4.78	4.78	1	0	1	0	1	0	0	7	7	7	1	5	5	1	1	1	1	1	0	0	1	1	69.439	76.47	637	1	1
1	256.358	1	27.054	2.86	2.86	1	16.101	5.83	5.83	1	1	0	1	0	0	0	7	7	7	4	6	6	1	1	0	1	7	0	0	0	1	74.598	27.163	745	1	0
2	72.087	1	19.006	2.43	2.43	1	7.577	3.876	3.876	1	1	0	1	0	0	0	6	7	7	2	6	2	1	1	1	0	2	1	1	1	1	35.351	58.982	408	0	0
3	75.727	1	25.503	3.801	15.287	4	20.92	3.583	3.583	1	0	1	0	1	0	0	7	6	7	1	7	7	1	1	1	1	1	0	1	1	1	29.993	46.959	533	0	0
2	94.022	1	33.236	12.434	33.48	5	10.276	2.219	2.219	1	1	0	1	0	0	0	7	7	7	2	6	6	1	1	1	0	7	0	1	0	1	65.976	20.455	628	1	0
2	132.026	1	41.275	9.981	9.981	1	4.935	6.595	6.595	1	1	0	1	0	0	0	7	7	7	1	7	7	1	1	1	0	2	1	1	0	1	34.929	55.615	547	0	1
3	50.425	1	14.744	2.798	2.798	1	12.55	1.873	1.873	1	1	0	1	0	0	0	3	3	7	1	7	7	0	1	1	0	2	1	1	1	1	30.838	20.747	316	1	0
2	38.567	1	13.747	12.609	15.465	3	5.261	3.912	11.74	4	1	0	1	0	0	0	4	4	7	1	5	5	0	1	1	0	2	1	0	1	1	46.792	13.003	312	1	0
1	150.81	1	32.899	4.393	4.393	1	14.758	3.246	3.246	1	0	1	0	1	0	0	7	7	7	1	1	7	0	1	1	1	2	1	1	1	1	28.15	38.007	578	0	0
3	35.521	1	13.738	1.672	1.672	1	16.186	0.824	0.824	1	1	0	1	0	0	0	5	5	7	1	3	7	0	1	1	0	9	0	1	1	1	64.539	22.704	519	1	0
2	46.377	1	22.448	5.884	5.884	1	11.623	4.928	4.928	1	1	0	1	0	0	0	7	7	7	1	3	6	1	1	1	0	9	0	1	1	1	27.871	34.695	332	1	0
2	70.855	1	30.749	8.332	20.472	2	23.035	2.675	28.826	2	0	1	0	1	0	0	7	7	7	3	7	7	1	1	1	0	7	0	1	0	1	29.211	45.238	450	0	0
1	78.458	1	24.768	2.877	2.877	1	13.491	3.042	3.042	1	0	1	0	1	0	0	5	5	7	1	5	3	1	1	1	1	9	0	1	0	1	34.295	77.382	519	0	0
1	91.274	1	54.553	7.527	16.597	3	42.81	3.037	3.037	1	0	1	0	1	0	0	6	5	7	1	7	7	1	1	1	0	7	0	0	0	1	103.171	91.634	3356	1	0
2	48.365	1	16.235	5.952	5.952	1	13.244	2.227	2.227	1	1	0	1	0	0	0	7	7	7	1	4	4	1	1	1	1	2	1	1	1	1	37.827	33.538	372	1	0
1	51.187	1	23.478	3.371	3.371	1	18.924	2.262	3.596	3	1	0	1	0	0	0	6	6	7	1	4	4	0	0	1	0	1	0	0	1	1	37.547	80.031	1562	0	0
1	281.829	1	57.723	7.054	7.054	1	45.639	6.577	6.577	1	0	1	1	0	0	0	7	6	6	1	6	6	1	1	1	1	7	0	1	0	1	42.904	309.826	1164	0	0
3	46.698	1	26.724	10.118	10.118	1	22.736	1.981	1.981	1	0	1	0	1	0	0	6	6	7	1	7	7	1	1	1	0	9	0	1	1	1	34.796	65.184	459	0	0
1	131.683	1	15.153	5.146	5.146	1	5.467	2.138	2.138	1	0	1	0	1	0	0	6	6	5	1	5	3	1	1	1	1	9	0	1	1	1	20.398	22.918	379	1	0
1	46.634	1	26.78	7.523	7.523	1	8.788	2.403	2.403	1	1	0	1	0	0	0	5	7	6	1	7	7	1	1	1	0	9	0	0	1	1	17.549	11.123	316	1	1
3	11.266	1	9.298	1.982	1.982	1	7.412	0.883	0.883	1	1	0	1	0	0	0	7	7	7	1	5	4	1	1	1	0	2	1	1	1	1	29.598	6.332	304	1	0
2	124.974	1	17.616	1.616	1.616	1	10.935	0.813	0.813	1	1	0	1	0	0	0	7	7	7	1	4	4	1	0	1	1	2	1	0	1	1	8.589	37.798	428	0	0
1	80.102	1	17.863	4.504	4.504	1	11.294	2.665	2.665	1	0	1	0	1	0	0	6	6	7	2	3	6	0	1	1	1	9	0	1	1	1	20.458	25.95	372	0	0
1	81.264	1	20.571	4.556	29.34	3	12.481	1.725	1.725	1	0	1	0	1	0	0	7	7	7	2	5	7	1	1	1	0	8	0	1	1	1	89.297	32.605	484	1	1
2	57.178	1	29.828	2.183	2.183	1	11.174	2.023	2.023	1	1	0	1	0	0	0	7	7	7	1	7	7	1	1	0	1	1	0	1	1	1	13.481	42.982	337	0	0
1	58.449	1	37.71	2.263	2.263	1	32.39	11.761	18.1	2	0	1	0	1	0	0	6	6	7	3	6	6	1	1	1	1	9	0	1	1	1	24.023	28.108	450	0	0
2	110.142	1	16.121	3.63	4.874	2	3.314	5.542	5.542	1	0	1	0	1	0	0	5	6	6	2	4	5	0	1	1	0	7	0	0	0	1	10.437	10.377	338	1	0
3	260.939	1	2.852	1.98	1.98	1	1.931	2.53	3.418	2	1	0	1	0	0	0	5	4	4	2	4	2	0	0	1	0	5	0	0	0	1	12.093	6.878	451	1	0
3	93.562	1	34.416	10.56	39.42	4	24.143	1.11	6.589	2	1	0	0	1	0	0	7	6	7	1	6	6	1	1	1	0	8	0	1	1	1	37.125	19.64	405	1	0
3	172.132	1	25.907	7.516	7.516	1	49.439	0	0	0	1	0	1	0	0	1	6	6	1	1	7	7	1	1	1	0	9	0	0	1	1	57.248	28.408	1358	1	0
2	93.439	1	31.511	8.083	8.083	1	13.685	2.092	2.092	1	0	1	0	1	0	0	6	5	6	1	6	6	1	1	1	1	9	0	1	1	1	19.728	59.162	502	0	0
1	118.177	1	3.182	1.67	1.67	1	2.207	1.889	1.889	1	1	0	1	0	0	0	6	6	6	1	6	6	1	1	1	1	7	0	1	0	1	33.042	20.423	600	1	0
1	85.725	1	44.055	3.377	3.377	1	17.582	3.358	3.358	1	0	1	0	1	0	0	6	6	7	1	5	5	1	1	1	1	9	0	1	1	1	46.07	37.234	444	0	0
2	104.198	1	43.555	5.506	17.923	3	27.407	1.947	1.947	1	1	0	1	0	0	0	7	7	7	1	7	7	1	1	0	0	7	0	0	0	1	48.808	87.189	631	0	0
3	56.88	1	35.162	4.561	4.561	1	19.028	5.837	5.837	1	0	1	0	1	0	0	7	7	7	1	4	7	1	1	1	0	9	0	1	1	1	45.621	44.262	482	1	0
2	83.388	1	9.273	35.629	35.629	1	5.46	1.355	27.347	3	1	0	0	1	0	0	7	7	7	1	4	5	0	0	0	0	1	0	1	0	1	20.454	32.056	433	0	0
2	40.252	1	9.118	5.229	5.229	1	6.124	9.858	34.877	3	0	1	1	0	0	0	6	5	7	1	7	6	1	1	1	0	6	0	1	1	1	15.586	18.412	267	0	1
1	92.574	1	22.482	5.193	26.629	10	13.681	1.029	1.029	1	1	0	1	0	0	0	5	5	5	3	5	4	1	1	1	0	9	0	1	1	1	20.305	26.354	380	0	1
1	100.166	1	21.129	6.438	6.438	1	11.339	2.413	2.413	1	0	1	0	1	0	0	4	6	7	1	6	6	1	1	1	1	8	0	1	1	1	17.806	34.238	395	0	0
2	105.935	1	33.41	2.952	2.952	1	27.428	2.925	2.925	1	1	0	0	1	0	0	7	5	7	1	6	6	1	1	1	1	2	1	0	1	1	44.625	76.956	636	0	0
1	71.155	1	24.373	2.074	2.074	1	9.788	2.239	2.239	1	1	0	1	0	0	0	7	7	7	1	2	6	0	1	1	0	8	0	1	1	1	62.892	31.967	421	1	1
3	197.307	1	44.163	7.462	33.206	2	34.219	2.264	2.264	1	1	0	1	0	0	0	7	7	7	1	6	7	1	1	1	0	7	0	0	0	1	47.183	85.92	857	0	0
3	134.448	1	17.958	4.986	4.986	1	6.009	2.261	2.261	1	1	0	1	0	0	0	7	7	7	1	6	5	1	0	1	1	7	0	1	0	1	19.829	44.634	457	0	0
1	142.895	1	59.219	3.641	33.832	3	16.977	1.205	1.205	1	0	1	1	0	0	0	5	6	7	1	5	6	1	1	1	1	9	0	1	1	1	12.21	43.905	502	0	0
2	107.455	1	21.976	13.486	13.486	1	15.765	2.904	2.904	1	0	1	1	0	0	0	6	6	7	1	1	6	1	0	1	0	7	0	0	0	1	96.058	24.737	522	1	0
2	206.803	1	46.794	5.896	32.598	4	7.317	2.026	2.026	1	0	1	0	1	0	0	7	7	7	3	6	6	1	1	1	0	1	0	1	1	1	48.002	49.849	713	1	1
1	60.272	1	13.041	4.673	38.322	6	2.916	10.424	15.875	2	0	1	0	1	0	0	5	5	7	1	4	4	1	0	1	0	9	0	0	1	1	39.074	26.464	512	1
2	47.401	1	22.35	3.784	3.784	1	21.687	2.453	2.453	1	1	0	1	0	0	0	7	7	7	1	6	6	1	1	0	1	9	0	1	1	1	20.142	13.524	300	1	0
1	48.893	1	16.534	1.668	1.668	1	20.354	1.777	1.777	1	1	0	1	0	0	0	6	7	7	2	4	6	1	1	1	0	9	0	1	1	1	31.597	42.126	428	1	0
2	109.229	1	22.078	3.443	3.443	1	12.18	2.834	2.834	1	0	1	1	0	0	0	6	7	7	1	6	6	1	1	1	0	8	0	1	1	1	36.434	16.818	414	1	0
1	109.747	1	1.928	2.493	2.493	1	13.253	3.056	3.056	1	1	0	1	0	0	0	7	7	7	1	4	7	0	1	1	0	7	0	0	0	1	17.745	16.892	340	0
2	140.949	1	22.995	5.28	5.28	1	7.36	4.817	4.817	1	1	0	1	0	0	0	6	6	7	1	4	7	0	1	1	0	9	0	0	0	1	28.751	63.376	891	0	0
1	270.812	1	28.826	5.273	5.273	1	20.555	2.738	2.738	1	0	1	0	1	0	0	7	7	7	1	7	7	1	1	1	1	1	0	0	1	1	31.218	33.656	691	1	1
2	44.192	1	2.721	1.064	1.064	1	4.854	1.517	39.414	3	1	0	1	0	0	0	7	7	7	1	7	7	1	1	1	0	7	0	1	0	1	17.303	8.984	417	1	0
2	82.668	1	41.758	4.812	4.812	1	29.488	11.831	11.831	1	0	1	0	1	0	0	4	5	7	1	1	1	1	1	1	0	7	0	0	0	1	55.118	48.77	608	1	1
2	122.19	1	160.909	1.216	1.216	1	2.934	0.887	0.887	1	1	0	1	0	0	0	6	7	7	1	7	6	1	1	1	1	2	1	1	1	1	13.723	10.867	553	1	0
1	168.153	1	20.999	5.907	5.907	1	7.499	2.574	2.574	1	0	1	0	1	0	0	7	7	7	1	4	4	0	1	1	0	2	1	0	1	1	19.452	86.344	614	0
3	31.545	1	32.877	4.562	4.562	1	27.362	3.884	3.884	1	0	1	0	1	0	0	6	6	7	1	7	7	1	1	1	1	2	1	0	1	1	47.98	35.837	460	1	0
2	12.859	1	12.254	2.522	2.522	1	11.432	1.769	1.769	1	1	0	1	0	0	0	7	6	7	1	7	2	1	1	1	0	2	1	1	1	1	18.403	24.812	319	0	1
3	69.856	1	35.952	2.985	22.597	5	13.921	2.21	2.811	2	0	1	1	0	0	0	5	7	7	1	6	7	1	1	1	1	9	0	0	1	1	33.983	17.847	372	1	0
3	115.424	1	5.675	1.317	1.317	1	1.83	1.029	1.029	1	1	0	1	0	0	0	4	4	1	5	7	7	1	1	1	0	7	0	0	0	1	23.975	22.223	807	0	0
2	55.339	1	42.453	9.402	9.402	1	28.689	4.043	4.043	1	1	0	1	0	0	0	7	7	7	1	7	7	1	1	1	0	7	0	1	0	1	73.039	32.255	552	1	0
2	58.157	1	16.138	5.204	5.204	1	14.535	15.531	15.531	1	0	1	1	0	0	0	6	7	7	1	1	7	1	1	1	1	1	0	1	1	1	25.521	27.482	360	0	0
1	39.595	1	42.307	2.777	2.777	1	41.043	0.674	0.674	1	1	0	1	0	0	0	6	5	7	1	2	7	0	1	1	0	9	0	1	1	1	53.76	31.563	436	1	0
3	297.657	1	18.689	2.722	2.722	1	13.571	4.362	4.362	1	1	0	1	0	0	0	7	6	4	1	4	2	1	1	0	1	7	0	1	0	1	34.936	44.884	742	1	0
3	134.321	1	13.656	3.026	3.026	1	15.756	19.396	19.396	1	0	1	0	1	0	0	7	7	7	1	4	4	0	1	1	1	2	1	0	1	1	17.881	14.044	395	1	0
1	54.121	1	35.383	3.814	39.463	4	24.262	2.526	2.526	1	1	0	1	0	0	0	7	7	7	1	7	7	1	1	1	0	9	0	0	1	1	26.06	48.185	403	0	1
3	53.023	1	16.7	1.963	1.963	1	4.86	3.782	30.692	3	1	0	0	1	0	0	7	6	7	1	7	7	1	1	1	1	8	0	1	1	1	15.607	35.824	313	0	0
1	143.42	1	41.382	10.242	10.242	1	15.037	3.546	3.546	1	0	1	0	1	0	0	6	6	7	1	1	7	0	1	1	0	1	0	0	1	1	28.347	34.002	521	0	0
3	108.143	1	15.672	3.022	3.022	1	10.335	2.821	2.821	1	0	1	0	1	0	0	4	4	7	1	7	7	1	1	1	1	9	0	0	1	1	24.326	17.121	380	1	0
3	46.124	1	20.187	5.948	5.948	1	3.171	2.069	2.069	1	1	0	1	0	0	0	7	7	7	1	2	7	0	1	1	0	1	0	1	1	1	20.787	42.038	283	1	1
2	64.706	1	43.849	1.332	1.332	1	8.055	1.184	1.184	1	1	0	1	0	0	0	7	7	7	1	6	6	1	1	1	1	1	0	1	1	1	64.502	39.618	586	1	0
1	48.815	1	28.246	9.265	9.265	1	3.553	1.828	1.828	1	1	0	1	0	0	0	7	7	7	2	4	7	0	1	0	0	9	0	1	1	1	16.891	25.712	338	0	0
2	110.504	1	40.268	7.517	7.517	1	10.017	3.222	3.222	1	0	1	0	1	0	0	6	6	7	1	2	2	0	0	1	1	1	0	1	1	1	47.242	81.659	563	0	1
2	79.498	1	43.5	8.347	8.347	1	40.195	0	0	0	1	0	1	0	0	1	7	7	7	1	7	7	1	0	1	1	7	0	0	0	1	24.381	54.548	556	0	0
2	76.652	1	33.037	37.426	39.593	4	79.889	4.298	4.298	1	1	0	1	0	0	0	7	7	7	1	2	6	1	1	1	0	7	0	1	0	1	48.711	37.907	2578	1	0
3	96.037	1	14.329	4.754	8.359	2	3.624	3.215	3.215	1	0	1	0	1	0	0	6	6	7	1	5	5	1	1	0	1	9	0	0	1	1	12.651	31.42	352	0	0
1	90.61	1	15.253	2.408	18.144	2	9.887	1.932	1.932	1	0	1	0	1	0	0	7	7	7	1	6	6	1	1	1	1	1	0	1	1	1	24.773	13.855	328	1	1
2	62.757	1	35.714	4.153	7.174	3	8.667	2.363	2.363	1	1	0	0	1	0	0	6	7	7	3	6	7	1	1	1	1	9	0	0	1	1	32.373	13.483	340	1
2	37.124	1	18.398	7.566	7.566	1	30.317	0	0	0	1	0	1	0	0	1	7	7	6	1	7	7	1	1	0	0	9	0	1	1	1	36.961	27.65	382	1	0
3	90.123	1	22.806	12.453	12.453	1	23.249	13.968	13.968	1	0	1	0	1	0	0	7	6	7	2	6	7	1	1	1	0	9	0	0	1	1	44.787	69.373	544	0	1
2	102.649	1	30.037	2.485	22.229	7	15.485	1.59	1.59	1	1	0	1	0	0	0	7	7	7	1	5	7	0	1	1	0	7	0	1	0	1	54.098	41.905	476	0	0
2	41.863	1	5.942	3.732	3.732	1	1.512	18.078	18.078	1	1	0	1	0	0	0	6	6	4	3	5	5	1	0	1	0	2	1	0	1	1	9.18	12.152	261	0	0
1	82.769	1	19.722	7.565	7.565	1	6.638	7.025	7.025	1	1	0	0	1	0	0	7	6	7	1	4	7	0	1	1	0	2	1	0	1	1	55.9	48.189	662	1	0
2	382.344	1	44.448	3.166	20.621	2	14.856	3.43	3.43	1	0	1	0	1	0	0	7	7	3	1	7	7	1	1	1	0	8	0	0	1	1	37.48	61.641	919	0	0
3	44.991	1	14.155	2.035	13.727	4	11.844	2.548	2.548	1	0	1	1	0	0	0	7	7	7	1	7	7	1	1	1	1	5	0	0	1	1	11.662	19.951	279	0	0
3	130.086	1	27.132	2.683	23.337	3	3.204	0.663	0.663	1	1	0	1	0	0	0	7	7	7	1	7	7	1	1	1	0	7	0	0	0	1	15.077	55.107	512	0	0
1	266.822	1	32.247	7.714	8.674	2	6.717	2.268	2.268	1	0	1	0	1	0	0	7	7	7	1	6	6	1	1	1	0	8	0	1	1	1	85.773	46.731	894	1	0
3	112.575	1	63.134	7.506	7.506	1	9.967	6.458	25.649	3	0	1	0	1	0	0	4	4	7	1	7	4	1	1	1	0	9	0	1	0	1	50.926	98.666	646	1	0
1	78.755	1	22.013	2.837	2.837	1	9.941	2.929	2.929	1	1	0	1	0	0	0	7	7	7	1	7	7	1	0	0	0	2	1	1	0	1	13.892	78.749	403	0	0
3	43.024	1	16.654	2.239	4.742	3	4.411	1.251	1.251	1	1	0	1	0	0	0	6	6	7	1	7	7	1	1	1	0	9	0	0	1	1	17.126	31.482	12841	0	0
2	50.918	1	8.264	6.342	6.342	1	17.436	4.083	4.083	1	0	1	1	0	0	0	6	5	7	1	5	2	1	0	1	1	9	0	0	1	1	30.821	32.669	321	0
3	94.406	1	14.294	3.516	3.516	1	17.417	3.582	3.582	1	0	1	0	1	0	0	6	4	7	1	6	7	1	1	1	0	1	0	0	1	1	16.296	39.481	397	0	0
3	10.523	1	11.334	2.36	37.101	3	2.36	2.476	9.26	3	1	0	0	1	0	0	3	5	6	2	5	6	1	1	1	0	9	0	0	1	1	11.545	16.392	207	0	0
2	141.385	1	20.805	5.762	5.762	1	13.56	3.477	3.477	1	1	0	1	0	0	0	7	7	7	1	4	4	1	1	1	0	4	0	1	1	1	32.055	15.437	449	1	0
1	76.495	1	33.266	2.344	20.473	2	22.451	1.31	1.31	1	1	0	1	0	0	0	7	7	7	1	7	7	1	1	1	0	9	0	1	1	1	11.391	36.919	430	0	0
3	55.573	1	15.513	1.782	1.782	1	9.893	1.663	1.663	1	1	0	1	0	0	0	7	7	7	1	1	7	0	1	1	0	9	0	1	1	1	15.549	21.267	298	1	0
1	45.613	1	14.775	4.799	4.799	1	2.67	1.543	1.543	1	1	0	0	1	0	0	5	5	7	1	4	4	1	1	1	0	9	0	1	1	1	15.904	21.696	263	0	0
2	159.044	1	13.33	7.967	21.783	3	19.652	7.683	8.195	2	0	1	1	0	0	0	5	4	7	1	6	7	1	1	1	0	9	0	1	1	1	18.93	41.104	477	0	0
3	97.201	1	30.471	11.553	11.553	1	11.001	4.024	4.024	1	0	1	0	1	0	0	6	6	7	1	6	6	1	1	1	0	9	0	0	1	1	16.78	36.14	480	0
2	87.216	1	2.9	1.072	1.072	1	2.833	1.307	1.307	1	1	0	1	0	0	0	7	7	7	1	7	7	1	1	1	0	9	0	1	1	1	6.882	13.358	371	0	1
1	70.896	1	14.756	4.823	18.179	3	18.261	4.132	4.132	1	0	1	1	0	0	0	5	6	7	1	6	6	1	1	1	0	9	0	1	1	1	20.714	32.121	354	0	0
2	105.571	1	17.737	3.802	3.802	1	30.255	2.488	2.488	1	0	1	0	1	0	0	6	6	7	1	5	6	1	1	1	1	1	0	1	1	1	87.257	52.637	567	1	1
1	40.612	1	38.291	4.528	4.528	1	26.256	3.963	3.963	1	0	1	0	1	0	0	7	7	7	1	6	6	1	1	1	1	9	0	0	1	1	21.434	38.11	423	0	1
3	34.685	1	23.813	4.185	4.185	1	19.224	3.01	20.233	5	1	0	1	0	0	0	6	6	6	1	7	7	1	1	1	0	9	0	0	0	1	28.826	17.94	337	1	0
3	46.941	1	21.524	5.978	5.978	1	18.774	2.11	2.11	1	0	1	0	1	0	0	6	6	7	1	4	7	1	1	1	1	9	0	1	1	1	38.337	46.65	437	0
3	162.164	1	26.888	4.718	4.718	1	8.398	2.217	2.217	1	1	0	0	1	0	0	7	7	7	4	7	7	1	1	1	0	2	1	0	0	1	20.844	105.108	704	0	0
2	70.247	1	13.158	5.167	5.167	1	3.881	2.055	2.055	1	0	1	0	1	0	0	6	6	7	1	5	6	0	1	1	1	1	0	1	1	1	16.687	23.795	317	0	0
1	85.455	1	33.255	2.763	2.763	1	11.478	1.8	1.8	1	1	0	1	0	0	0	7	7	7	1	1	7	0	0	1	1	9	0	1	1	1	25.243	20.252	480	1	1
2	29.716	1	13.072	6.352	6.352	1	3.679	1	12.079	2	0	1	1	0	0	1	6	7	7	1	7	7	1	1	1	1	9	0	1	1	1	12.758	22.001	288	0	0
3	45.761	1	20.432	5.729	5.729	1	4.836	0.769	0.769	1	1	0	1	0	0	0	7	7	7	2	1	7	0	1	1	0	1	0	1	1	1	39.386	65.737	357	1	0
3	35.157	1	18.42	7.077	7.077	1	16.95	5.048	5.048	1	0	1	0	1	0	0	6	5	7	2	6	7	1	1	1	1	9	0	1	1	1	25.86	24.776	322	0	0
2	45.345	1	23.02	4.011	29.425	6	28.025	4.75	4.75	1	0	1	1	0	0	0	7	6	7	1	7	7	1	1	1	0	9	0	0	1	1	21.753	26.134	403	1	0
3	87.127	1	18.283	3.494	12.277	2	7.082	3.229	3.229	1	1	0	1	0	0	0	7	7	7	1	4	4	1	1	1	1	1	0	1	1	1	32.608	1881.49	2271	1
3	56.664	1	19.884	2.92	2.92	1	23.272	2.554	2.554	1	1	0	1	0	0	0	7	7	7	1	7	7	1	1	1	1	1	0	0	1	1	21.417	34.381	427	0	0
3	90.892	1	31.176	9.063	9.063	1	14.088	14.469	14.469	1	0	1	1	0	0	0	7	6	7	1	5	5	1	0	1	0	9	0	0	1	1	37.361	26.346	450	0	0
1	60.971	1	6.511	2.808	24.541	4	49.003	1.424	1.424	1	1	0	0	1	0	0	6	6	5	4	5	5	1	0	0	0	7	0	0	0	1	5.968	17.388	431	0	1
2	84.124	1	10.519	2.749	2.749	1	8.514	1.222	1.222	1	1	0	1	0	0	0	7	7	7	1	4	4	0	1	1	1	9	0	0	1	1	12.969	22.442	313	0	0
1	85.325	1	18.87	4.536	4.536	1	6.687	6.474	6.474	1	1	0	1	0	0	0	5	5	7	1	7	7	1	1	0	1	1	0	1	1	1	29.286	16.458	365	1	1
2	64.42	1	26.658	8.882	8.882	1	20.323	5.191	5.191	1	0	1	0	1	0	0	7	7	7	1	7	7	1	1	0	0	7	0	0	0	1	44.192	25.652	465	1	0
3	211.85	1	65.247	13.728	13.728	1	6.543	7.74	7.74	1	1	0	0	1	0	0	5	4	6	1	5	5	1	1	1	0	9	0	1	1	1	33.085	73.018	658	0	0
2	29.8	1	37.274	7.996	7.996	1	14.518	5.426	5.426	1	0	1	0	1	0	0	5	5	6	1	6	7	1	1	1	0	9	0	1	1	1	25.229	62.39	377	0	0
2	44.075	1	30.885	9.639	9.639	1	7.543	5.553	5.553	1	1	0	0	1	0	0	4	4	7	1	3	6	0	1	1	0	2	1	0	1	1	60.797	29.699	441	1	0
2	72.036	1	40.846	18.346	18.346	1	47.824	0	0	0	1	0	1	0	0	1	7	7	7	2	3	7	0	1	1	1	9	0	1	1	1	25.679	40.824	445	0	0
3	58.302	1	14.093	5.123	5.123	1	24.319	5.196	5.196	1	1	0	1	0	0	0	7	7	7	1	7	7	1	1	1	0	9	0	1	1	1	25.889	27.859	362	0	1
1	95.605	1	32.451	4.977	17.889	3	12.382	2.712	2.712	1	1	0	1	0	0	0	7	7	7	1	6	6	1	1	1	0	7	0	1	0	1	47.824	27.332	496	1	1
1	118.019	1	35.437	1.652	28.596	6	9.143	1.266	1.266	1	1	0	1	0	0	0	7	7	7	1	6	6	1	0	1	1	7	0	0	0	1	34.573	41.471	583	0	1
1	64.388	1	6.673	3.831	3.831	1	3.519	1	1	1	1	0	1	0	0	0	7	7	6	3	6	6	1	1	1	0	9	0	0	1	1	25.454	17.182	287	1	0
1	144.609	1	41.639	12.691	12.691	1	32.494	0	0	0	1	0	1	0	0	1	6	7	6	3	5	2	1	1	0	0	9	0	1	1	1	40.012	32.49	591	1	0
3	33.24	1	11.692	1.667	1.667	1	17.74	1.351	1.351	1	1	0	1	0	0	0	7	7	7	1	7	7	1	1	1	1	2	1	1	1	1	35.04	45.979	470	0	0
1	44.082	1	22.197	1.587	35.738	2	2.056	1.552	1.552	1	0	1	1	0	0	0	2	6	6	2	2	6	0	1	1	0	1	0	1	1	1	103.386	15.872	405	1	0
1	99.97	1	24.739	4.223	4.223	1	14.16	2.441	2.441	1	0	1	0	1	0	0	6	6	7	4	3	4	1	0	1	0	5	0	0	0	1	18.491	55.942	999	0	1
2	61.835	2	10.167	2.135	2.135	1	5.183	1.95	1.95	1	1	0	1	0	0	0	7	7	7	1	5	7	1	1	1	0	1	0	0	1	1	10.535	27.559	287	0	0
2	31.447	2	13.243	4.491	4.491	1	9.395	1.741	1.741	1	1	0	1	0	0	0	7	7	7	1	4	4	1	1	1	1	9	0	1	1	1	23.747	17.223	334	1	1
1	51.873	2	24.442	25.201	29.287	2	19.209	12.045	12.045	1	1	0	1	0	1	0	5	5	6	1	4	6	1	1	1	1	9	0	1	1	1	33.178	28.709	507	0	0
3	92.357	2	28.27	4.289	4.289	1	18.941	2.97	2.97	1	0	1	0	1	0	0	5	5	7	1	2	6	0	1	1	1	1	0	0	1	1	30.512	88.807	554	0	0
1	351.767	2	40.486	4.45	9.305	2	21.828	3.265	3.265	1	1	0	1	0	0	0	7	7	7	1	4	1	1	0	1	1	1	0	1	1	1	39.472	54.855	862	0	1
1	130.753	2	21.285	21.881	39.609	4	6.843	4.726	4.726	1	1	0	0	1	1	0	5	5	6	2	5	6	1	1	1	1	9	0	0	1	1	24.811	23.694	553	1
2	140.505	2	45.064	4.174	4.174	1	40.551	3.273	28.763	3	1	0	1	0	0	0	7	7	6	3	2	1	0	0	1	1	5	0	0	0	1	31.521	77.356	734	0	0
2	46.163	2	31.865	3.072	3.072	1	5.699	1.917	1.917	1	1	0	1	0	0	0	5	4	3	2	5	2	1	0	1	0	2	1	0	1	1	19.595	268.962	558	1	0
3	105.875	2	19.967	2.035	2.035	1	4.575	1.636	1.636	1	1	0	1	0	0	0	7	7	7	1	3	3	1	0	1	0	9	0	0	1	1	9.028	101.249	638	0	0
1	95.685	2	28.126	3.046	3.046	1	9.044	2.325	2.325	1	0	1	0	1	0	0	7	6	6	1	5	6	1	1	1	1	1	0	1	1	1	41.666	32.281	502	1	0
2	41.807	2	22.193	2.222	2.222	1	8.299	1.094	1.094	1	1	0	1	0	0	0	7	7	7	1	4	5	0	1	1	1	9	0	1	1	1	23.994	12.972	290	1
1	78.503	2	25.229	7.208	7.208	1	4.724	2.124	2.124	1	0	1	0	1	0	0	7	7	7	1	7	7	1	1	1	0	2	1	1	0	1	24.89	65.21	499	0	0
2	81.012	2	29.121	7.783	7.783	1	7.855	3.508	3.508	1	0	1	0	1	0	0	5	5	7	1	2	7	0	1	1	1	9	0	1	1	1	25.271	54.012	454	0	0
2	80.225	2	65.409	9.95	9.95	1	26.633	4.403	4.403	1	0	1	0	1	0	0	7	7	7	3	4	4	1	0	1	1	2	1	0	1	1	53.788	38.507	611	1	1
2	36.786	2	23.072	2.55	14.51	3	12.887	1.488	1.488	1	1	0	1	0	0	0	6	6	7	1	7	7	1	1	1	0	9	0	1	1	1	30.319	23.012	318	1	0
3	92.188	2	261.927	1.965	1.965	1	5.983	1.189	1.189	1	1	0	1	0	0	0	7	6	6	1	6	5	1	0	1	1	7	0	0	0	1	16.329	36.819	1057	1	1
1	230.908	2	52.538	9.858	9.858	1	21.895	7.74	7.74	1	1	0	0	1	0	0	6	5	6	3	4	4	1	0	1	1	1	0	1	1	1	34.01	57.408	690	0	1
1	130.036	2	9.43	3.272	3.272	1	4.331	1.327	1.327	1	1	0	0	1	0	0	5	5	6	3	7	7	0	1	1	0	2	1	0	1	1	16.543	37.556	410	0	0
2	59.617	2	25.168	3.136	3.136	1	4.946	6.348	6.348	1	1	0	1	0	0	0	5	5	7	1	5	3	1	0	1	0	2	1	1	0	1	45.657	44.555	407	1	0
3	32.975	2	15.076	3.81	3.81	1	9.7	2.445	2.731	2	0	1	0	1	0	0	3	4	7	1	6	7	1	1	1	0	9	0	0	1	1	19.953	11.595	322	1	1
3	32.008	2	13.518	2.148	2.898	2	2.534	1.227	1.227	1	1	0	1	0	0	0	7	7	7	1	7	7	1	1	1	0	9	0	1	1	1	10.114	26.703	277	0	0
1	49.67	2	12.618	2.316	30.595	4	3.271	2.935	2.935	1	1	0	0	1	0	0	7	5	7	3	4	7	0	1	1	1	9	0	1	1	1	11.368	27.263	586	0	0
3	133.113	2	42.432	16.701	30.223	3	12.043	7.631	7.631	1	0	1	0	1	0	0	7	6	6	2	2	6	1	1	1	0	9	0	0	1	1	33.529	67.929	615	0	0
3	27.094	2	16.206	6.053	6.053	1	7.717	1.305	1.305	1	1	0	1	0	0	0	7	7	6	1	5	6	1	1	1	0	9	0	0	0	1	17.558	22.922	308	0	0
2	171.437	2	78.548	0	0	0	23.989	3.46	3.46	1	1	0	1	0	1	0	6	6	6	2	6	6	0	1	1	0	1	0	1	1	1	47.848	67.774	687	0	0
3	68.27	2	25.923	2.189	7.805	3	8.02	1.794	1.794	1	1	0	1	0	0	0	7	7	7	1	6	7	1	1	1	0	9	0	1	1	1	30.227	22.524	348	1	1
1	115.193	2	28.922	12.824	12.824	1	9.691	3.285	3.285	1	0	1	0	1	0	0	5	5	7	1	5	5	1	1	1	1	9	0	1	1	1	49.871	48.604	508	1	0
3	125.888	2	30.726	4.076	4.076	1	29.377	3.749	3.749	1	1	0	1	0	0	0	4	4	7	1	7	7	0	1	1	0	2	1	1	1	1	36.112	40.332	526	0	0
3	106.128	2	37.911	12.551	22.769	2	22.754	6.921	6.921	1	0	1	1	0	0	0	2	6	7	1	4	5	0	1	1	0	8	0	0	1	1	79.863	32.348	619	1	0
1	94.34	2	1.918	1.587	1.587	1	5.801	15.554	15.554	1	1	0	1	0	0	0	6	6	6	1	6	6	1	1	1	0	7	0	0	0	1	46.545	8.48	465	1	0
3	57.517	2	13.29	2.782	2.782	1	2.372	1.899	1.899	1	1	0	1	0	0	0	7	7	7	1	4	4	1	0	1	1	2	1	0	1	1	7.972	18.597	328	0	0
3	138.554	2	30.071	8.047	8.047	1	21.286	4.421	4.421	1	0	1	0	1	0	0	5	5	7	1	7	7	1	1	1	1	8	0	1	1	1	38.218	42.186	512	1	0
1	51.982	2	2.118	2.011	2.011	1	2.238	6.505	6.505	1	0	1	0	1	0	0	7	7	7	1	1	7	0	1	1	1	7	0	0	0	1	9.203	10.433	1757	0	0
1	89.624	2	14.345	7.898	7.898	1	7.377	1.829	1.829	1	1	0	1	0	0	0	7	7	7	1	7	7	1	1	1	0	1	0	0	1	1	53.537	19.708	668	1	0
1	88.881	2	27.765	2.748	2.748	1	28.185	1.903	1.903	1	1	0	1	0	0	0	6	5	6	2	6	7	1	1	1	0	9	0	0	1	1	50.38	53.767	509	1
2	53.219	2	7.036	4.678	19.224	3	2.877	0.753	7.016	2	1	0	0	1	0	0	4	4	7	1	4	3	1	1	1	0	9	0	1	1	1	11.425	13.804	276	1	0
3	37.458	2	25.499	5.076	27.963	4	5.858	10.227	10.227	1	0	1	1	0	0	0	5	7	7	1	7	1	1	1	1	0	9	0	0	1	1	30.143	27.328	371	1	0
2	136.432	2	26.671	8.556	23.404	3	19.27	2.098	2.098	1	1	0	1	0	0	0	7	7	7	1	3	6	0	1	1	1	9	0	1	1	1	35.767	37.131	618	1	1
2	28.705	2	24.78	13.096	13.096	1	12.126	12.362	12.362	1	0	1	0	1	0	0	5	3	6	3	4	5	1	1	1	1	8	0	0	1	1	15.333	98.028	470	0	0
1	103.888	2	20.388	1.783	1.783	1	6.355	1.914	1.914	1	1	0	1	0	0	0	6	6	2	3	7	7	1	1	1	0	7	0	1	0	1	46.534	33.705	458	1	0
1	66.691	2	35.82	2.758	2.758	1	18.701	2.322	2.322	1	0	1	0	1	0	0	6	6	7	1	5	7	1	1	1	1	8	0	1	1	1	54.832	41.915	465	1	0
1	72.137	2	45.522	6.846	30.077	5	21.992	2.66	2.66	1	0	1	0	1	0	0	6	6	6	2	6	3	1	0	1	0	9	0	1	1	1	27.625	59.14	522	0	0
3	78.446	2	53.139	7.799	19.458	3	8.006	2.93	2.93	1	0	1	0	1	0	0	6	5	6	1	7	7	1	1	1	0	9	0	0	1	1	28.253	40.718	423	0	0
2	137.096	2	43.274	7.689	7.689	1	36.394	2.768	2.768	1	1	0	1	0	0	0	6	5	7	1	4	7	0	1	1	1	1	0	1	1	1	73.629	49.892	688	0	0
2	52.521	2	11.697	2.605	2.605	1	2.898	1.579	1.579	1	0	1	0	1	0	0	6	6	6	1	6	6	1	1	1	1	2	1	1	1	1	24.254	13.671	271	1	0
2	50.366	2	12.942	3.216	3.216	1	7.624	1.338	1.338	1	1	0	1	0	0	0	7	7	7	1	6	6	1	1	1	1	9	0	0	1	1	23.885	25.359	317	1	0
2	54.502	2	13.702	3.338	3.338	1	1.971	2.118	2.118	1	0	1	0	1	0	0	6	6	7	1	7	7	1	1	1	0	9	0	0	1	1	13.306	66.51	341	0	0
3	10.778	2	55.696	5.262	5.262	1	8.448	3.002	3.002	1	1	0	1	0	0	0	7	7	7	1	6	6	1	1	1	0	1	0	1	1	1	35.365	16	456	1	0
3	167.945	2	39.533	8.954	19.297	4	8.244	6.327	6.327	1	1	0	0	1	1	0	6	7	7	1	7	7	1	1	1	0	8	0	0	0	1	19.115	61.016	648	0	0
3	94.966	2	26.734	2.683	2.683	1	5.658	2.285	2.285	1	0	1	0	1	0	0	5	4	7	1	5	5	1	1	1	1	2	1	1	0	1	56.224	21.191	414	1	0
1	80.991	2	32.827	29.31	29.31	1	15.565	14.786	14.786	1	0	1	0	1	0	0	6	6	7	2	4	7	1	1	1	0	9	0	1	1	1	43.37	33.139	476	0	0
1	30.752	2	12.694	4.628	4.628	1	5.322	1.736	1.736	1	0	1	0	1	0	0	7	7	7	1	5	7	1	1	1	1	9	0	1	1	1	22.037	12.556	285	1	0
3	96.397	2	47.21	19.602	37.641	3	5.401	2.804	2.804	1	0	1	0	1	0	0	6	6	7	1	5	6	1	1	1	0	5	0	0	0	1	44.599	71.149	903	0	0
2	75.907	2	30.243	4.771	4.771	1	17.664	2.198	2.198	1	0	1	0	1	0	0	5	6	7	2	7	6	1	1	1	1	2	1	1	1	1	31.125	54.391	441	0	0
2	55.67	2	18.052	2.211	22.411	5	5.175	1.924	1.924	1	1	0	1	0	0	0	6	6	7	3	3	6	0	1	1	0	6	0	0	1	1	15.529	23.97	274	0	0
1	63.882	2	15.005	1.704	10.882	6	13.052	9.957	31.454	2	0	1	0	1	0	0	7	6	7	1	6	6	1	1	1	0	9	0	1	1	1	30.246	29.106	375	0	0
3	16.508	2	16.182	4.887	9.229	3	5.075	2.219	2.219	1	1	0	1	0	0	0	7	7	7	1	6	7	1	1	0	0	6	0	0	1	1	13.987	13.939	252	1
3	121.479	2	24.129	5.328	5.328	1	12.16	5.704	5.704	1	0	1	0	1	0	0	6	6	6	2	6	6	1	1	1	0	6	0	1	0	1	49.122	19.088	480	1	0
2	95.859	2	12.892	11.066	15.866	2	4.396	2.444	2.444	1	1	0	1	0	1	0	5	5	5	3	3	4	1	1	0	0	2	1	1	0	1	3.998	19.045	273	0	0
1	52.491	2	20.939	13.955	13.955	1	3.794	3.602	3.602	1	1	0	1	0	0	0	7	7	7	1	1	1	0	1	1	0	7	0	0	0	1	29.753	33.33	409	0	0
2	90.607	2	29.506	5.957	5.957	1	4.106	3.307	3.307	1	1	0	0	1	0	0	6	6	7	1	4	7	1	1	1	0	8	0	0	1	1	29.303	57.396	696	0	1
3	67.844	2	23.354	10.957	10.957	1	16.513	3.012	3.012	1	0	1	0	1	0	0	6	7	7	1	7	7	1	1	1	0	2	1	0	1	1	19.139	33.616	362	0	0
1	181.518	2	8.78	10.638	10.638	1	6.644	3.498	3.498	1	1	0	1	0	0	0	7	7	7	1	4	7	0	1	1	1	8	0	0	1	1	17.45	17.126	416	1	0
1	75.637	2	12.503	2.466	2.466	1	8.617	1.48	1.48	1	0	1	0	1	0	0	5	6	7	2	6	6	1	0	1	1	6	0	0	1	1	12.122	9.825	373	0
2	44.442	2	29.954	0	0	0	26.114	3.695	6.633	2	1	0	1	0	1	0	6	6	6	3	7	7	1	1	1	0	9	0	1	1	1	33.255		414	1	0
3	174.276	2	46.723	7.811	23.898	3	17.221	2.074	2.074	1	0	1	0	1	0	0	7	7	7	1	7	7	1	1	1	1	6	0	1	1	1	25.35	122.856	596	1	1
2	45.123	2	27.651	3.686	12.399	3	30	3.003	3.003	1	1	0	1	0	0	0	7	7	7	1	7	7	1	1	1	1	9	0	1	1	1	31.467	35.05	359	0	0
1	29.739	2	15.855	2.019	2.019	1	7.45	1.212	1.212	1	0	1	0	1	0	0	6	5	7	1	5	7	1	1	1	1	9	0	1	1	1	14.427	16.445	262	0	0
3	84.968	2	11.674	2.011	2.011	1	7.594	2.656	2.656	1	0	1	0	1	0	0	6	6	7	1	4	4	1	1	1	1	1	0	0	1	1	23.157	13.737	389	1	1
1	61.795	2	16.555	4.014	21.751	3	7.925	5.962	5.962	1	0	1	0	1	0	0	6	6	7	1	6	6	1	1	1	0	9	0	1	1	1	18.176	31.274	329	0	0
2	37.334	2	23.509	5.719	36.573	3	12.88	1.798	1.798	1	0	1	0	1	0	0	6	6	7	1	3	3	1	1	1	0	1	0	1	1	1	20.344	11.72	261	1	0
3	110.92	2	1.535	2.283	2.283	1	3.822	2.053	13.357	2	0	1	0	1	0	0	7	7	7	1	4	4	1	0	1	0	7	0	0	0	1	4.274	11.319	281	0	0
2	37.723	2	16.674	1.529	3.268	2	4.776	1.442	1.442	1	1	0	1	0	0	0	6	6	6	1	3	6	0	1	1	0	9	0	1	1	1	16.891	36.45	299	0	0
3	76.968	2	13.443	2.789	2.789	1	11.601	2	2	1	1	0	1	0	0	0	7	7	7	1	5	6	1	1	1	0	1	0	0	1	1	19.812	25.819	356	0	0
1	96.107	2	27.573	3.58	3.58	1	13.025	1.872	1.872	1	0	1	0	1	0	0	6	6	7	2	4	6	0	1	1	0	5	0	1	1	1	30.454	20.934	425	1	0
2	63.201	2	24.205	2.609	2.609	1	28.998	2.53	2.53	1	0	1	1	0	0	0	5	5	6	2	6	6	1	1	1	0	2	1	0	1	1	27.956	43.57	416	0	0
1	53.317	2	16.259	3.105	17.361	3	5.4	2.329	2.329	1	1	0	0	1	0	0	7	7	7	1	1	7	0	1	1	1	8	0	0	1	1	10.981	29.503	305	0	0
1	54.281	2	18.623	4.11	4.11	1	10.739	1.783	1.783	1	0	1	0	1	0	0	7	7	7	1	7	7	1	1	1	0	9	0	1	1	1	27.443	22.128	316	0
1	68.468	2	37.893	0	0	0	31.079	6.158	6.158	1	1	0	1	0	1	0	7	7	7	3	4	4	1	1	0	0	7	0	0	0	1	40.672	4.272	677	1	0
1	541.253	2	117.945	4.621	4.621	1	34.09	3.269	3.269	1	0	1	0	1	0	0	7	7	7	1	1	1	0	1	1	1	1	0	0	1	1	24.796	206.484	1506	0	0
1	48.568	2	33.091	3.676	3.676	1	13.412	4.097	4.097	1	0	1	0	1	0	0	7	7	7	1	4	2	1	1	1	0	9	0	0	1	1	52.957	43.396	475	0	0
1	130.305	2	36.468	15.023	27.578	4	10.937	4.889	7.393	2	1	0	1	0	0	0	7	7	7	1	6	6	1	1	1	0	9	0	1	0	1	28.17	18.553	573	1	0
1	99.668	2	61.567	34.389	34.389	1	22.657	8.643	9.716	3	0	1	0	1	0	0	7	7	6	3	6	7	1	1	1	0	9	0	0	1	1	79.414	78.788	812	0	0
2	313.965	2	44.303	3.334	3.334	1	37.543	2.626	2.626	1	1	0	1	0	0	0	6	5	3	4	1	7	0	1	1	1	5	0	1	1	1	30.883	98.467	1482	0
1	64.622	2	13.92	3.815	3.815	1	15.373	1.756	1.756	1	0	1	0	1	0	0	7	7	7	1	5	6	1	1	1	0	5	0	1	1	1	25.613	55.097	553	1	0
2	59.736	2	27.699	2.952	12.775	3	5.749	1.96	3.801	2	1	0	0	1	0	0	7	6	7	1	5	5	1	1	1	0	9	0	1	1	1	18.851	25.447	361	0	0
2	40.427	2	22.316	1.507	5.675	3	4.777	2.161	2.161	1	1	0	1	0	0	0	7	7	7	1	7	7	0	0	1	0	9	0	0	1	1	34.655	31.424	284	1	0
2	40.922	2	17.391	5.167	12.079	3	11.467	3.577	3.577	1	0	1	0	1	0	0	6	6	7	1	7	7	1	1	1	1	1	0	0	1	1	20.023	38.825	353	0	0
2	35.476	2	86.208	1.65	1.65	1	1.837	0.973	0.973	1	1	0	1	0	0	0	5	5	5	5	1	1	0	1	0	0	6	0	0	1	1	4.425	7.7	375	1	0
3	29.377	2	16.612	1.978	1.978	1	5.271	1.161	1.161	1	1	0	1	0	0	0	7	7	7	1	4	7	0	0	1	0	4	0	0	1	1	15.712	48.531	311	0	0
3	124.438	2	25.387	7.331	7.331	1	12.499	2.809	2.809	1	1	0	1	0	0	0	6	6	7	1	1	1	1	1	1	0	9	0	0	1	1	55.465	41.892	554	1	0
2	278.447	2	30.123	1.797	1.797	1	12.077	1.058	1.058	1	1	0	1	0	0	0	7	7	6	2	6	6	0	0	1	1	7	0	0	0	1	38.772	50.858	740	0	0
2	55.519	2	28.791	9.923	30.507	3	4.876	2.513	2.513	1	0	1	1	0	0	0	6	6	6	3	5	7	1	1	1	0	9	0	0	0	1	32.158	24.968	404	1	0
2	175.716	2	45.13	3.229	3.229	1	5.576	3.27	3.27	1	0	1	0	1	0	0	6	6	7	1	6	6	1	1	1	0	9	0	1	0	1	59.777	17.967	665	1	0
1	60.54	2	40.181	0	0	0	4.901	6.383	24.696	3	1	0	1	0	1	1	7	7	1	1	7	7	0	1	0	0	9	0	0	1	1	9.931	42.792	461	0	0
1	475.12	2	37.575	36.873	36.873	1	9.67	3.426	3.426	1	1	0	1	0	0	0	6	5	6	2	7	1	1	0	0	1	2	1	1	0	1	64.933	15.176	925	1	0
2	270.76	2	52.215	24.972	27.731	2	10.649	4.734	27.577	2	1	0	1	0	0	0	1	4	7	1	7	5	1	1	0	1	5	0	0	1	1	85.516	146.64	915	0	0
3	85.552	2	42.332	4.461	31.914	5	15.973	2.89	2.89	1	1	0	1	0	0	0	7	7	7	1	4	7	0	1	1	0	9	0	1	0	1	65.621	56.753	573	0	0
3	198.547	2	54.576	12.84	12.84	1	10.299	2.814	2.814	1	1	0	1	0	0	0	7	7	7	1	7	1	1	0	0	1	7	0	0	0	1	36.099	60.365	788	0	1
3	78.716	2	20.995	4.095	4.095	1	15.236	3.334	3.334	1	0	1	0	1	0	0	7	7	7	1	6	7	1	1	1	1	9	0	0	1	1	23.026	27.773	406	0	0
3	103.906	2	22.019	5.295	5.295	1	13.255	3.175	3.175	1	0	1	0	1	0	0	7	7	7	1	4	7	0	1	1	0	1	0	1	1	1	87.083	86.152	597	0	1
2	73.19	2	49.284	10.583	10.583	1	22.52	3.767	3.767	1	0	1	0	1	0	0	7	7	7	1	7	7	1	1	1	1	9	0	1	0	1	28.897	51.926	569	0	1
1	121.987	2	4.783	7.439	27.716	2	3.066	1.725	4.416	2	1	0	0	1	0	0	4	7	7	1	4	4	1	0	1	1	7	0	0	0	1	13.815	92.559	551	0	0
2	35.936	2	19.368	4.892	4.892	1	4.851	2.047	2.047	1	1	0	1	0	0	0	6	7	7	2	4	2	0	1	0	0	1	0	0	1	1	24.868	26.5	477	0	0
2	112.395	2	82.952	6.155	6.155	1	40.335	5.847	5.847	1	0	1	0	1	0	0	5	5	7	1	2	6	1	1	1	1	1	0	1	1	1	37.177	26.629	1273	1	0
3	53.135	2	15.824	6.275	6.275	1	13.876	6.418	6.418	1	0	1	0	1	0	0	7	7	7	1	4	4	0	1	1	1	1	0	0	1	1	32.096	20.234	356	1	0
1	118.784	2	64.338	2.573	2.573	1	3.74	3.382	5.271	2	1	0	1	0	0	0	3	3	6	2	7	1	1	0	1	0	7	0	1	0	1	61.723	21.115	540	0	0
3	50.013	2	36.485	3.567	3.567	1	12.305	4.407	4.407	1	0	1	1	0	0	0	5	4	7	3	7	7	0	1	1	1	9	0	0	1	1	21.353	34.259	353	0	0
2	11.207	2		0	0	0					1	0	1	0	0	0	7	7	7	1	7	7	1	1	1	1	7	0	1	0	1	17.353	39.329	390	0	0
2	392.025	2	8.193	8.037	8.037	1	18.901	3.098	3.098	1	1	0	1	0	0	0	6	7	6	4	5	5	1	1	0	0	2	1	0	0	1	52.555	34.216	797	1	1
3	82.537	2	39.995	8.2	8.2	1	10.852	5.238	5.238	1	1	0	1	0	0	0	7	7	7	1	7	7	1	0	1	0	7	0	1	0	1	48.136	71.591	557	0
1	46.697	2	4.647	1.14	1.14	1	3.495	1.486	1.486	1	1	0	1	0	0	0	7	7	7	1	3	7	1	0	0	0	9	0	1	1	1	8.267	7.086	253	0	0
2	41.843	2	20.394	1.839	1.839	1	13.72	1.877	1.877	1	0	1	0	1	0	0	7	7	7	1	6	5	1	1	1	1	8	0	0	1	1	35.623	28.733	359	1	0
3	73.536	2	18.334	1.717	1.717	1	14.94	2.212	2.212	1	1	0	1	0	0	0	7	7	6	3	6	6	1	1	1	0	9	0	1	1	1	56.645	28.266	434	1	0
2	78.456	2	24.928	9.097	33.238	3	8.978	6.531	6.531	1	0	1	0	1	0	0	7	7	6	3	7	7	1	1	1	0	9	0	1	1	1	46.005	25.252	530	1
3	156.94	2	17.68	6.863	14.353	2	13.078	2.429	2.429	1	0	1	0	1	0	0	3	3	7	1	7	5	1	0	1	0	9	0	1	1	1	92.079	29.957	664	1	0
3	70.694	2	18.652	6.194	6.194	1	16.003	4.178	4.178	1	1	0	1	0	0	0	7	7	7	1	7	7	0	1	1	0	9	0	1	1	1	21.171	17.385	356	1	0
3	27.639	2	10.81	1.455	6.681	2	3.85	1.99	1.99	1	1	0	1	0	1	0	7	7	7	1	3	4	1	1	1	0	9	0	0	1	1	12.088	12.253	297	0	0
2	39.099	2	34.969	3.872	3.872	1	14.818	2.327	2.327	1	0	1	0	1	0	0	5	5	7	1	6	7	1	1	1	0	9	0	1	1	1	37.846	22.55	379	1	0
1	85.374	2	55.732	1.978	7.545	3	18.047	3.787	3.787	1	1	0	1	0	0	0	6	6	7	3	3	4	0	1	1	0	7	0	0	0	1	15.138	108.321	567	0	0
2	49.336	2	13.279	6.359	6.359	1	3.829	3.672	3.672	1	0	1	0	1	0	0	7	7	7	1	4	7	0	1	1	1	9	0	1	1	1	24.496	39.992	322	0	0
1	46.021	2	14.722	2.594	2.594	1	5.806	1.311	1.311	1	0	1	0	1	0	0	7	7	7	1	4	4	1	0	1	0	2	1	1	1	1	10	16.698	258	0	0
1	100.257	2	40.658	2.32	2.32	1	25.072	1.813	1.813	1	0	1	0	1	0	0	7	7	6	2	6	6	1	1	1	0	2	1	0	1	1	48.512	60.555	528	0	0
1	36.892	2	1.67	1.77	1.77	1	3.09	2.017	2.017	1	1	0	1	0	0	0	5	5	5	3	3	5	0	0	0	1	1	0	1	1	1	4.962	4.02	208	0	0
1	87.831	2	20.383	5.857	7.557	2	4.673	2.432	2.432	1	0	1	0	1	0	0	5	6	7	1	4	5	1	1	1	1	9	0	1	1	1	35.075	36.96	431	1	0
1	67.616	2	63.949	25.164	25.164	1	10.605	2.321	2.321	1	1	0	1	0	0	0	7	7	7	1	6	6	1	1	1	0	7	0	0	0	1	69.335	23.329	593	1	0
2	49.37	2	46.002	7.922	7.922	1	27.018	12.029	31.175	2	0	1	1	0	0	0	5	6	7	2	4	7	1	1	1	1	2	1	0	1	1	28.903	77.129	527	0	1
2	35.23	2	14.837	2.297	12.577	9	2.397	1.125	1.125	1	1	0	1	0	0	0	7	7	7	1	6	6	1	1	1	0	9	0	0	1	1	15.904	21.797	290	0	0
2	113.896	2	22.398	5.273	5.273	1	20.371	1.712	1.712	1	0	1	0	1	0	0	5	5	7	1	7	7	1	1	1	0	9	0	1	1	1	32.258	18.912	465	1	0
2	46.65	2	29.535	8.665	20.627	2	11.23	8.768	8.768	1	1	0	1	0	0	0	7	7	7	1	7	7	1	1	1	1	2	1	0	1	1	30.385	80.273	455	0	0
3	61.253	2	16.688	2.326	8.984	5	11.85	2.422	36.746	5	1	0	1	0	0	0	6	6	7	1	7	7	0	0	1	0	9	0	1	1	1	42.987	23.476	436	1	1
1	44.297	2	21.788	5.599	5.599	1	16.426	5.549	5.549	1	0	1	0	1	0	0	6	6	7	1	7	7	1	1	1	0	1	0	1	1	1	28.198	15.994	315	1	0
1	106.49	2	39.43	10.42	15.962	3	3.25	2.206	2.206	1	0	1	0	1	0	0	7	6	7	2	7	7	1	1	1	0	2	1	0	1	1	40.593	17.082	433	1	0
1	56.745	2	51.415	6.827	6.827	1	5.393	10.397	10.397	1	1	0	1	0	0	0	5	5	6	2	6	6	1	1	1	0	9	0	1	1	1	21.717	74.403	404	0	0
3	68.473	2	27.186	7.736	7.736	1	7.391	2.189	2.189	1	1	0	1	0	0	0	6	6	7	1	6	7	1	1	1	1	8	0	1	1	1	59.42	119.546	540	0	0
3	68.076	2	30.092	5.446	5.446	1	5.826	5.834	5.834	1	0	1	0	1	0	0	5	5	6	2	4	4	1	1	1	1	2	1	1	1	1	19.168	26.279	393	0	1
3	51.455	2	19.726	3.523	3.523	1	8.198	1.729	1.729	1	1	0	1	0	0	0	7	7	7	1	7	7	1	1	1	1	2	1	0	1	1	29.481	53.498	383	1	0
3	62.154	2	20.541	3.677	15.236	3	15.728	2.384	2.384	1	0	1	0	1	0	0	5	6	7	1	5	5	1	1	1	1	9	0	1	1	1	36.17	26.342	375	1	0
2	87.412	2	21.615	4.92	4.92	1	9.656	5.452	5.452	1	0	1	0	1	0	0	7	7	7	1	7	7	1	1	1	0	9	0	1	1	1	23.066	24.743	371	1	0
3	128.624	2	29.249	3.494	3.494	1	19.321	16.279	16.279	1	1	0	1	0	0	0	7	7	7	3	7	7	1	1	1	0	2	1	1	1	1	22.075	24.251	474	1	0
2	39.649	2	24.663	16.787	33.341	7	3.479	2.376	15.913	11	1	0	0	1	0	0	6	5	7	1	1	7	0	1	1	1	1	0	1	1	1	12.421	16.763	291	0	0
2	45.554	2	29.562	3.203	9.123	3	3.891	1.216	1.216	1	1	0	1	0	0	0	6	6	7	2	4	3	0	1	0	0	9	0	1	1	1	85.333	33.681	476	1	0
2	39.98	2	28.921	4.558	4.558	1	19.557	2.228	2.228	1	1	0	1	0	0	0	6	6	7	1	3	6	0	1	1	1	2	1	0	1	1	35.81	41.494	387	0	1
3	37.791	2	7.507	1.378	1.378	1	4.126	0.879	0.879	1	1	0	1	0	0	0	7	7	7	1	7	7	1	1	1	0	9	0	1	1	1	9.991	14.814	240	0	0
3	44.112	2	46.673	23.582	23.582	1	5.487	13.261	13.261	1	1	0	1	0	0	0	5	5	6	3	7	7	1	1	1	0	9	0	1	1	1	28.706	18.008	354	1	0
3	59.437	2	13.891	1.845	1.845	1	11.723	1.705	1.705	1	1	0	1	0	0	0	7	7	7	1	6	6	1	1	1	0	9	0	1	1	1	15.955	18.292	281	0
2	231.286	2	54.148	3.042	14.995	5	16.313	1.967	1.967	1	1	0	1	0	0	0	7	6	6	3	6	7	1	1	1	0	7	0	0	0	1	45.807	29.559	735	1	0
1	103.327	2	26.894	8.47	33.966	7	10.692	3.9	3.9	1	1	0	1	0	0	0	7	7	7	2	7	6	1	1	1	0	6	0	1	1	1	19.08	50.798	438	0	1
1	191.589	2	68.651	29.957	29.957	1	42.797	16.844	35.494	3	0	1	1	0	0	0	7	6	7	1	7	7	1	1	1	0	7	0	0	0	1	27.729	348.245	1351	0	0
3	87.185	2	33.284	12.402	12.402	1	39.988	8.043	8.043	1	0	1	1	0	0	0	6	7	7	1	7	7	1	1	1	0	8	0	1	1	1	36.572	98.75	579	0	0
1	105.571	2	28.341	9.109	36.285	2	3.24	5.699	5.699	1	1	0	1	0	0	0	7	7	7	3	4	4	1	1	0	0	1	0	1	1	1	38.592	30.335	483	1	1
1	40.978	3	21.295	0	0	0	19.475	5.803	5.803	1	0	1	0	1	1	0	7	7	7	1	6	6	1	1	1	1	9	0	0	1	1	37.525	23.556	364	1	0
3	210.819	3	27.357	7.588	7.588	1	28.799	3.95	3.95	1	0	1	0	1	0	0	6	6	7	1	5	5	1	1	1	1	2	1	0	1	1	51.464	70.562	675	0	0
1	33.916	3	9.378	2.821	38.413	3	15.647	1.316	6.948	2	0	1	0	1	0	0	5	5	7	1	7	7	1	1	1	0	9	0	1	1	1	6.12	22.584	285	0	0
2	92.104	3	14.863	6.22	6.22	1	27.886	0.952	18.479	4	1	0	1	0	0	0	7	7	7	1	7	7	1	0	0	0	7	0	0	0	1	92.45	1.349	674	1	0
2	131.266	3	21.311	12.947	15.21	2	14.758	17.588	17.588	1	0	1	0	1	0	0	7	6	7	2	2	7	1	1	1	0	7	0	0	0	1	38.537	104.894	565	0	0
1	92.606	3	12.667	3.08	4.64	2	13.631	2.028	2.028	1	0	1	1	0	0	0	5	5	7	1	4	6	1	1	1	1	9	0	0	1	1	32.445	14.593	385	1	0
1	51.499	3	33.18	8.318	8.318	1	23.628	2.717	2.717	1	0	1	0	1	0	0	7	7	7	2	5	6	1	1	1	1	8	0	1	1	1	40.205	20.495	431	1	0
3	57.697	3	16.815	14.824	24.721	2	9.345	1.628	1.628	1	0	1	1	0	0	0	5	6	7	1	2	7	1	1	1	1	1	0	1	1	1	20.272	17.86	462	1	0
1	105.048	3	12.348	7.266	18.744	2	18.547	1.862	1.862	1	0	1	1	0	0	0	6	6	7	2	4	4	1	0	1	1	9	0	1	1	1	22.215	55.964	462	0	0
3	60.958	3	6.932	3.121	3.121	1	13.381	2.871	2.871	1	0	1	0	1	0	0	5	5	7	2	2	6	0	1	1	1	9	0	1	1	1	14.417	20.931	319	1	0
3	63.405	3	23.87	5.397	5.397	1	45.94	8.454	8.454	1	0	1	0	1	0	0	5	5	6	2	4	4	1	1	1	1	9	0	1	1	1	13.388	51.635	420	0	0
3	44.909	3	9.946	1.792	10.547	2	14.776	2.777	2.777	1	0	1	1	0	0	0	5	6	7	1	6	3	1	0	1	0	9	0	1	1	1	24.516	23.622	348	1	0
2	37.718	3	5.976	2.186	7.134	2	2.554	1.726	1.726	1	1	0	1	0	0	0	7	7	7	1	1	1	0	1	1	0	9	0	1	1	1	26.102	3.732	251	1	1
3	46.971	3	6.252	6.439	6.439	1	10.061	6.8	6.8	1	0	1	0	1	0	0	6	6	7	1	6	1	1	1	1	0	9	0	1	1	1	17.559	42.04	383	1	1
2	62.733	3	25.03	6.592	21.871	3	48.489	5.334	11.302	2	0	1	0	1	0	0	6	5	6	4	3	7	0	1	1	1	9	0	1	0	1	42.443	41.39	532	1	0
2	121.81	3	32.09	8.207	8.207	1	36.547	4.095	4.095	1	1	0	1	0	0	0	6	6	6	2	6	6	1	1	1	0	9	0	1	1	1	27.567	40.271	580	0	0
2	71.333	3	13.799	4.403	4.403	1	18.494	2.307	2.307	1	0	1	0	1	0	0	7	7	7	1	7	7	1	1	1	1	9	0	0	1	1	55.374	19.611	415	1	1
1	53.32	3	23.631	9.277	9.277	1	25.97	8.623	8.623	1	0	1	0	1	0	0	7	7	7	1	2	6	1	1	1	0	7	0	1	0	1	40.406	75.899	516	0	0
3	51.707	3	38.514	3.745	3.745	1	18.795	3.277	3.277	1	0	1	0	1	0	0	6	6	7	1	6	6	1	1	1	1	9	0	0	1	1	42.897	34.815	450	1	1
2	31.383	3	6.532	3.909	12.68	3	12.213	5.932	5.932	1	0	1	0	1	0	0	5	6	7	1	4	4	0	1	1	1	9	0	1	1	1	17.384	10.79	312	1	0
2	63.996	3	30.282	6.919	6.919	1	21.397	7.323	7.323	1	0	1	0	1	0	0	6	6	7	1	4	4	1	1	1	1	1	0	1	1	1	38.006	20.586	475	1	0
2	37.797	3	9.062	1.445	1.445	1	10.496	1.516	14.453	2	1	0	1	0	0	1	7	7	5	1	4	3	1	1	1	0	9	0	1	1	1	27.035	14.854	282	1	0
3	27.713	3	44.368	7.629	29.77	7	18.588	1.545	1.545	1	1	0	1	0	0	0	6	6	7	3	7	7	1	1	1	0	9	0	1	0	1	14.389	37.197	369	0	0
3	267.822	3	5.34	2.103	2.103	1	4.341	3.012	3.012	1	0	1	0	1	0	0	6	6	7	3	5	5	0	1	1	0	2	1	1	0	1	8.836	4.609	890	1	0
3	38.451	3	56.811	11.49	11.49	1	12.001	2.141	2.141	1	1	0	1	0	0	0	7	7	7	1	6	7	0	1	1	0	6	0	0	1	1	48.455	35.716	376	0	0
2	33.821	3	9.684	3.632	5.567	2	15.032	1.684	1.684	1	0	1	0	1	0	0	7	7	7	1	7	7	1	1	0	0	9	0	1	1	1	25.376	15.725	312	1	0
2	64.14	3	18.72	6.667	18.426	2	29.748	3.112	3.112	1	1	0	1	0	0	0	6	5	7	1	4	4	1	1	1	1	2	1	1	1	1	19.653	64.12	433	0	0
2	51.689	3	3.049	4.993	14.153	3	2.151	11.155	29.107	2	1	0	0	1	0	0	7	6	7	1	6	6	1	1	1	0	7	0	0	0	1	93.863	62.316	624	1	0
2	132.309	3	17.655	13.302	37.151	4	34.845	12.704	28.302	5	0	1	0	1	0	0	7	7	7	1	6	4	0	0	0	0	7	0	1	0	1	5.954	65.126	580	0	0
3	19.293	3	22.371	5.492	5.492	1	35.82	16.828	16.828	1	0	1	1	0	0	0	7	7	6	1	3	5	1	1	0	0	9	0	1	1	1	36.765	29.04	339	1	1
3	30.91	3	12.473	3.106	24.698	3	16.412	2.004	2.004	1	1	0	1	0	0	0	6	6	7	1	6	6	1	1	1	0	9	0	1	1	1	17.446	15.247	284	1	0
3	77.825	3	41.71	3.166	3.166	1	11.108	1.465	1.465	1	0	1	0	1	0	0	7	7	7	1	1	7	0	1	1	1	1	0	0	1	1	25.767	17.84	372	1	0
2	272.45	3	1746.46	5.357	5.357	1	21.267	5.493	5.493	1	1	0	1	0	0	0	5	5	5	2	5	5	1	1	1	0	7	0	1	0	1	71.997	28.236	2434	1	0
1	54.09	3	25.022	8.612	8.612	1	25.761	2.19	10.272	2	1	0	1	0	0	1	3	4	5	2	7	7	1	1	1	1	5	0	0	1	1	23.821	45.636	411	0	1
1	26.241	3	5.561	6.226	6.226	1	14.945	19.963	19.963	1	0	1	0	1	0	0	6	6	6	2	7	7	0	1	1	0	9	0	0	1	1	4.534	23.26	387	0	0
1	74.896	3	28.652	4.515	4.515	1	6.397	2.213	2.213	1	0	1	0	1	0	0	6	5	6	1	7	7	0	1	1	0	9	0	0	1	1	48.243	42.534	382	0	0
1	46.646	3	24.852	5.092	5.092	1	16.342	3.539	3.539	1	0	1	1	0	0	0	7	7	7	1	6	6	1	1	1	1	1	0	0	1	1	18.324	26.208	325	0	0
2	404.046	3	52.012	5.418	5.418	1	40.768	6.579	6.579	1	0	1	0	1	0	0	7	6	7	1	4	6	1	1	1	0	7	0	1	0	1	64.306	28.491	963	1
3	44.119	3	9.478	4.332	19.049	2	7.255	10.852	10.852	1	0	1	0	1	0	0	5	5	7	1	4	6	0	1	1	1	1	0	1	1	1	20.392	25.404	290	0	0
3	58.686	3	10.366	4.522	4.522	1	18.32	8.546	8.546	1	0	1	1	0	0	0	2	4	7	1	4	6	0	1	1	1	2	1	0	1	1	15.171	32.086	361	0	1
2	59.646	3	1.145	1.829	1.829	1	1.349	2.484	12.764	5	0	1	0	1	0	0	4	4	4	3	4	4	0	1	1	0	1	0	0	1	1	4.502	6.657	199	0	0
3	33.894	3	9.681	4.278	4.278	1	23.991	9.512	12.46	3	0	1	1	0	0	0	6	7	7	1	6	6	1	1	1	0	9	0	1	1	1	23.337	24.482	327	1	0
1	105.811	3	40.715	12.381	12.381	1	37.821	4.445	4.445	1	1	0	1	0	0	0	6	6	6	3	5	7	1	1	1	0	9	0	0	1	1	36.091	57.477	533	0	0
2	200.915	3	35.554	1.342	4.348	2	20.772	4.022	4.78	2	0	1	0	1	0	0	6	6	7	1	7	7	1	1	1	0	7	0	1	0	1	19.293	53.053	972	0
2	22.577	3	2.991	6.087	6.087	1	8.08	2.745	2.745	1	1	0	1	0	0	0	7	7	7	1	3	2	1	1	1	1	9	0	1	1	1	22.896	20.744	1234	1	1
3	77.959	3	17.696	5.473	18.192	3	20.024	1.948	1.948	1	0	1	1	0	0	0	6	5	7	1	6	6	1	1	1	1	8	0	1	1	1	20.26	41.915	423	0	0
2	49.095	3	55.43	3.02	3.02	1	14.166	2.123	2.123	1	1	0	1	0	0	0	7	7	7	1	7	7	1	1	1	1	2	1	0	1	1	22.052	21.41	391	0	0
3	61.908	3	17.655	7.074	21.041	5	35.712	8.103	8.103	1	0	1	0	1	0	0	6	6	7	1	7	7	1	1	1	0	9	0	1	1	1	12.522	31.593	361	0	1
2	57.779	3	14.918	3.639	3.639	1	21.679	5.284	5.284	1	0	1	0	1	0	0	6	6	6	1	1	1	0	1	1	1	1	0	0	1	1	14.022	9.026	325	1	0
3	115.696	3	25.621	2.197	2.197	1	28.572	2.267	2.267	1	1	0	1	0	0	0	7	7	7	3	4	1	1	1	1	1	5	0	0	0	1	56.606	14.619	469	1	1
1	128.577	3	4.466	14.119	38.103	3	28.582	1.087	1.087	1	1	0	1	0	0	0	5	5	5	3	5	4	0	1	1	0	2	1	1	0	1	4.034	2.489	416	1	1
1	67.91	3	14.68	2.686	2.686	1	20.842	1.826	1.826	1	0	1	0	1	0	0	5	6	7	1	6	6	1	1	1	1	4	0	1	1	1	32.066	87.697	804	0	0
1	294.969	3	31.366	6.362	16.78	3	27.435	2.221	2.221	1	0	1	1	0	0	0	5	5	6	2	5	6	0	1	1	0	1	0	1	1	1	21.432	11.147	708	1	0
3	23.412	3	0.658	4.095	4.095	1	27.327	20.471	20.503	3	0	1	0	1	0	0	4	4	4	4	5	4	1	0	0	1	2	1	0	0	1	5.847	45.777	780	0	1
2	103.436	3	23.497	7.136	22.912	3	22.173	8.047	8.047	1	0	1	0	1	0	0	6	6	7	2	7	7	1	1	1	1	8	0	1	1	1	103.109	41.94	565	1	0
3	68.127	3	18.864	7.134	7.134	1	26.101	8.811	8.811	1	1	0	1	0	0	0	6	6	6	2	6	6	1	1	0	0	7	0	0	0	1	34.362	65.214	543	0	0
3	516.706	3	16.566	9.289	9.289	1	28.154	1.654	1.654	1	1	0	1	0	0	0	7	7	7	1	7	7	1	1	1	0	5	0	1	0	1	14.713	58.811	1045	0	0
1	57.228	3	32.121	7.303	9.936	4	22.416	3.689	3.689	1	0	1	0	1	0	0	7	7	7	1	7	7	1	1	1	0	9	0	1	1	1	15.152	42.742	371	0	1
3	113.907	3	17.348	17.585	17.585	1	18.99	6.005	6.005	1	0	1	0	1	0	0	6	4	7	1	6	7	1	1	1	0	9	0	0	1	1	29.702	38.438	510	1	0
2	97.188	3	28.862	5.554	5.554	1	48.139	8.871	8.871	1	1	0	1	0	0	0	7	7	7	1	5	5	1	0	1	0	2	1	1	0	1	32.107	64.418	587	0	1
3	97.105	3	7.352	3.409	3.409	1	17.803	1.994	1.994	1	1	0	1	0	0	0	7	7	7	1	7	7	1	1	1	0	8	0	1	1	1	6.922	12.598	394	1	0
3	111.067	3	22.631	5.295	5.295	1	27.08	3.019	3.019	1	0	1	0	1	0	0	6	6	7	1	4	4	1	1	1	1	1	0	0	1	1	53.841	24.1	579	1	0
2	82.254	3	7.887	29.073	29.073	1	3.767	1.597	1.597	1	1	0	1	0	0	0	7	7	7	1	7	7	1	1	1	0	5	0	0	0	1	24.519	29.257	322	0	0
2	33.961	3	12.845	4.473	4.473	1	16.644	6.769	6.769	1	1	0	1	0	0	0	7	6	7	1	4	7	1	1	1	1	9	0	1	1	1	23.147	26.548	294	0	0
2	47.919	3	9.925	5.978	15.922	5	5.805	1.649	1.649	1	0	1	0	1	0	0	5	5	7	1	6	4	1	1	0	0	8	0	1	1	1	19.3	24.403	297	1	1
2	109.38	3	10.87	6.24	6.24	1	22.107	3.74	29.549	3	1	0	1	0	0	0	6	5	7	3	6	6	1	1	0	0	7	0	1	0	1	11.326	66.621	384	0	0
2	122.701	3	26.792	0	0	0	30.232	0	0	0	0	1	1	0	1	1	5	6	6	3	6	5	1	1	0	0	7	0	1	0	1	46.208	13.382	495	1	1
2	52.295	3	23.019	2.594	2.594	1	14.793	9.845	9.845	1	0	1	1	0	0	0	7	7	7	1	4	4	0	1	1	1	1	0	0	1	1	13.075	9.038	308	1	0
2	97.554	3	18.172	8.073	8.073	1	22.866	0	0	0	0	1	1	0	0	1	6	7	7	2	4	7	1	1	1	1	1	0	1	1	1	27.393	24.115	612	1
1	293.659	3	36.064	2.511	2.511	1	11.261	0.569	0.569	1	1	0	1	0	0	0	7	7	6	2	6	6	1	1	1	0	7	0	0	0	1	59.071	37.394	927	1	0
2	159.038	3	1.213	5.361	5.361	1	1.045	1.683	1.683	1	1	0	1	0	0	0	5	5	5	4	6	5	1	0	0	1	7	0	1	0	1	6.569	1.698	467	1	1
1	44.694	3	7.224	2.416	2.416	1	9.826	1.34	1.34	1	0	1	1	0	0	0	7	6	6	1	4	4	1	1	1	1	1	0	1	1	1	17.001	18.858	275	1	0
2	55.853	3	12.904	8.531	12.412	3	25.657	2.836	2.836	1	0	1	0	1	0	0	7	7	7	1	7	7	1	1	1	0	8	0	1	1	1	51.667	28.101	383	1	0
3	59.563	3	9.006	14.115	27.7	3	24.155	11.843	11.843	1	0	1	0	1	0	0	7	7	7	1	7	7	1	1	1	0	2	1	0	1	1	38.984	21.278	342	1	0
1	107.752	3	17.255	7.195	7.195	1	17.228	3.619	3.619	1	1	0	1	0	0	0	7	7	7	1	7	7	1	1	1	1	9	0	0	1	1	10.12	39.107	398	0	0
1	122.348	3	17.509	5.148	5.148	1	3.72	2.597	2.597	1	1	0	1	0	0	0	7	7	7	1	5	6	1	1	1	0	7	0	1	0	1	26.082	24.468	471	0	0
1	80.822	3	13.376	7.569	7.569	1	19.279	26.564	26.564	1	0	1	0	1	0	0	5	5	7	1	1	7	0	1	1	0	2	1	1	1	1	21.479	17.784	356	1	0
3	58.553	3	34.123	5.259	5.259	1	33.769	5.38	5.38	1	0	1	0	1	0	0	7	5	7	1	5	5	1	1	1	0	9	0	1	1	1	41.415	87.792	472	0	0
1	63.976	3	24.013	3.178	3.178	1	11.607	2.512	18.918	3	1	0	1	0	0	0	7	7	7	1	1	7	0	1	1	1	1	0	1	1	1	13.557	46.568	720	0	0
1	50.638	3	15.994	5.16	5.16	1	21.51	0	0	0	0	1	1	0	0	1	6	6	7	1	6	6	1	1	1	0	9	0	1	1	1	33.101	21.692	359	1	0
1	51.615	3	14.955	6.535	6.535	1	14.769	4.805	4.805	1	0	1	0	1	0	0	5	5	7	1	7	7	1	1	1	0	9	0	0	1	1	59.167	32.052	375	1	0
2	99.022	3	15.563	3.35	3.35	1	25.336	31.326	31.326	1	0	1	1	0	0	1	5	6	7	1	7	6	1	1	1	0	3	0	0	1	1	17.53	23.104	424	0	0
2	95.961	3	1.972	1.464	8.432	6	1.582	0.673	0.673	1	1	0	1	0	0	0	7	7	7	1	3	7	0	1	1	0	2	1	1	1	1	8.441	14.917	291	0	0
3	61.786	3	3.906	5.29	5.29	1	15.471	8.185	17.287	4	0	1	0	1	0	0	6	6	7	1	3	4	1	0	1	0	2	1	0	1	1	16.897	38.123	339	0	0
2	62.993	3	4.678	3.383	17.342	2	15.394	7.163	10.363	2	0	1	1	0	0	0	7	7	7	1	5	5	1	1	1	0	9	0	1	1	1	27.095	29.559	325	1	0
3	54.613	3	12.321	3.712	14.242	4	19.7	2.786	2.786	1	1	0	1	0	0	0	5	5	5	1	5	5	1	1	1	0	9	0	0	1	1	16.888	25.733	416	0	0
2	82.101	3	4.803	2.484	2.484	1	13.337	2.936	2.936	1	0	1	1	0	0	0	7	7	7	1	7	7	1	1	1	1	9	0	0	1	1	12.32	70.878	738	1	0
3	67.878	3	15.78	4.638	4.638	1	14.765	6.096	6.096	1	0	1	0	1	0	0	5	4	7	1	6	6	1	1	1	0	9	0	1	1	1	21.818	23.432	344	1	0
2	88.587	3	18.025	2.903	2.903	1	24.908	2.329	2.329	1	0	1	0	1	0	0	7	7	7	1	7	7	1	1	1	1	1	0	1	1	1	15.937	42.113	454	0	0
1	134.379	3	20.771	5.484	5.484	1	46.037	3.044	3.044	1	0	1	0	1	0	0	6	6	7	1	7	7	1	0	1	1	8	0	0	1	1	51.015	37.956	555	1	0
3	57.69	3	20.413	9.205	29.091	3	30.597	11.04	11.04	1	0	1	1	0	0	0	7	5	7	1	6	6	1	1	1	1	1	0	1	1	1	49.413	41.891	443	1	0
3	25.056	3	30.994	9.645	9.645	1	22.004	6.109	6.109	1	1	0	1	0	0	0	6	6	7	1	3	6	1	1	1	0	9	0	1	1	1	52.63	40.199	514	1	0
1	63.357	3	14.116	8.502	8.502	1	23.217	8.431	8.431	1	0	1	0	1	0	0	6	5	7	1	5	7	1	1	1	0	9	0	1	1	1	22.752	41.245	393	0	0
2	53.802	3	13.766	2.76	2.76	1	18.233	1.934	1.934	1	1	0	1	0	0	0	7	6	6	3	5	6	1	1	1	0	2	1	1	1	1	22.865	41.379	585	0	0
2	81.569	3	16.056	4.635	4.635	1	16.585	13.395	13.395	1	0	1	0	1	0	0	6	6	7	1	7	7	1	1	1	0	9	0	0	1	1	26.671	31.455	462	0	1
3	90.758	3	31.266	4.991	12.247	2	46.272	10.447	10.447	1	0	1	0	1	0	0	7	7	7	2	7	7	1	1	1	0	2	1	1	1	1	36.139	64.427	507	0	0
3	107.621	3	31.534	7.624	12.085	2	25.954	2.778	2.778	1	0	1	0	1	0	0	4	4	7	1	4	7	1	1	1	0	9	0	1	1	1	17.356	42.473	492	0	0
3	63.39	3	19.82	5.569	5.569	1	18.295	1.647	1.647	1	0	1	0	1	0	0	6	6	7	1	7	7	1	1	1	1	9	0	1	0	1	36.29	29.57	400	0
3	74.244	3	26.319	6.136	6.136	1	21.221	2.673	2.673	1	0	1	0	1	0	0	7	7	7	1	1	7	0	1	1	0	8	0	0	1	1	25.8	34.224	447	1	0
1	424.274	3	5.395	8.377	13.095	3	21.467	0	0	0	0	1	1	0	0	1	7	7	7	3	6	4	1	1	1	1	8	0	0	1	1	26.203	9.456	1336	1	0
3	89.907	3	17.688	4.214	4.214	1	37.343	6.436	6.436	1	1	0	1	0	0	0	7	6	7	5	5	6	1	1	1	1	7	0	1	0	1	39.105	30.792	434	1
2	78.022	3	11.756	5.448	36.735	6	26.947	6.479	7.206	2	1	0	1	0	0	0	7	7	7	1	7	7	1	1	0	0	2	1	0	1	1	16.185	32.558	400	0	0
3	111.285	3	25.317	6.305	6.305	1	24.202	2.87	2.87	1	1	0	1	0	0	0	6	5	3	5	6	4	0	1	1	1	1	0	1	0	1	23.369	34.075	432	0	0
1	109.488	3	28.69	4.977	4.977	1	21.437	2.371	2.371	1	0	1	0	1	0	0	7	7	7	1	7	7	1	1	1	1	9	0	1	1	1	29.274	47.328	502	0	1
1	56.513	3	21.588	8.012	8.012	1	23.788	7.303	7.303	1	1	0	1	0	0	0	7	7	7	1	4	7	1	1	1	1	7	0	0	0	1	31.775	43.785	547	0	0
3	32.62	3	7.298	1.863	1.863	1	6.323	1.033	1.033	1	0	1	0	1	0	0	7	7	7	1	7	7	0	0	1	1	9	0	1	1	1	12.424	6.994	220	1	0
3	312.507	3	25.087	15.064	31.545	5	22.048	5.219	10.85	5	0	1	0	1	0	0	5	5	6	3	7	6	1	1	1	0	7	0	0	0	1	44.019	30.783	721	1	0
2	53.88	3	8.488	4.408	4.408	1	16.835	10.742	10.742	1	0	1	1	0	0	0	7	7	7	1	7	7	1	1	1	0	9	0	1	1	1	20.532	23.14	304	1	1
3	69.889	3	15.718	4.187	4.187	1	15.125	2.138	2.138	1	0	1	0	1	0	0	4	4	7	1	7	7	1	1	1	1	9	0	0	1	1	18.499	23.985	340	0	0
2	45.076	3	7.452	5.781	5.781	1	13.321	0	0	0	0	1	1	0	0	1	6	5	4	3	6	6	1	1	1	1	1	0	0	1	1	26.179	11.753	280	1	0
1	92.094	3	47.653	9.655	36.582	3	26.959	2.908	2.908	1	0	1	1	0	0	0	3	6	5	5	6	6	1	1	1	1	9	0	0	1	1	15.439	59.348	513	0	0
1	120.758	3	2.426	7.791	7.791	1					0	1	1	0	0	1	7		7	3	5	1	1	1	1	0	7	0	0	0	1	26.374	10.963	512	1	0
2	52.002	3	13.034	2.49	2.49	1	16.511	1.716	1.716	1	0	1	0	1	0	0	7	7	7	1	4	7	0	1	1	1	9	0	1	1	1	9.146	72.243	406	0	0
1	82.986	3	18.152	2.806	21.17	5	15.42	3.597	3.597	1	0	1	0	1	0	0	7	5	7	2	7	7	1	1	1	0	9	0	1	1	1	53.475	22.688	488	1
1	233.236	3	56.195	5.84	7.116	2	39.073	2.228	3.287	2	1	0	1	0	0	0	7	7	7	1	5	7	0	1	1	0	7	0	0	0	1	28.737	82.836	708	0	0
1	46.878	3	23.487	5.774	36.487	3	44.361	7.539	7.539	1	0	1	0	1	0	0	5	5	7	1	6	2	1	1	1	0	9	0	1	1	1	44.611	20.748	385	1	0
1	37.097	3	8.001	3.585	3.585	1	17.187	2.419	2.419	1	0	1	0	1	0	0	6	6	7	2	6	6	1	1	1	0	9	0	1	1	1	26.542	21.922	296	1	0
1	45.763	3	6.163	2.369	2.369	1	7.72	4.068	4.068	1	0	1	0	1	0	0	6	5	7	1	7	7	1	1	1	1	9	0	0	1	1	29.986	14.929	372	0	0
2	79.895	3	28.206	9.312	9.312	1	43.604	10.736	10.736	1	0	1	0	1	0	0	7	6	7	3	5	7	1	1	1	1	8	0	0	1	1	34.117	68.175	526	0	1
1	273.25	3	20.236	1.475	1.475	1	14.822	1.103	1.103	1	1	0	1	0	0	0	7	7	6	2	6	6	1	1	1	0	7	0	0	0	1	50.975	38.705	771	1	0
1	509.249	3	20.041	6.051	10.449	3	28.217	16.256	20.639	3	1	0	1	0	0	0	6	6	7	1	7	7	1	1	1	0	9	0	1	1	1	44.862	32.071	847	1	0
2	34.671	3	18.718	6.308	6.308	1	21.881	6.827	6.827	1	0	1	0	1	0	0	5	5	6	2	7	7	1	1	1	0	9	0	0	1	1	36.025	36.102	361	1	0
2	146.457	3	12.882	3.992	3.992	1	14.635	3.679	3.679	1	1	0	1	0	0	0	7	7	7	1	1	7	0	1	1	1	1	0	1	1	1	15.71	16.992	397	1	0
3	81.2	3	24.322	4.178	4.178	1	9.601	4.565	4.565	1	1	0	1	0	0	0	7	7	7	2	6	3	1	0	1	0	7	0	0	0	1	30.572	21.385	816	1	0
1	45.064	3	22.53	5.84	5.84	1	26.538	7.651	7.651	1	0	1	0	1	0	0	7	7	7	2	5	5	1	1	1	1	2	1	1	1	1	35.509	32.604	428	1	1
3	216.356	3	49.102	8.676	8.676	1	36.621	13.218	13.218	1	0	1	0	1	0	0	7	7	7	1	6	6	1	1	1	1	2	1	1	1	1	48.763	63.603	759	1	1
2	83.097	3	15.965	7.652	20.417	3	27.147	7.239	7.239	1	0	1	1	0	0	0	5	6	7	1	6	6	1	1	1	1	1	0	1	1	1	32.004	24.133	424	1	0
1	63.964	3	23.355	8.101	25.444	2	16.777	2.71	2.71	1	0	1	1	0	0	0	6	6	6	1	6	6	1	1	1	1	9	0	0	1	1	12.431	31.351	369	0	0
3	58.867	3	29.703	10.918	35.654	3	39.036	5.453	5.453	1	0	1	1	0	0	0	7	6	7	1	4	7	0	1	1	0	5	0	1	0	1	83.171	60.68	542	1	1
3	187.846	3	58.274	11.304	11.304	1	26.788	8.965	8.965	1	0	1	0	1	0	0	7	6	7	2	7	7	1	1	1	0	7	0	1	0	1	68.833	24.229	636	1	0
3	31.825	3	7.349	3.004	3.004	1	9.745	1.377	1.377	1	1	0	1	0	0	0	7	7	7	1	7	7	1	1	1	0	9	0	1	1	1	12.126	20.235	257	0	0
1	44.551	3	39.387	2.987	2.987	1	7.951	2.085	2.085	1	0	1	1	0	0	0	6	7	7	1	3	4	1	1	1	1	9	0	1	1	1	19.235	25.221	319	0	0
1	75.567	3	44.515	9.413	29.02	3	36.854	10.137	10.137	1	1	0	1	0	0	0	6	6	7	3	7	7	0	1	1	1	1	0	0	1	1	44.134	18.565	423	1	0
2	28.69	3	7.139	2.875	2.875	1	13.733	1.958	14.801	3	1	0	1	0	0	0	6	7	7	1	5	7	1	1	1	0	9	0	0	1	1	19.825	17.719	256	0	0
1	115.53	3	16.023	4.793	4.793	1	18.165	1.971	1.971	1	0	1	0	1	0	0	6	6	7	1	2	2	1	1	1	0	9	0	0	1	1	23.075	55.616	492	0	0
1	255.004	3	3.859	1.374	1.374	1	1.728	1.812	1.812	1	1	0	1	0	0	0	5	7	2	2	4	4	1	1	1	1	9	0	1	0	1	23.575	13.369	553	0	0
1	107.755	3	10.28	8.892	8.892	1	23.726	1.898	1.898	1	0	1	0	1	0	0	5	6	5	4	6	6	1	1	0	0	7	0	0	0	1	71.803	32.575	481	1	0
3	116.301	3	7.973	3.036	3.036	1	8.495	1.593	1.593	1	1	0	1	0	0	0	7	7	7	5	6	3	1	1	0	0	7	0	0	0	1	82.701	10.174	390	1	0
1	170.594	3	22.315	4.374	28.679	2	28.452	4.529	31.784	2	1	0	1	0	0	0	6	6	7	3	6	5	1	1	1	0	5	0	1	0	1	48.209	77.091	662	0	0
3	47.354	3	21.287	4.283	36.396	6	29.27	5.156	5.156	1	0	1	1	0	0	0	5	5	7	3	3	3	1	1	1	1	9	0	1	1	1	29.72	9.135	375	1	0
2	32.122	3	12.68	3.059	3.059	1	16.892	2.046	2.046	1	0	1	0	1	0	0	6	6	7	1	7	7	1	1	1	0	1	0	0	1	1	19.464	27.393	351	0	0
2	45.683	3	13.51	9.1	23.852	3	21.871	3.995	3.995	1	0	1	1	0	0	0	5	7	7	1	6	5	1	1	1	0	2	1	0	0	1	38.548	13.801	493	1	0
2	88.637	3	22.986	8.722	8.722	1	30.474	3.183	3.183	1	1	0	1	0	0	0	7	7	7	2	2	6	0	1	1	1	9	0	1	1	1	38.92	37.032	500	1	0
3	163.911	3	15.294	4.68	4.68	1	15.21	3.021	3.021	1	0	1	0	1	0	0	4	4	7	1	7	7	1	1	1	1	9	0	0	1	1	15.208	33.343	468	0	0
1	48.664	3	18.423	6.725	7.908	2	21.958	1.929	1.929	1	1	0	1	0	0	0	7	7	7	1	7	1	1	1	1	1	9	0	1	1	1	32.229	53.563	518	0	1
1	36.842	3	92.613	3.948	3.948	1	20.949	2.06	34.59	3	0	1	0	1	0	0	5	5	7	1	6	7	1	1	1	0	2	1	1	1	1	99.459	16.757	487	1	1
3	172.583	3	37.848	11.625	11.625	1	37.856	15.494	15.494	1	0	1	0	1	0	0	7	7	7	1	6	6	1	1	1	0	7	0	1	0	1	59.939	19.553	781	1	0
2	182.007	3	80.522	10.663	16.264	3	56.305	37.222	37.222	1	0	1	0	1	0	0	7	7	7	3	4	7	1	1	1	0	1	0	0	1	1	145.471	94.167	1894	1	0
1	150.22	3	26.494	5.413	5.413	1	22.943	6.519	6.519	1	0	1	0	1	0	0	6	6	7	1	7	7	1	1	1	1	8	0	0	1	1	30.603	49.509	551	0	0
2	24.437	3	1.419	3.027	3.713	2	14.383	1.061	1.061	1	1	0	1	0	0	0	7	7	7	1	6	3	0	0	1	0	4	0	0	1	1	6.364	5.476	224	1	0
2	336.865	3	1.843	1.848	3.645	3	2.12	1.325	1.325	1	1	0	1	0	0	0	7	6	4	3	4	4	1	1	1	0	7	0	0	0	1	9.116	6.174	518	0	0
