# Supplementary material for: Is there an omission effect in prosocial behavior? A laboratory experiment on passive vs. active generosity
Source: PLoS One. 2017 Mar 1;12(3):e0172496. doi: 10.1371/journal.pone.0172496 (PMC5383002; doi:10.1371/journal.pone.0172496)
Supplement: S3 Data — (XLS) [file pone.0172496.s013.xls]

## Sheet: Experiment 3
time_sufficient	time_pressure	female	similar	us	treatment	response_time	choice_selfish	choice_passive	id
7	1	0	1	1	1	3.172	0	0	1
7	2	1	1	1	3	3.094	1	0	2
6	3	0	1	1	1	7.287	0	0	3
7	1	1	1	1	3	3.248	0	0	4
7	1	1	1	1	3	3.723	0	0	5
5	4	0		1	1	1.911	1	0	6
7	1	1	1	1	2	1.487	0	0	7
5	4	0	1	1	1	5.824	1	0	8
6	4	1	1	1	1	2.49	0	0	9
7	1	1	1	1	2	4.536	0	0	10
7	3	1	1	1	1	17.521	0	0	11
7	1	1	1	1	2	11.85	0	0	12
7	1	1	1	1	3	2.505	0	0	13
7	1	1	1	1	2	3.526	0	0	14
7	1	1	1	1	1	3.022	0	0	15
7	1	1	1	1	1	3.395	0	0	16
7	1	1	1	1	1	2.329	0	0	17
7	1	1	1	1	1	1.948	1	0	18
6	1	1	0	1	3	9.327	0	0	19
5	4	0	1	1	3	18.615	0	0	20
7	3	1	1	1	3	15.103	0	0	21
6	1	0	1	1	1	3.178	0	0	22
6	4	1	1	1	2	3.352	0	0	23
7	1	1	1	1	2	1.903	1	0	24
6	2	0	0	1	2	7.645	1	0	25
7	1	0	0	1	1	2.978	0	0	26
7	2	0	1	1	2	3.281	0	0	27
7	2	1	1	1	1	3.979	1	0	28
7	3	1	1	1	2	7.297	1	0	29
7	1	1		1	2	10.978	1	0	30
7	3	0	1	1	3	3.858	1	0	31
7	1	1	1	1	1	3.897	1	0	32
7	1	1	0	1	3	4.607	0	0	33
4	1	0	1	1	1	0	1	1	34
7	3	1	1	1	2	5.687	0	0	35
7	1	1	1	1	1	2.152	1	0	36
6	5	1	1	1	2	9.67	1	0	37
6	1	0	1	1	2	4.408	1	0	38
5	4	0	1	1	2	2.171	0	0	39
7	1	0	1	1	2	7.7	0	0	40
7	1	0	1	1	3	7.383	1	0	41
7	1	1	1	1	2	2.597	0	0	42
3	4	1	1	1	2	12.37	1	1	43
7	2	1	0	1	1	2.662	0	0	44
7	1	0	1	1	1	0	0	0	45
6	1	1		1	1	4.066	0	0	46
7	3	0	1	1	1	3.072	1	0	47
1	1	0	1	1	1	4.054	1	0	48
7	1	1		1	2	2.549	1	0	49
7	1	1	1	1	1	2.151	1	0	50
7	1	1	1	1	1	4.63	0	0	51
7	1	1	1	1	1	2.6	0	0	52
5	3	1	1	1	1	3.837	1	0	53
7	1	1	1	1	3	2.891	1	0	54
7	3	1	1	1	2	6.488	1	0	55
7	1	0	1	1	3	4.28	0	0	56
7	2	0	1	1	2	8.351	0	0	57
7	1	1	1	1	2	4.224	1	0	58
6	4	0	0	1	1	2.551	0	0	59
7	2	0	1	1	1	2.154	0	0	60
7	1	1	0	1	2	4.97	1	0	61
7	1	1	1	1	3	3.155	1	0	62
7	1	0		1	2	1.936	1	0	63
7	1	1	1	1	3	5.484	0	0	64
7	5	1	0	1	3	5.13	0	0	65
7	1	0	1	1	2	2.741	1	0	66
7	1	1	0	1	2	7.358	0	0	67
7	2	1	0	1	2	2.375	0	0	68
7	2	1	1	1	3	4.238	0	0	69
5	3	0	1	1	2	1.65	1	0	70
7	1	1	1	1	1	6.045	0	0	71
6	1	0	1	1	1	2.025	1	0	72
7	2	0	1	1	3	3.962	0	0	73
7	1	0	1	1	2	2.727	0	0	74
5	1	1	1	1	3	12.23	0	0	75
7	2	0	1	1	1	14.465	0	0	76
7	1	0	1	1	2	11.527	1	0	77
7	1	1	1	1	3	3.992	0	0	78
7	2	1	1	1	3	6.445	0	0	79
7	2	0	1	1	2	1.688	1	0	80
6	2	0	1	1	1	6.548	1	0	81
7	3	1	1	1	3	7.745	0	0	82
7	1	0	1	1	3	8.297	0	0	83
7	1	1	1	1	2	7.609	0	0	84
7	3	0	1	1	1	6.074	1	0	85
7	1	0	0	1	1	3.298	0	0	86
7	1	0	1	1	1	3.395	0	0	87
7	1	0	1	1	1	3.483	0	0	88
6	3	1	1	1	1	4.635	0	0	89
7	1	0	1	1	2	2.118	1	0	90
7	1	0		1	2	3.388	0	0	91
6	2	0	1	1	2	4.484	1	0	92
6	3	0	1	1	1	1.745	1	0	93
7	3	0	1	1	2	6.951	1	0	94
7	1	0	0	1	1	2.11	0	0	95
7	1	0	0	1	1	6.472	0	0	96
7	3	0	1	1	3	4.485	0	0	97
2	3	0	1	1	3	8.109	1	0	98
7	1	1	0	1	3	2.84	0	0	99
7	1	0	1	1	1	2.664	1	0	100
7	1	0	1	1	2	2.309	1	0	101
7	1	0	1	1	3	8.373	0	0	102
7	1	0	1	1	2	3.014	0	0	103
3	3	1		1	2	12.132	1	0	104
7	3	1	1	1	3	4.217	0	0	105
6	2	1	1	1	1	3.453	1	0	106
7	1	1	1	1	3	2.78	0	0	107
7	1	1		1	1	12.656	0	0	108
6	1	0	1	1	3	9.26	1	0	109
7	2	0	1	1	2	3.281	1	0	110
7	1	0	1	1	2	3.796	1	0	111
7	2	0		1	2	6.435	0	0	112
5	4	0	1	1	3	12.035	0	0	113
7	1	1	1	1	2	9.243	0	0	114
6	1	1	1	1	2	12.015	0	0	115
7	1	0	1	1	3	8.276	0	0	116
7	1	0	1	1	1	3.074	1	0	117
6	2	0	0	1	3	4.489	1	0	118
7	1	1	1	1	2	2.795	0	0	119
7	2	0	0	1	1	2.482	0	0	120
7	1	1	1	1	1	1.987	1	0	121
7	1	1	1	1	2	7.692	1	0	122
7	1	0	1	1	3	3.71	0	0	123
7	1	0	1	1	2	3.196	0	0	124
7	1	0	1	1	3	6.208	1	0	125
7	1	0	1	1	3	4.887	0	0	126
7	2	1		1	3	4.17	0	0	127
7	1	0	1	1	3	5.827	0	0	128
7	1	1	1	1	3	5.562	1	0	129
7	1	0	1	1	1	3.418	1	0	130
6	2	0	1	1	2	1.421	1	0	131
7	1	0	1	1	1	2.273	1	0	132
5	4	1	1	1	2	12.697	1	1	133
7	1	0	1	1	3	6.882	0	0	134
7	1	0	1	1	3	3.662	0	0	135
5	2	0	1	1	2	4.114	0	0	136
7	2	0		1	3	4.447	1	0	137
7	1	1	1	1	2	2.801	0	0	138
7	1	1	0	1	1	3.476	0	0	139
7	1	0	1	1	3	8.631	0	0	140
7	3	1	1	1	1	3.351	1	0	141
7	1	0	1	1	2	7.333	0	0	142
7	1	0	0	1	1	10.121	0	0	143
7	1	1	1	1	2	3.408	0	0	144
7	1	0	1	1	3	4.884	0	0	145
7	1	0	1	1	2	2.498	0	0	146
7	2	0	0	1	2	6.97	0	0	147
7	1	1	1	1	2	4.979	0	0	148
7	1	1	1	1	1	3.471	0	0	149
7	2	0		1	3	2.66	1	0	150
7	1	1	0	1	2	2.546	0	0	151
6	2	1	1	1	2	5.837	0	0	152
6	2	0	1	1	1	13.423	0	0	153
7	1	0	1	1	1	3.601	0	0	154
7	1	0	1	1	2	4.507	0	0	155
7	2	1	1	1	1	3.271	0	0	156
6	2	0	1	1	3	8.536	1	0	157
6	1	0	1	1	1	5.322	1	0	158
7	2	1	0	1	3	7.464	0	0	159
6	1	0	1	1	3	3.947	0	0	160
7	2	0	1	1	3	7.414	0	0	161
7	1	0	1	1	3	3.055	0	0	162
7	1	1	1	1	3	4.562	1	0	163
6	2	0	1	1	3	4.45	0	0	164
7	3	0	1	1	1	18.229	1	0	165
3	4	0	1	1	2	2.861	1	0	166
7	1	0	1	1	2	7.883	0	0	167
5	4	1	1	1	3	2.013	1	0	168
5	3	1	1	1	3	12.161	1	0	169
7	1	0	1	1	1	14.258	0	0	170
6	2	1		1	3	1.933	1	0	171
7	1	1	1	1	3	1.544	1	0	172
7	2	0	0	1	1	13.172	0	0	173
6	3	0	1	1	2	2.88	1	0	174
7	1	1	1	1	3	4.42	0	0	175
7	5	0	1	1	3	2.288	1	0	176
7	1	1	1	1	1	4.277	0	0	177
7	3	0		1	2	13.548	0	0	178
7	1	0		1	1	14.715	0	0	179
7	1	0	1	1	1	4.845	1	0	180
7	1	1	1	1	2	3.642	1	0	181
7	1	0	0	1	3	3.705	0	0	182
7	1	0	1	1	1	5.556	1	0	183
6	1	0	1	1	1	2.527	0	0	184
5	4	0	1	1	3	0.771	1	0	185
7	1	1	1	1	2	9.308	1	0	186
7	5	1	1	1	1	2.909	0	0	187
7	3	1	1	1	3	3.974	0	0	188
7	1	1	1	1	1	5.273	1	0	189
7	3	0	1	1	2	4.331	1	0	190
7	3	0	1	1	3	8.753	1	0	191
6	2	0	1	1	2	2.916	1	0	192
7	1	1	1	1	2	6.748	0	0	193
7	1	0	1	1	1	11.894	0	0	194
3	3	1	1	1	2	3.484	1	0	195
7	3	1	0	1	2	15.234	0	0	196
6	1	0	1	1	3	4.348	0	0	197
6	2	0	1	1	3	3.036	0	0	198
5	3	0	1	1	1	4.16	1	0	199
7	1	1	0	1	3	13.203	0	0	200
7	1	0	1	1	2	3.607	0	0	201
7	1	1		1	2	3.295	0	0	202
7	1	1	1	1	3	4.294	1	0	203
7	1	0	1	1	1	2.075	1	0	204
7	1	0	1	1	2	9.384	0	0	205
4	1	1	1	1	3	3.124	1	0	206
7	1	0	1	1	1	2.005	1	0	207
7	1	0	0	1	1	3.985	1	0	208
7	1	1	0	1	2	2.834	0	0	209
7	1	0	1	1	3	1.409	1	0	210
6	3	1	1	1	1	2.522	1	0	211
7	1	0	1	1	2	2.242	1	0	212
7	1	1	0	1	1	5.316	0	0	213
7	1	1	0	1	1	2.645	0	0	214
6	2	0	0	1	2	4.061	0	0	215
6	1	1	0	1	1	1.964	0	0	216
7	2	1	1	1	3	8.392	0	0	217
7	1	1	0	1	1	3.617	1	0	218
6	3	0	0	1	1	5.883	0	0	219
5	2	0	1	1	2	3.154	0	0	220
7	1	0	1	1	2	4.269	1	0	221
7	1	1	0	1	3	4.185	0	0	222
7	1	0	1	1	1	6.791	0	0	223
7	1	1	0	1	2	12.401	0	0	224
7	1	0	1	1	1	3.437	1	0	225
7	1	1	1	1	2	2.231	1	0	226
7	2	0	1	1	1	14.91	0	0	227
7	1	0	1	1	1	4.981	1	0	228
7	1	0	1	1	2	3.386	0	0	229
7	1	0	1	1	1	6.606	1	0	230
6	1	1	1	1	2	2.77	0	0	231
7	2	0	1	1	1	2.211	1	0	232
7	1	1	1	1	2	4.199	0	0	233
7	1	0	1	1	2	4.252	0	0	234
7	1	0	1	1	1	4.477	0	0	235
5	2	0	1	1	2	6.392	1	0	236
6	1	0	0	1	2	3.9	0	0	237
6	2	0	1	1	3	5.616	0	0	238
6	3	1	0	1	3	2.942	1	0	239
7	1	0	1	1	1	2.005	1	0	240
7	1	1	1	1	2	3.855	0	0	241
7	1	0	1	1	1	3.642	1	0	242
7	3	1	1	1	1	11.547	1	0	243
7	1	1	1	1	3	4.131	1	0	244
7	2	1	1	1	1	9.84	0	0	245
6	2	0	1	1	1	1.083	1	0	246
7	2	1	1	1	3	5.235	1	0	247
7	1	1	1	1	1	5.886	0	0	248
7	3	1		1	2	3.009	1	0	249
7	1	0	1	1	1	8.242	0	0	250
6	2	0	1	1	3	3.851	0	0	251
6	1	0	1	1	2	4.691	1	0	252
6	3	0	1	1	3	3.015	0	0	253
7	1	1		1	2	1.216	1	0	254
7	4	1	1	1	1	4.157	1	0	255
7	1	0	1	1	1	3.081	1	0	256
7	2	0		1	3	7.788	0	0	257
7	1	1	1	1	1	3.025	1	0	258
7	1	0	0	1	2	3.9	0	0	259
7	1	1	1	1	2	1.657	0	0	260
2	4	0	0	1	3	6.21	0	0	261
7	1	0	1	1	3	4.458	1	0	262
7	1	1	1	1	1	2.097	0	0	263
7	1	0	1	1	3	6.715	0	0	264
7	2	0	1	1	3	9.945	0	0	265
7	1	0	1	1	2	3.984	0	0	266
7	2	1	1	1	1	14.463	0	0	267
6	3	1	1	1	1	7.284	1	0	268
6	3	1	0	1	2	10.338	1	0	269
2	5	1	1	1	2	4.155	1	0	270
7	1	1	1	1	1	2.127	1	0	271
7	1	0	1	1	1	4.942	0	0	272
7	2	0	1	1	3	4.43	0	0	273
5	3	0	1	1	3	3.591	0	0	274
7	1	0		1	2	2.603	0	0	275
6	2	0	1	1	1	5.87	1	0	276
6	1	1	1	1	2	1.435	1	0	277
7	3	0	1	1	3	7.809	0	0	278
7	1	0	1	1	1	4.152	1	0	279
1	5	1	1	1	3	9.753	1	0	280
7	2	0	1	1	2	0	1	1	281
7	3	1	1	1	3	3.84	0	0	282
7	2	0	1	1	1	13.395	0	0	283
7	1	0	1	1	2	2.296	1	0	284
7	1	0	1	1	3	4.119	0	0	285
7	1	0	1	1	3	9.915	0	0	286
6	2	1	0	1	2	4.353	1	0	287
4	1	0	1	1	3	2.885	1	0	288
7	1	0	1	1	3	8.082	0	0	289
6	2	1	1	1	2	10.329	0	0	290
7	1	0	1	1	3	4.814	0	0	291
7	1	1	1	1	1	2.097	0	0	292
7	1	0	1	1	3	2.578	0	0	293
4	3	0	1	1	3	9.822	1	0	294
7	1	1	1	1	3	15.723	0	0	295
6	1	1	1	1	3	18.752	0	0	296
7	2	0	0	1	2	3.644	0	0	297
7	1	0	1	1	3	15.836	1	0	298
7	1	1	1	1	1	4.57	0	0	299
5	4	1		1	2	0	1	1	300
5	1	1	1	1	3	3.441	1	0	301
6	2	0	1	1	2	9.255	1	0	302
7	1	1	1	1	1	6.074	0	0	303
7	1	0	1	1	2	3.979	1	0	304
7	3	1		1	2	7.755	0	0	305
6	3	0	1	1	3	6.94	0	0	306
7	2	1	1	1	1	16.253	0	0	307
7	1	0	1	1	1	1.536	1	0	308
7	1	0	0	1	2	16.712	0	0	309
7	1	0	1	1	1	1.871	0	0	310
7	1	1	1	1	3	2.412	1	0	311
7	1	1	0	1	3	3.905	0	0	312
5	3	1	1	1	1	15.673	0	0	313
6	2	0	0	1	1	3.733	1	0	314
7	1	1	1	1	2	5.996	0	0	315
7	1	1	1	1	3	3.587	0	0	316
7	1	1	1	1	2	9.292	0	0	317
7	1	1	1	1	2	3.509	0	0	318
7	3	1	1	1	3	3.724	0	0	319
7	1	1	1	1	3	6.538	1	0	320
7	1	1	1	1	3	5.391	0	0	321
5	4	1	1	1	3	2.644	1	0	322
7	1	0	1	1	3	5.536	1	0	323
4	3	1	1	1	2	5.348	0	0	324
5	4	1	0	1	1	4.89	0	0	325
5	4	1	1	1	3	9.724	0	0	326
7	1	0	1	1	3	4.105	0	0	327
7	1	0	0	1	2	3.011	1	0	328
6	3	0	1	1	3	6.926	1	0	329
6	3	1	1	1	1	2.555	0	0	330
7	2	0	1	1	3	7.542	0	0	331
7	1	0	1	1	2	2.841	1	0	332
7	2	0	1	1	2	4.176	0	0	333
7	2	0	1	1	3	10.199	0	0	334
7	1	0	0	1	1	3.335	0	0	335
7	2	1	0	1	3	3.614	0	0	336
7	3	0	1	1	1	3.71	0	0	337
7	1	0	1	1	1	2.58	1	0	338
7	1	0	1	1	1	1.975	1	0	339
7	1	0	1	1	3	2.981	1	0	340
6	3	0	1	1	3	3.611	0	0	341
7	1	0	1	1	2	2.082	1	0	342
6	3	0	0	1	2	6.575	1	0	343
7	1	1	1	1	1	3.066	0	0	344
5	3	0	1	1	2	0	1	1	345
4	3	1		1	3	5.157	1	0	346
7	1	1	1	1	2	5.075	0	0	347
6	3	1	1	1	3	2.287	1	0	348
7	1	0	1	1	1	3.199	0	0	349
7	1	0	1	1	1	10.498	0	0	350
7	2	0	1	1	3	9.549	0	0	351
7	1	1	1	1	1	8.508	0	0	352
7	3	1	1	1	3	3.154	0	0	353
7	1	0	1	1	2	12.246	0	0	354
7	1	1	1	1	2	2.189	0	0	355
7	2	1	1	1	1	4.366	1	0	356
7	1	1	1	1	2	20.319	0	0	357
7	1	0	1	1	3	3.006	0	0	358
7	1	1		1	3	4.292	0	0	359
4	4	0	1	1	2	1.45	1	0	360
7	1	0	0	1	2	4.532	0	0	361
7	1	0	1	1	2	13.031	1	0	362
7	1	1	1	1	3	2.295	1	0	363
7	1	0		1	2	18.17	0	0	364
7	1	1	0	1	2	2.618	0	0	365
7	1	0	1	1	1	4.475	0	0	366
5	4	0	1	1	1	2.494	1	0	367
4	3	0	1	1	3	4.201	1	0	368
7	1	1	1	1	3	4.512	0	0	369
6	3	1	0	1	3	11.091	0	0	370
7	2	1		1	3	3.861	1	0	371
7	1	0	1	1	3	5.884	1	0	372
7	1	0	1	1	1	2.89	1	0	373
7	1	1		1	1	3.767	1	0	374
7	1	1	0	1	3	7.201	0	0	375
6	2	0	1	1	3	15.498	1	0	376
7	1	0	1	1	2	1.272	1	0	377
7	1	0	1	1	3	8.058	0	0	378
7	1	0	1	1	2	3.061	1	0	379
6	1	0	1	1	1	3.107	1	0	380
4	4	0	1	1	2	1.721	1	0	381
7	1	0	1	1	1	2.794	0	0	382
7	1	1		1	3	3.4	0	0	383
7	3	0	1	1	1	7.72	0	0	384
7	1	0	1	1	2	3.276	1	0	385
7	1	1	1	1	1	1.628	1	0	386
7	1	0	1	1	3	2.513	0	0	387
7	1	0	1	1	1	4.08	1	0	388
7	1	0	1	1	2	2.22	0	0	389
7	1	0	1	1	3	2.634	0	0	390
5	2	1	1	1	1	6.041	0	0	391
7	3	1		1	1	3.352	0	0	392
7	1	1	1	1	3	2.572	0	0	393
7	1	1	1	1	1	7.605	0	0	394
7	1	0	1	1	3	5.618	0	0	395
7	4	0	0	1	2	6.854	0	0	396
7	1	0	0	1	3	7.747	0	0	397
6	5	1	1	1	1	3.526	1	0	398
7	1	1	1	1	2	2.813	1	0	399
7	3	0	0	1	1	6.392	1	0	400
7	1	0	0	1	2	2.003	1	0	401
6	4	0	1	1	1	2.767	0	0	402
7	3	1	1	1	3	10.038	0	0	403
7	1	1	1	1	1	4.931	1	0	404
7	1	0	1	1	2	3.956	0	0	405
7	1	1	1	1	2	3.843	1	0	406
7	1	0	1	1	3	3.458	0	0	407
4	4	0	1	1	2	1.037	1	0	408
7	1	1	1	1	1	2.677	1	0	409
2	3	1		1	2	16.052	1	0	410
7	1	1	1	1	3	3.059	1	0	411
7	3	1	1	1	1	3.868	1	0	412
6	3	1	1	1	3	4.317	1	0	413
7	1	1	0	1	2	2.542	0	0	414
6	5	0	1	1	3	16.49	0	0	415
6	3	0	1	1	3	17.346	1	0	416
7	4	0	1	1	2	16.042	1	0	417
6	1	1	1	1	3	3.861	0	0	418
6	4	1	1	1	1	3.532	0	0	419
6	3	0	1	1	2	11.222	1	0	420
7	1	0	1	1	3	3.995	0	0	421
6	2	1	1	1	2	3.175	1	0	422
6	5	1	0	1	2	13.302	0	0	423
7	1	1	1	1	3	10.705	1	0	424
7	1	0	1	1	2	1.392	1	0	425
5	3	0	1	1	3	12.58	0	0	426
7	1	0	1	1	1	4.111	0	0	427
7	3	0	0	1	1	3.166	0	0	428
2	4	0	1	1	2	0	1	1	429
7	1	1	0	1	1	4.565	0	0	430
7	1	0		1	2	4.177	0	0	431
7	2	0	1	1	1	4.218	0	0	432
6	5	1	1	1	2	0	1	1	433
7	1	0	1	1	3	8.481	0	0	434
7	2	0	1	1	3	2.114	1	0	435
7	1	1	1	1	1	2.716	1	0	436
1	5	1	1	1	1	5.011	1	0	437
6	1	1	1	1	3	8.296	1	0	438
6	2	0		1	3	5.27	0	0	439
7	1	0	1	1	3	11.769	1	0	440
7	2	0	1	1	1	2.778	0	0	441
6	2	1	1	1	2	5.561	1	0	442
7	1	0		1	2	17.414	0	0	443
7	3	0	1	1	1	10.143	0	0	444
6	2	1	1	1	1	9.245	1	0	445
7	1	0	0	1	2	2.871	0	0	446
7	1	1	0	1	2	11.223	0	0	447
7	3	0	1	1	1	6.292	1	0	448
