# Supplementary material for: Is there an omission effect in prosocial behavior? A laboratory experiment on passive vs. active generosity
Source: PLoS One. 2017 Mar 1;12(3):e0172496. doi: 10.1371/journal.pone.0172496 (PMC5383002; doi:10.1371/journal.pone.0172496)
Supplement: S1 Code — (TXT) [file pone.0172496.s014.txt]

STATA CODE FOR EXPERIMENT 1 IN G�RTNER AND SANDBERG (2017), "IS THERE AN OMISSION EFFECT IN PROSOCIAL BEHAVIOR?"

clear
set more off

cd "XXX"

use S1_Data.dta

******************************************************************************************
******************************************************************************************
****** MAIN ANALYSES *********************************************************************
******************************************************************************************
******************************************************************************************


**************************** Define variables *****************************************************

keep Period session Subject treatment you1 you2 other1 other2 n checkbox1 checkbox2 d1 d2 press ///
sliderPO Profit Effort Q9 Q21 Q22 Q23 Q26 ///
responsetime timeatstart

* Period and session
drop if Period<16 | Period>30  /*Excluding instructions and practice rounds*/
destring, replace

label var Period "Period"
label var session "Session"

*Participant ID
egen session_treatment_subject=concat(session treatment Subject), punct(" ")
egen participant_id = group(session_treatment_subject)
label var participant_id "Participant ID #"
unique session_treatment_subject, detail
unique participant_id, detail
drop session_treatment_subject Subject

* Miscellaneous variables
label var treatment "Treatment"
label define treatment 1 "Commission treatment" 2 "Omission treatment" 
label values treatment treatment
gen treatment2=0
replace treatment2=1 if treatment==2
label var treatment2 "Omission treatment"
label define treatment2 0 "Commission treatment" 1 "Omission treatment"
label values treatment2 treatment2
gen treatment2_X_d1=treatment2*d1
label var treatment2_X_d1 "Omission treatment & Default 1"

label var n "Allocation Choice #"

label var you1 "Dictator Payoff Allocation 1"
label var you2 "Dictator Payoff Allocation 2"
label var other1 "Recipient Payoff Allocation 1"
label var other2 "Recipient Payoff Allocation 2"

label var checkbox1 "Checkbox 1 ticked"
label var checkbox2 "Checkbox 2 ticked"

label var d1 "Default 1"
label var d2 "Default 2"

label var press "Button Pressed"
label define press 0 "No Button Pressed" 1 "Button 1 Pressed" 2 "Button 2 Pressed"
label values press press

label var Effort "Total no. of Sliders Solved"
label var sliderPO "Final Earnings from Slider Task"
label var Profit "Final Total Earnings"

* Default chosen
gen choice1=.
replace choice1=1 if treatment==1 & press==1
replace choice1=0 if treatment==1 & press==2
replace choice1=1 if treatment==2 & d2==1 & press==1
replace choice1=0 if treatment==2 & d2==1 & press==0
replace choice1=1 if treatment==2 & d1==1 & press==0
replace choice1=0 if treatment==2 & d1==1 & press==2
gen choice2=.
replace choice2=1 if choice1==0
replace choice2=0 if choice1==1
gen default_chosen=.
replace default_chosen=1 if d1==choice1 & choice1!=. 
replace default_chosen=0 if d1!=choice1 & choice1!=. 
label var default_chosen "Default chosen"
label define default_chosen 0 "no" 1 "yes"
label values default_chosen default_chosen


* Selfish choice
* selfish = allocation that gives dictator strictly higher payoff
gen a1selfish=.
replace a1selfish=1 if you1>you2
replace a1selfish=0 if you1<=you2
gen a2selfish=.
replace a2selfish=1 if you2>you1 
replace a2selfish=0 if you2<=you1 
gen choice_selfish=.
replace choice_selfish=choice1 if a1selfish==1 
replace choice_selfish=choice2 if a2selfish==1 
label var choice_selfish "Selfish Choice"

* Selfish default 
gen d_selfish=.
replace d_selfish=d1 if a1selfish==1 
replace d_selfish=d2 if a2selfish==1 
replace d_selfish=0 if n==13 
label var d_selfish "Selfish Default"
gen treatment2_X_d_selfish=treatment2*d_selfish
label var treatment2_X_d_selfish "Omission treatment & Selfish default"
drop a1selfish a2selfish choice1

* Response time*     
gen response=.
replace response=responsetime-timeatstart-40
drop responsetime timeatstart
label var response "Time until button is pressed in seconds"

* Age
gen age=.
replace age=Q22
label var age "Age"
drop Q22

* Gender
gen female=.
replace female=1 if Q21=="female;"
replace female=0 if Q21=="male;"
label var female "Female"
label define female 0"Male" 1"Female"
label values female female
drop Q21

* Danish
gen danish=.
replace danish=1 if Q9=="Yes;"
replace danish=0 if Q9=="No;"
label var danish "Danish; =1 if yes"
drop Q9

* Full time student
gen full_student=.
replace full_student=1 if Q23=="yes;"
replace full_student=0 if Q23=="no;"
label var full_student "Full time student; =1 if yes"
drop Q23

* Courses in economics taken
gen economics=.
replace economics=1 if Q26=="yes;"
replace economics=0 if Q26=="no;"
label var economics "Courses in economics taken"
drop Q26

* Average earnings 

gen payoff_round=5*ceil(Profit/5) if Period==30
sum payoff_round if Period==30

drop if Period==30  /*Excluding total profit display*/

save cleaned_S1_Data.dta, replace

*Treatment differences in number of sliders solved
*Collapse the data on participants, test differences in:
*(i) total number of sliders solved
*(ii) whether the subject solved zero sliders in any round
*(iii) whether the subject solved zero sliders in all rounds

gen Effort2=Effort
collapse (firstnm) treatment (max) Effort (min) Effort2, by(participant_id)
rename Effort2 minimum_effort_in_round
rename Effort total_effort_all_rounds
gen zero_effort_any_round=0
replace zero_effort_any_round=1 if minimum_effort_in_round==0
gen zero_effort_all_rounds=0
replace zero_effort_all_rounds=1 if total_effort_all_rounds==0

*treatment difference in total number of sliders solved
ttest total_effort_all_rounds, by(treatment)

*treatment difference in I(solving zero sliders in total)
tab zero_effort_all_rounds treatment, col chi2

*treatment difference in I(solving zero sliders in some round)
tab zero_effort_any_round treatment, col chi2

**************************** Table 2 *****************************************************

clear
set more off
use cleaned_S1_Data.dta

** percentage choosing the selfish allocation overall
sum choice_selfish if n==1
matrix pct_choice_selfish_overall=r(mean)
matrix N_overall=r(N)
** percentage choosing the selfish allocation by treatment
sum choice_selfish if n==1 & treatment==1
matrix pct_choice_selfish_T1=r(mean)
matrix N_T1=r(N)
sum choice_selfish if n==1 & treatment==2
matrix pct_choice_selfish_T2=r(mean)
matrix N_T2=r(N)
** percentage choosing the selfish allocation by default
sum choice_selfish if n==1 & d_selfish==1
matrix pct_choice_selfish_d1=r(mean)
matrix N_d1=r(N)
sum choice_selfish if n==1 & d_selfish==0
matrix pct_choice_selfish_d2=r(mean)
matrix N_d2=r(N)
** percentage choosing the selfish allocation by default & treatment
sum choice_selfish if n==1 & treatment==1 & d_selfish==1
matrix pct_choice_selfish_T1d1=r(mean)
matrix N_T1d1=r(N)
sum choice_selfish if n==1 & treatment==2 & d_selfish==1
matrix pct_choice_selfish_T2d1=r(mean)
matrix N_T2d1=r(N)
sum choice_selfish if n==1 & treatment==1 & d_selfish==0
matrix pct_choice_selfish_T1d2=r(mean)
matrix N_T1d2=r(N)
sum choice_selfish if n==1 & treatment==2 & d_selfish==0
matrix pct_choice_selfish_T2d2=r(mean)
matrix N_T2d2=r(N)
matrix col1=[pct_choice_selfish_T1d1\N_T1d1\pct_choice_selfish_T1d2\N_T1d2\pct_choice_selfish_T1\N_T1]
matrix col2=[pct_choice_selfish_T2d1\N_T2d1\pct_choice_selfish_T2d2\N_T2d2\pct_choice_selfish_T2\N_T2]
matrix col3=[pct_choice_selfish_d1\N_d1\pct_choice_selfish_d2\N_d2\pct_choice_selfish_overall\N_overall]
matrix final=[col1,col2,col3]
matrix rownames final=d1 n d2 n total n

esttab matrix(final, fmt("%12.3f %12.0fc %12.3f %12.0fc %12.3f %12.0fc")) using Table_2.rtf, ///
nomtitle title ("Table2: Share of participants choosing the selfish allocation in the first choice") ///
coeflabels (d1 "Default (90,10)" d2 "Default (70,70)" total "Total" n " ") ///
collabels ("Commission treatment" "Omission treatment" "Total") /// 
varwidth(20) ///
alignment(r) ///
addnotes("In each cell we show the share of participants choosing the selfish allocation (90,10)." ///
"In parentheses we show the total number of participants in each cell.") ///
replace


**************************** Chi2 tests First choice *****************************************************

*X(2) test comparing percentage choosing the selfish allocation across treatments if default is selfish
tab choice_selfish treatment if n==1 & d_selfish==1, column chi2
matrix T1d1_T2d1=[r(chi2)\r(p)]
matrix rownames T1d1_T2d1=T1d1_T2d1 p

*X(2) test comparing percentage choosing the selfish allocation across treatments if default is fair
tab choice_selfish treatment if n==1 & d_selfish==0, column chi2
matrix T1d2_T2d2=[r(chi2)\r(p)]
matrix rownames T1d2_T2d2=T1d2_T2d2 p


**************************** Table 3 *****************************************************

* For allocation #13: (50,50) allocation is defined as selfish
replace choice_selfish=choice2 if n==13 
replace d_selfish=d2 if n==13 
replace treatment2_X_d_selfish=treatment2*d_selfish if n==13 

* Model 1 (first choice)
reg default_chosen treatment2 if n==1 & d_selfish==1
outreg using Table_3.rtf, starlevels (10 5 1) starloc(1) se ctitle (" " "(1)") statfont(fs12) varlabels replace

* Model 2(Selfish vs. non-selfish: excludes choice # 13)
reg choice_selfish treatment2 if d_selfish==1 & n!=13, vce(cluster participant_id) 
outreg, starlevels (10 5 1) starloc(1) se ctitle (" " "(2)") statfont(fs12) varlabels merge ///
landscape nocenter

* Model 3( All choices that trade-off selfishness and fairness; but no behindness: # 1, 2, 3, 4, 5, 6, 10) 
reg choice_selfish treatment2 if d_selfish==1 & n!=7 & n!=8 & n!=9 & n!=11 & n!=12 & n!=13 & n!=14, vce(cluster participant_id)
outreg, starlevels (10 5 1) starloc(1) se ctitle (" " "(3)") statfont(fs12) varlabels merge ///
landscape nocenter

* Model 4 (All choices that involve behindness: # 7, 8, 9, 11, 12, 13)
reg choice_selfish treatment2 if d_selfish==1 & n!=1 & n!=2 & n!=3 & n!=4 & n!=5 & n!=6 & n!=10 & n!=14, vce(cluster participant_id)
outreg, starlevels (10 5 1) starloc(1) se ctitle (" " "(4)") statfont(fs12) varlabels merge ///
landscape nocenter

* Model 5 (Selfish vs. non-selfish & efficient: # 1, 6, 9, 10, 12) 
reg choice_selfish treatment2 if d_selfish==1 & n!=2 & n!=3 & n!=4 & n!=5 & n!=7 & n!=8 & n!=11 & n!=13 & n!=14, vce(cluster participant_id)
outreg using Table_3.rtf, starlevels (10 5 1) starloc(1) se ctitle (" " "(5)") statfont(fs12) varlabels merge ///
note("OLS regressions. Standard errors clustered on participant. Dependent variable: =1 if default chosen, =0 otherwise. Model 1 only includes the first choice. Model 2 includes all allocation trade-offs except allocation 13 which has no strictly payoff dominant option for the dictator. Model 3 includes allocations 1, 2, 3, 4, 5, 6, and 10. Model 4 includes allocations 7, 8, 9, 11, 12 and 13. Model 5 includes 1, 6, 9, 10 and 12.") ///
title("Table 3: Treatment effects on propensity to choose selfish default") titlfont(fs12) ///
landscape nocenter


****************************  Appendix S1 Table A *****************************************************

gen efficiency_factor=(other2-other1)/(you1-you2)
gen payoff_difference_1=you1-other1
gen payoff_difference_2=you2-other2

collapse (firstnm) you1 you2 other1 other2 efficiency_factor payoff_difference_1 payoff_difference_2, by(n)
list n you1 other1 you2 other2 efficiency_factor payoff_difference_1 payoff_difference_2, clean nolabel

outsheet n you1 other1 you2 other2 efficiency_factor payoff_difference_1 payoff_difference_2 using Appendix_A_Table_1.csv, comma nolabel replace

use cleaned_S1_Data.dta, replace


**************************** Appendix S1 Table B *****************************************************


collapse (firstnm) age female danish full_student economics treatment2, by(participant_id)

mat T = J(5,10,.) /*The number of rows (first number in parenthesis) must be equal to the number of variables summarized in the table */

sum age
mat T[1,1] = r(mean)
mat T[1,2] = r(sd)

ttest age, by(treatment2)
mat T[1,3] = r(mu_1)
mat T[1,4] = r(sd_1)
mat T[1,5] = r(mu_2) 
mat T[1,6] = r(sd_2)
mat T[1,7] = r(mu_1) - r(mu_2)
mat T[1,8]= .
mat T[1,9] = r(p)
mat T[1,10]= .

local i = 2

foreach y in female danish full_student economics {
sum `y'
mat T[`i',1] = r(mean)
mat T[`i',2] = r(sd)

ttest `y', by(treatment2)
mat T[`i',3] = r(mu_1)
mat T[`i',4] = r(sd_1)
mat T[`i',5] = r(mu_2) 
mat T[`i',6] = r(sd_2)
mat T[`i',7] = r(mu_1) - r(mu_2)
mat T[`i',8]= .

tab `y' treatment2, column chi2
mat T[`i',9] = r(p)
mat T[`i',10]= .

local i = `i' + 1
}

mat rownames T = age female danish full_student economics

frmttable using Appendix_A_Table_2.rtf, statmat(T) varlabels substat(1) sdec(3) replace ///
ctitle("", "All" "Commission treatment", "Omission treatment", "Difference between treatments", "p-value") ///
note("Note: N=400. All variables except for Age are binary. Standard deviations in parentheses. The p-value for the age difference across treatments is obtained using a two-sample t-test. All other p-values are obtained using chi2 tests.")

use cleaned_S1_Data.dta, replace


****************************  Appendix S1 Table C *****************************************************

gen share_default_1=.
gen share_default_2=.
gen share_default_1_om=.
gen share_default_2_om=.
gen effect_size_d1=.
gen p_value_d1=.
gen effect_size_d2=.
gen p_value_d2=.


foreach j of num 1/14{
sum default_chosen if d1==1 & treatment==1 & n==`j'
replace share_default_1=r(mean) if n==`j'
sum default_chosen if d2==1 & treatment==1 & n==`j'
replace share_default_2=r(mean) if n==`j'
sum default_chosen if d1==1 & treatment==2 & n==`j'
replace share_default_1_om=r(mean) if n==`j'
sum default_chosen if d2==1 & treatment==2 & n==`j'
replace share_default_2_om=r(mean) if n==`j'
replace effect_size_d1=share_default_1_om-share_default_1  if n==`j'
replace effect_size_d2=share_default_2_om-share_default_2  if n==`j'
tab default_chosen treatment if n==`j' & d1==1, column chi2
replace p_value_d1=r(p) if n==`j'
tab default_chosen treatment if n==`j' & d2==1, column chi2
replace p_value_d2=r(p) if n==`j'
}


collapse (firstnm) you1 you2 other1 other2 share_default_1 share_default_1_om effect_size_d1 p_value_d1 share_default_2 share_default_2_om effect_size_d2 p_value_d2, by(n)
list n you1 other1 you2 other2 share_default_1 share_default_1_om effect_size_d1 p_value_d1 share_default_2 share_default_2_om effect_size_d2 p_value_d2, clean nolabel

outsheet n you1 other1 you2 other2 share_default_1 share_default_1_om effect_size_d1 p_value_d1 share_default_2 share_default_2_om effect_size_d2 p_value_d2 using Appendix_A_Table_3.csv, comma nolabel replace

use cleaned_S1_Data.dta, replace


**************************** Appendix S3 Table A *****************************************************

* Model 1 (First choice)
reg default_chosen treatment2 d1 treatment2_X_d1 if n==1 
outreg using Appendix_B_Table_1.rtf, starlevels (10 5 1) starloc(1) se ctitle (" " "(1)") statfont(fs12) varlabels replace ///
landscape nocenter

* Model 2(Selfish vs. non-selfish: excludes choice # 13)
reg default_chosen treatment2 d_selfish treatment2_X_d_selfish if n!=13, vce(cluster participant_id) 
outreg, starlevels (10 5 1) starloc(1) se ctitle (" " "(2)") statfont(fs12) varlabels merge ///
landscape nocenter

* Model 3 (All choices that trade-off selfishness and fairness; but no behindness: # 1, 4, 5, 3, 6, 10, 2 (i.e. # 1, 2, 3, 4, 6, 7, 10 in appendix table 1))
reg default_chosen treatment2 d_selfish treatment2_X_d_selfish if  n!=7 & n!=8 & n!=9 & n!=11 & n!=12 & n!=13 & n!=14, vce(cluster participant_id)
outreg, starlevels (10 5 1) starloc(1) se ctitle (" " "(3)") statfont(fs12) varlabels merge ///
landscape nocenter

* Model 4 (All choices that involve behindness: # 8, 7, 9, 11, 13, 12 (i.e. # 5, 8, 9, 11, 12, 13 in appendix table 1))
reg default_chosen treatment2 d_selfish treatment2_X_d_selfish if n!=1 & n!=2 & n!=3 & n!=4 & n!=5 & n!=6 & n!=10 & n!=14, vce(cluster participant_id)
outreg, starlevels (10 5 1) starloc(1) se ctitle (" " "(4)") statfont(fs12) varlabels merge ///
landscape nocenter

* Model 5 (Selfish vs. non-selfish & efficient: # 1, 6, 10, 9, 13, 12 (i.e. # 1, 6, 7, 9, 13 in appendix table 1))
reg default_chosen treatment2 d_selfish treatment2_X_d_selfish if n!=2 & n!=3 & n!=4 & n!=5 & n!=7 & n!=8 & n!=11 & n!=13 & n!=14, vce(cluster participant_id)
outreg using Appendix_B_Table_1.rtf, starlevels (10 5 1) starloc(1) se ctitle (" " "(5)") statfont(fs12) varlabels merge ///
note("OLS regressions. Standard errors clustered on participant. Dependent variable: =1 if default chosen, =0 otherwise. Model 1 only includes the first choice. Model 2 includes all allocation trade-offs except allocation 13 which has no strictly payoff dominant option for the dictator. Model 3 includes allocations 1, 2, 3, 4, 5, 6, and 10. Model 4 includes allocations 7, 8, 9, 11, 12 and 13. Model 5 includes 1, 6, 9, 10 and 12.") ///
title("Table B.1: Treatment and default effects on propensity to choose default") titlfont(fs12) ///
landscape nocenter

**************************** Figure 1 *****************************************************

gen ci_lb=.
gen ci_ub=.
*Treatment 1 & Default 1
ci choice_selfish if n==1 & treatment==1 & d_selfish==1 & choice_selfish!=., binomial
replace ci_lb=r(lb) if n==1 & treatment==1 & d_selfish==1 & choice_selfish!=.
replace ci_ub=r(ub) if n==1 & treatment==1 & d_selfish==1 & choice_selfish!=.
*Treatment 2 & Default 1
ci choice_selfish if n==1 & treatment==2 & d_selfish==1 & choice_selfish!=., binomial
replace ci_lb=r(lb) if n==1 & treatment==2 & d_selfish==1 & choice_selfish!=.
replace ci_ub=r(ub) if n==1 & treatment==2 & d_selfish==1 & choice_selfish!=.

sort treatment default
collapse (mean) choice_selfish ci_lb ci_ub (count) n=choice_selfish if n==1 & choice_selfish!=. & d_selfish==1, by(treatment)

*Help Variable
generate x_axis=0.45 if treatment==1
replace x_axis=0.95 if treatment==2
sort x_axis
label var x_axis " "

*Bar Chart
twoway (bar choice_selfish x_axis if treatment==1, barw(0.3) bcolor(gs5)) ///
(bar choice_selfish x_axis if treatment==2, barw(0.3) bcolor(gs10)) ///
(rcap ci_ub ci_lb x_axis, lcolor(gs1.5)), ///
legend(row(1) order(1 "Commission treatment" 2 "Omission treatment ")) ///
xscale(range(0.1 1.3)) ///
xlabel(0.7 "Default (90,10)", noticks) ///
ytitle (Share of selfish choices) ///
ylabel(0.0(0.1)0.7) ///
graphregion(fcolor(white) ifcolor(white) lcolor(white) ilcolor(white)) plotregion(fcolor(white) ifcolor(white) lcolor(white) ilcolor(white))
graph export Figure_1.eps, replace

use cleaned_S1_Data.dta, replace


****************************  Average Response Time ***********************************

*all choices
sum response if choice2!=., detail

*first choice
sum response if n==1 & choice2!=., detail

**************************** Subjects not making an active choice in the commission treatment *******************

gen missing_choice=.
replace missing_choice=0 if default_chosen!=. 
replace missing_choice=1 if default_chosen==. 
** Subjects not making choice in commission treatment in first round
count if missing_choice==1 & n==1
** Subjects not making choice in commission treatment (any round)
count if missing_choice==1 & treatment2==0

*************************** Order effects *********************************************************

gen choice_order=.
replace choice_order=Period-15 
gen treatment2_X_choice_order=treatment2*choice_order

reg default_chosen choice_order if n!=1, vce(cluster participant_id) 
reg default_chosen choice_order treatment2 treatment2_X_choice_order if n!=1, vce(cluster participant_id) 

*************************** Default effects ********************************************************

*** FIRST CHOICE

tab choice_selfish d_selfish if n==1 & treatment2==0, column chi2
tab choice_selfish d_selfish if n==1 & treatment2==1, column chi2

*** MODEL 2
reg choice_selfish d_selfish if n!=13 & treatment2==0, vce(cluster participant_id) 
reg choice_selfish d_selfish if n!=13 & treatment2==1, vce(cluster participant_id) 

*** MODEL 3
reg choice_selfish d_selfish if n!=7 & n!=8 & n!=9 & n!=11 & n!=12 & n!=13 & n!=14 & treatment2==0, vce(cluster participant_id) 
reg choice_selfish d_selfish if n!=7 & n!=8 & n!=9 & n!=11 & n!=12 & n!=13 & n!=14 & treatment2==1, vce(cluster participant_id) 

*** MODEL 4
reg choice_selfish d_selfish if n!=1 & n!=2 & n!=3 & n!=4 & n!=5 & n!=6 & n!=10 & n!=14 & treatment2==0, vce(cluster participant_id) 
reg choice_selfish d_selfish if n!=1 & n!=2 & n!=3 & n!=4 & n!=5 & n!=6 & n!=10 & n!=14 & treatment2==1, vce(cluster participant_id) 

*** MODEL 5
reg choice_selfish d_selfish if n!=2 & n!=3 & n!=4 & n!=5 & n!=7 & n!=8 & n!=11 & n!=13 & n!=14 & treatment2==0, vce(cluster participant_id) 
reg choice_selfish d_selfish if n!=2 & n!=3 & n!=4 & n!=5 & n!=7 & n!=8 & n!=11 & n!=13 & n!=14 & treatment2==1, vce(cluster participant_id) 


******************************************************************************************
******************************************************************************************
****** ROBUSTNESS CHECKS (appendix s5) *****************************************************
******************************************************************************************
******************************************************************************************


******************************************************************************************
****** Case 1: Interpret failure to choose in commission treatment as default choice *****
******************************************************************************************

clear
use S1_Data.dta

**************************** Define variables *****************************************************

keep Period session Subject treatment you1 you2 other1 other2 n checkbox1 checkbox2 d1 d2 press ///
sliderPO Profit Effort Q9 Q21 Q22 Q23 Q26 ///
responsetime timeatstart

* Period and session
drop if Period<16 | Period>30  /*Excluding instructions and practice rounds*/
destring, replace

label var Period "Period"
label var session "Session"

*Participant ID
egen session_treatment_subject=concat(session treatment Subject), punct(" ")
egen participant_id = group(session_treatment_subject)
label var participant_id "Participant ID #"
unique session_treatment_subject, detail
unique participant_id, detail
drop session_treatment_subject Subject

* Miscellaneous variables
label var treatment "Treatment"
label define treatment 1 "Commission treatment" 2 "Omission treatment" 
label values treatment treatment
gen treatment2=0
replace treatment2=1 if treatment==2
label var treatment2 "Omission treatment"
label define treatment2 0 "Commission treatment" 1 "Omission treatment"
label values treatment2 treatment2
gen treatment2_X_d1=treatment2*d1
label var treatment2_X_d1 "Omission treatment & Default 1"

label var n "Allocation Choice #"

label var you1 "Dictator Payoff Allocation 1"
label var you2 "Dictator Payoff Allocation 2"
label var other1 "Recipient Payoff Allocation 1"
label var other2 "Recipient Payoff Allocation 2"

label var checkbox1 "Checkbox 1 ticked"
label var checkbox2 "Checkbox 2 ticked"

label var d1 "Default 1"
label var d2 "Default 2"

label var press "Button Pressed"
label define press 0 "No Button Pressed" 1 "Button 1 Pressed" 2 "Button 2 Pressed"
label values press press

label var Effort "Total no. of Sliders Solved"
label var sliderPO "Final Earnings from Slider Task"
label var Profit "Final Total Earnings"

* Default chosen
gen choice1=.
replace choice1=1 if treatment==1 & press==1
replace choice1=0 if treatment==1 & press==2
replace choice1=1 if treatment==2 & d2==1 & press==1
replace choice1=0 if treatment==2 & d2==1 & press==0
replace choice1=1 if treatment==2 & d1==1 & press==0
replace choice1=0 if treatment==2 & d1==1 & press==2
gen choice2=.
replace choice2=1 if choice1==0
replace choice2=0 if choice1==1
gen default_chosen=.
replace default_chosen=1 if d1==choice1 & choice1!=. 
replace default_chosen=0 if d1!=choice1 & choice1!=. 
label var default_chosen "Default chosen"
label define default_chosen 0 "no" 1 "yes"
label values default_chosen default_chosen


* Selfish choice
* selfish = allocation that gives dictator strictly higher payoff
gen a1selfish=.
replace a1selfish=1 if you1>you2
replace a1selfish=0 if you1<=you2
gen a2selfish=.
replace a2selfish=1 if you2>you1 
replace a2selfish=0 if you2<=you1 
gen choice_selfish=.
replace choice_selfish=choice1 if a1selfish==1 
replace choice_selfish=choice2 if a2selfish==1 
label var choice_selfish "Selfish Choice"

* Selfish default 
gen d_selfish=.
replace d_selfish=d1 if a1selfish==1 
replace d_selfish=d2 if a2selfish==1 
replace d_selfish=0 if n==13 
label var d_selfish "Selfish Default"
gen treatment2_X_d_selfish=treatment2*d_selfish
label var treatment2_X_d_selfish "Omission treatment & Selfish default"

* Failure to choose in commission treatment = choice of default 
replace default_chosen=1 if choice1==.
replace choice_selfish=1 if choice1==. & d_selfish==1
replace choice_selfish=0 if choice1==. & d_selfish==0

drop a1selfish a2selfish choice1

* Response time*     
gen response=.
replace response=responsetime-timeatstart-40
drop responsetime timeatstart
label var response "Time until button is pressed in seconds"

* Age
gen age=.
replace age=Q22
label var age "Age"
drop Q22

* Gender
gen female=.
replace female=1 if Q21=="female;"
replace female=0 if Q21=="male;"
label var female "Female"
label define female 0"Male" 1"Female"
label values female female
drop Q21

* Danish
gen danish=.
replace danish=1 if Q9=="Yes;"
replace danish=0 if Q9=="No;"
label var danish "Danish; =1 if yes"
drop Q9

* Full time student
gen full_student=.
replace full_student=1 if Q23=="yes;"
replace full_student=0 if Q23=="no;"
label var full_student "Full time student; =1 if yes"
drop Q23

* Courses in economics taken
gen economics=.
replace economics=1 if Q26=="yes;"
replace economics=0 if Q26=="no;"
label var economics "Courses in economics taken"
drop Q26

* Average earnings 

gen payoff_round=5*ceil(Profit/5) if Period==30
sum payoff_round if Period==30

drop if Period==30  /*Excluding total profit display*/


**************************** Table A *****************************************************

* For allocation #13: (50,50) allocation is defined as selfish
replace choice_selfish=choice2 if n==13 
replace d_selfish=d2 if n==13 
replace treatment2_X_d_selfish=treatment2*d_selfish if n==13 

* Model 1 (first choice)
reg default_chosen treatment2 if n==1 & d_selfish==1
outreg using Appendix_D_Table_1.rtf, starlevels (10 5 1) starloc(1) se ctitle (" " "(1)") statfont(fs12) varlabels replace

* Model 2(Selfish vs. non-selfish: excludes choice # 13)
reg choice_selfish treatment2 if d_selfish==1 & n!=13, vce(cluster participant_id) 
outreg, starlevels (10 5 1) starloc(1) se ctitle (" " "(2)") statfont(fs12) varlabels merge ///
landscape nocenter

* Model 3( All choices that trade-off selfishness and fairness; but no behindness: # 1, 2, 3, 4, 5, 6, 10) 
reg choice_selfish treatment2 if d_selfish==1 & n!=7 & n!=8 & n!=9 & n!=11 & n!=12 & n!=13 & n!=14, vce(cluster participant_id)
outreg, starlevels (10 5 1) starloc(1) se ctitle (" " "(3)") statfont(fs12) varlabels merge ///
landscape nocenter

* Model 4 (All choices that involve behindness: # 7, 8, 9, 11, 12, 13)
reg choice_selfish treatment2 if d_selfish==1 & n!=1 & n!=2 & n!=3 & n!=4 & n!=5 & n!=6 & n!=10 & n!=14, vce(cluster participant_id)
outreg, starlevels (10 5 1) starloc(1) se ctitle (" " "(4)") statfont(fs12) varlabels merge ///
landscape nocenter

* Model 5 (Selfish vs. non-selfish & efficient: # 1, 6, 9, 10, 12) 
reg choice_selfish treatment2 if d_selfish==1 & n!=2 & n!=3 & n!=4 & n!=5 & n!=7 & n!=8 & n!=11 & n!=13 & n!=14, vce(cluster participant_id)
outreg using Appendix_D_Table_1.rtf, starlevels (10 5 1) starloc(1) se ctitle (" " "(5)") statfont(fs12) varlabels merge ///
note("OLS regressions. Standard errors clustered on participant. Dependent variable: =1 if default chosen, =0 otherwise. Model 1 only includes the first choice. Model 2 includes all allocation trade-offs except allocation 13 which has no strictly payoff dominant option for the dictator. Model 3 includes allocations 1, 2, 3, 4, 5, 6, and 10. Model 4 includes allocations 7, 8, 9, 11, 12 and 13. Model 5 includes 1, 6, 9, 10 and 12.") ///
title("Table D.1: Treatment effects on propensity to choose selfish default, interpreting failure to choose in commission treatment as default choice.") titlfont(fs12) ///
landscape nocenter


******************************************************************************************************************
****** Case 2: Interpret failure to choose in commission treatment as non-selfish choice *************************
******************************************************************************************************************

clear
use S1_Data.dta

**************************** Define variables *****************************************************

keep Period session Subject treatment you1 you2 other1 other2 n checkbox1 checkbox2 d1 d2 press ///
sliderPO Profit Effort Q9 Q21 Q22 Q23 Q26 ///
responsetime timeatstart

* Period and session
drop if Period<16 | Period>30  /*Excluding instructions and practice rounds*/
destring, replace

label var Period "Period"
label var session "Session"

*Participant ID
egen session_treatment_subject=concat(session treatment Subject), punct(" ")
egen participant_id = group(session_treatment_subject)
label var participant_id "Participant ID #"
unique session_treatment_subject, detail
unique participant_id, detail
drop session_treatment_subject Subject

* Miscellaneous variables
label var treatment "Treatment"
label define treatment 1 "Commission treatment" 2 "Omission treatment" 
label values treatment treatment
gen treatment2=0
replace treatment2=1 if treatment==2
label var treatment2 "Omission treatment"
label define treatment2 0 "Commission treatment" 1 "Omission treatment"
label values treatment2 treatment2
gen treatment2_X_d1=treatment2*d1
label var treatment2_X_d1 "Omission treatment & Default 1"

label var n "Allocation Choice #"

label var you1 "Dictator Payoff Allocation 1"
label var you2 "Dictator Payoff Allocation 2"
label var other1 "Recipient Payoff Allocation 1"
label var other2 "Recipient Payoff Allocation 2"

label var checkbox1 "Checkbox 1 ticked"
label var checkbox2 "Checkbox 2 ticked"

label var d1 "Default 1"
label var d2 "Default 2"

label var press "Button Pressed"
label define press 0 "No Button Pressed" 1 "Button 1 Pressed" 2 "Button 2 Pressed"
label values press press

label var Effort "Total no. of Sliders Solved"
label var sliderPO "Final Earnings from Slider Task"
label var Profit "Final Total Earnings"

* Default chosen
gen choice1=.
replace choice1=1 if treatment==1 & press==1
replace choice1=0 if treatment==1 & press==2
replace choice1=1 if treatment==2 & d2==1 & press==1
replace choice1=0 if treatment==2 & d2==1 & press==0
replace choice1=1 if treatment==2 & d1==1 & press==0
replace choice1=0 if treatment==2 & d1==1 & press==2
gen choice2=.
replace choice2=1 if choice1==0
replace choice2=0 if choice1==1
gen default_chosen=.
replace default_chosen=1 if d1==choice1 & choice1!=. 
replace default_chosen=0 if d1!=choice1 & choice1!=. 
label var default_chosen "Default chosen"
label define default_chosen 0 "no" 1 "yes"
label values default_chosen default_chosen


* Selfish choice
* selfish = allocation that gives dictator strictly higher payoff
gen a1selfish=.
replace a1selfish=1 if you1>you2
replace a1selfish=0 if you1<=you2
gen a2selfish=.
replace a2selfish=1 if you2>you1 
replace a2selfish=0 if you2<=you1 
gen choice_selfish=.
replace choice_selfish=choice1 if a1selfish==1 
replace choice_selfish=choice2 if a2selfish==1 
label var choice_selfish "Selfish Choice"

* Selfish default 
gen d_selfish=.
replace d_selfish=d1 if a1selfish==1 
replace d_selfish=d2 if a2selfish==1 
replace d_selfish=0 if n==13 
label var d_selfish "Selfish Default"
gen treatment2_X_d_selfish=treatment2*d_selfish
label var treatment2_X_d_selfish "Omission treatment & Selfish default"

* Failure to choose in commission treatment = non-selfish choice
replace choice_selfish=0 if choice1==.
replace default_chosen=1 if choice1==. & d_selfish==0
replace default_chosen=0 if choice1==. & d_selfish==1

drop a1selfish a2selfish choice1

* Response time*     
gen response=.
replace response=responsetime-timeatstart-40
drop responsetime timeatstart
label var response "Time until button is pressed in seconds"

* Age
gen age=.
replace age=Q22
label var age "Age"
drop Q22

* Gender
gen female=.
replace female=1 if Q21=="female;"
replace female=0 if Q21=="male;"
label var female "Female"
label define female 0"Male" 1"Female"
label values female female
drop Q21

* Danish
gen danish=.
replace danish=1 if Q9=="Yes;"
replace danish=0 if Q9=="No;"
label var danish "Danish; =1 if yes"
drop Q9

* Full time student
gen full_student=.
replace full_student=1 if Q23=="yes;"
replace full_student=0 if Q23=="no;"
label var full_student "Full time student; =1 if yes"
drop Q23

* Courses in economics taken
gen economics=.
replace economics=1 if Q26=="yes;"
replace economics=0 if Q26=="no;"
label var economics "Courses in economics taken"
drop Q26

* Average earnings 

gen payoff_round=5*ceil(Profit/5) if Period==30
sum payoff_round if Period==30

drop if Period==30  /*Excluding total profit display*/


**************************** Table B *****************************************************

* For allocation #13: (50,50) allocation is defined as selfish
replace choice_selfish=choice2 if n==13 
replace d_selfish=d2 if n==13 
replace treatment2_X_d_selfish=treatment2*d_selfish if n==13 

* Model 1 (first choice)
reg default_chosen treatment2 if n==1 & d_selfish==1
outreg using Appendix_D_Table_2.rtf, starlevels (10 5 1) starloc(1) se ctitle (" " "(1)") statfont(fs12) varlabels replace

* Model 2(Selfish vs. non-selfish: excludes choice # 13)
reg choice_selfish treatment2 if d_selfish==1 & n!=13, vce(cluster participant_id) 
outreg, starlevels (10 5 1) starloc(1) se ctitle (" " "(2)") statfont(fs12) varlabels merge ///
landscape nocenter

* Model 3( All choices that trade-off selfishness and fairness; but no behindness: # 1, 2, 3, 4, 5, 6, 10) 
reg choice_selfish treatment2 if d_selfish==1 & n!=7 & n!=8 & n!=9 & n!=11 & n!=12 & n!=13 & n!=14, vce(cluster participant_id)
outreg, starlevels (10 5 1) starloc(1) se ctitle (" " "(3)") statfont(fs12) varlabels merge ///
landscape nocenter

* Model 4 (All choices that involve behindness: # 7, 8, 9, 11, 12, 13)
reg choice_selfish treatment2 if d_selfish==1 & n!=1 & n!=2 & n!=3 & n!=4 & n!=5 & n!=6 & n!=10 & n!=14, vce(cluster participant_id)
outreg, starlevels (10 5 1) starloc(1) se ctitle (" " "(4)") statfont(fs12) varlabels merge ///
landscape nocenter

* Model 5 (Selfish vs. non-selfish & efficient: # 1, 6, 9, 10, 12) 
reg choice_selfish treatment2 if d_selfish==1 & n!=2 & n!=3 & n!=4 & n!=5 & n!=7 & n!=8 & n!=11 & n!=13 & n!=14, vce(cluster participant_id)
outreg using Appendix_D_Table_2.rtf, starlevels (10 5 1) starloc(1) se ctitle (" " "(5)") statfont(fs12) varlabels merge ///
note("OLS regressions. Standard errors clustered on participant. Dependent variable: =1 if default chosen, =0 otherwise. Model 1 only includes the first choice. Model 2 includes all allocation trade-offs except allocation 13 which has no strictly payoff dominant option for the dictator. Model 3 includes allocations 1, 2, 3, 4, 5, 6, and 10. Model 4 includes allocations 7, 8, 9, 11, 12 and 13. Model 5 includes 1, 6, 9, 10 and 12.") ///
title("Table D.2: Treatment effects on propensity to choose selfish default, interpreting failure to choose in commission treatment as non-selfish choice.") titlfont(fs12) ///
landscape nocenter


/*

************************************************************************************************************
****** Case 3: Interpret failure to choose in commission treatment as selfish choice ***********************
************************************************************************************************************

Note: Since we only focus on choices with a selfish default option in this analysis, these results are the same as for Case 1.

clear

use S1_Data.dta

**************************** Define variables *****************************************************

keep Period session Subject treatment you1 you2 other1 other2 n checkbox1 checkbox2 d1 d2 press ///
sliderPO Profit Effort Q9 Q21 Q22 Q23 Q26 ///
responsetime timeatstart

* Period and session
drop if Period<16 | Period>30  /*Excluding instructions and practice rounds*/
destring, replace

label var Period "Period"
label var session "Session"

*Participant ID
egen session_treatment_subject=concat(session treatment Subject), punct(" ")
egen participant_id = group(session_treatment_subject)
label var participant_id "Participant ID #"
unique session_treatment_subject, detail
unique participant_id, detail
drop session_treatment_subject Subject

* Miscellaneous variables
label var treatment "Treatment"
label define treatment 1 "Commission treatment" 2 "Omission treatment" 
label values treatment treatment
gen treatment2=0
replace treatment2=1 if treatment==2
label var treatment2 "Omission treatment"
label define treatment2 0 "Commission treatment" 1 "Omission treatment"
label values treatment2 treatment2
gen treatment2_X_d1=treatment2*d1
label var treatment2_X_d1 "Omission treatment & Default 1"

label var n "Allocation Choice #"

label var you1 "Dictator Payoff Allocation 1"
label var you2 "Dictator Payoff Allocation 2"
label var other1 "Recipient Payoff Allocation 1"
label var other2 "Recipient Payoff Allocation 2"

label var checkbox1 "Checkbox 1 ticked"
label var checkbox2 "Checkbox 2 ticked"

label var d1 "Default 1"
label var d2 "Default 2"

label var press "Button Pressed"
label define press 0 "No Button Pressed" 1 "Button 1 Pressed" 2 "Button 2 Pressed"
label values press press

label var Effort "Total no. of Sliders Solved"
label var sliderPO "Final Earnings from Slider Task"
label var Profit "Final Total Earnings"

* Default chosen
gen choice1=.
replace choice1=1 if treatment==1 & press==1
replace choice1=0 if treatment==1 & press==2
replace choice1=1 if treatment==2 & d2==1 & press==1
replace choice1=0 if treatment==2 & d2==1 & press==0
replace choice1=1 if treatment==2 & d1==1 & press==0
replace choice1=0 if treatment==2 & d1==1 & press==2
gen choice2=.
replace choice2=1 if choice1==0
replace choice2=0 if choice1==1
gen default_chosen=.
replace default_chosen=1 if d1==choice1 & choice1!=. 
replace default_chosen=0 if d1!=choice1 & choice1!=. 
label var default_chosen "Default chosen"
label define default_chosen 0 "no" 1 "yes"
label values default_chosen default_chosen


* Selfish choice
* selfish = allocation that gives dictator strictly higher payoff
gen a1selfish=.
replace a1selfish=1 if you1>you2
replace a1selfish=0 if you1<=you2
gen a2selfish=.
replace a2selfish=1 if you2>you1 
replace a2selfish=0 if you2<=you1 
gen choice_selfish=.
replace choice_selfish=choice1 if a1selfish==1 
replace choice_selfish=choice2 if a2selfish==1 
label var choice_selfish "Selfish Choice"

* Selfish default 
gen d_selfish=.
replace d_selfish=d1 if a1selfish==1 
replace d_selfish=d2 if a2selfish==1 
replace d_selfish=0 if n==13 
label var d_selfish "Selfish Default"
gen treatment2_X_d_selfish=treatment2*d_selfish
label var treatment2_X_d_selfish "Omission treatment & Selfish default"


* Failure to choose in commission treatment = selfish choice
replace choice_selfish=1 if choice1==.
replace default_chosen=1 if choice1==. & d_selfish==1
replace default_chosen=0 if choice1==. & d_selfish==0

drop a1selfish a2selfish choice1

* Response time*     
gen response=.
replace response=responsetime-timeatstart-40
drop responsetime timeatstart
label var response "Time until button is pressed in seconds"

* Age
gen age=.
replace age=Q22
label var age "Age"
drop Q22

* Gender
gen female=.
replace female=1 if Q21=="female;"
replace female=0 if Q21=="male;"
label var female "Female"
label define female 0"Male" 1"Female"
label values female female
drop Q21

* Danish
gen danish=.
replace danish=1 if Q9=="Yes;"
replace danish=0 if Q9=="No;"
label var danish "Danish; =1 if yes"
drop Q9

* Full time student
gen full_student=.
replace full_student=1 if Q23=="yes;"
replace full_student=0 if Q23=="no;"
label var full_student "Full time student; =1 if yes"
drop Q23

* Courses in economics taken
gen economics=.
replace economics=1 if Q26=="yes;"
replace economics=0 if Q26=="no;"
label var economics "Courses in economics taken"
drop Q26

* Average earnings 

gen payoff_round=5*ceil(Profit/5) if Period==30
sum payoff_round if Period==30

drop if Period==30  /*Excluding total profit display*/


**************************** Table *****************************************************

* For allocation #13: (50,50) allocation is defined as selfish
replace choice_selfish=choice2 if n==13 
replace d_selfish=d2 if n==13 
replace treatment2_X_d_selfish=treatment2*d_selfish if n==13 

* Model 1 (first choice)
reg default_chosen treatment2 if n==1 & d_selfish==1
outreg using Appendix_D_Table_3.rtf, starlevels (10 5 1) starloc(1) se ctitle (" " "(1)") statfont(fs12) varlabels replace

* Model 2(Selfish vs. non-selfish: excludes choice # 13)
reg choice_selfish treatment2 if d_selfish==1 & n!=13, vce(cluster participant_id) 
outreg, starlevels (10 5 1) starloc(1) se ctitle (" " "(2)") statfont(fs12) varlabels merge ///
landscape nocenter

* Model 3( All choices that trade-off selfishness and fairness; but no behindness: # 1, 2, 3, 4, 5, 6, 10) 
reg choice_selfish treatment2 if d_selfish==1 & n!=7 & n!=8 & n!=9 & n!=11 & n!=12 & n!=13 & n!=14, vce(cluster participant_id)
outreg, starlevels (10 5 1) starloc(1) se ctitle (" " "(3)") statfont(fs12) varlabels merge ///
landscape nocenter

* Model 4 (All choices that involve behindness: # 7, 8, 9, 11, 12, 13)
reg choice_selfish treatment2 if d_selfish==1 & n!=1 & n!=2 & n!=3 & n!=4 & n!=5 & n!=6 & n!=10 & n!=14, vce(cluster participant_id)
outreg, starlevels (10 5 1) starloc(1) se ctitle (" " "(4)") statfont(fs12) varlabels merge ///
landscape nocenter

* Model 5 (Selfish vs. non-selfish & efficient: # 1, 6, 9, 10, 12) 
reg choice_selfish treatment2 if d_selfish==1 & n!=2 & n!=3 & n!=4 & n!=5 & n!=7 & n!=8 & n!=11 & n!=13 & n!=14, vce(cluster participant_id)
outreg using Appendix_D_Table_3.rtf, starlevels (10 5 1) starloc(1) se ctitle (" " "(5)") statfont(fs12) varlabels merge ///
note("OLS regressions. Standard errors clustered on participant. Dependent variable: =1 if default chosen, =0 otherwise. Model 1 only includes the first choice. Model 2 includes all allocation trade-offs except allocation 13 which has no strictly payoff dominant option for the dictator. Model 3 includes allocations 1, 2, 3, 4, 5, 6, and 10. Model 4 includes allocations 7, 8, 9, 11, 12 and 13. Model 5 includes 1, 6, 9, 10 and 12.") ///
title("Table D.3: Treatment effects on propensity to choose selfish default, interpreting failure to choose in commission treatment as selfish choice.") titlfont(fs12) ///
landscape nocenter

*/
