# Supplementary material for: Is there an omission effect in prosocial behavior? A laboratory experiment on passive vs. active generosity
Source: PLoS One. 2017 Mar 1;12(3):e0172496. doi: 10.1371/journal.pone.0172496 (PMC5383002; doi:10.1371/journal.pone.0172496)
Supplement: S3 Code — (TXT) [file pone.0172496.s016.txt]

STATA CODE FOR EXPERIMENT 3 IN G�RTNER AND SANDBERG (2017), "IS THERE AN OMISSION EFFECT IN PROSOCIAL BEHAVIOR?"

clear
set more off
cd "XXX"
use S3_Data.dta


****summary statistics

sum female
sum us
bysort treatment: sum id


****manipulation checks 

* sufficient time?
bysort treatment: sum time_sufficient
gen sufficient=0
replace sufficient=1 if time_sufficient>4
tab sufficient
* significanlty smaller than in experiment 2?
preserve
use S2_Data.dta, clear
append using S3_Data.dta, gen(experiment)
bysort experiment: sum time_sufficient
ranksum time_sufficient, by(experiment)
restore

* time pressured?
bysort treatment: sum time_pressure
gen pressure=0
replace pressure=1 if time_pressure>3
tab pressure
* significanlty smaller than in experiment 2?
preserve
use S2_Data.dta, clear
append using S3_Data.dta, gen(experiment)
bysort experiment: sum time_pressure
ranksum time_pressure, by(experiment)
restore


****Table with main results


** percentage choosing the selfish allocation overall
sum choice_selfish 
matrix pct_choice_selfish_overall=r(mean)
matrix N_overall=r(N)
** percentage choosing the selfish allocation by treatment
sum choice_selfish if treatment==1
matrix pct_choice_selfish_T1=r(mean)
matrix N_T1=r(N)
sum choice_selfish if treatment==2
matrix pct_choice_selfish_T2=r(mean)
matrix N_T2=r(N)
sum choice_selfish if treatment==3
matrix pct_choice_selfish_T3=r(mean)
matrix N_T3=r(N)

matrix col1=[pct_choice_selfish_T3\N_T3]
matrix col2=[pct_choice_selfish_T1\N_T1]
matrix col3=[pct_choice_selfish_T2\N_T2]
matrix col4=[pct_choice_selfish_overall\N_overall]
matrix final=[col1,col2,col3, col4]

esttab matrix(final, fmt("%12.3f %12.0fc %12.3f %12.0fc %12.3f %12.0fc")) using Table.rtf, ///
nomtitle title ("Table: Share of participants choosing the selfish allocation in Experiment 3") ///
collabels ("Baseline treatment" "Commission treatment" "Omission treatment" "Total") /// 
varwidth(20) ///
alignment(r) ///
addnotes("Note: In each cell we show the share of participants choosing the selfish allocation (1.05,0.05). In parentheses we show the total number of participants in each cell.") ///
replace

****Figure

gen ci_lb=.
gen ci_ub=.

*No default
ci firstchoice_selfish if treatment==3, binomial
replace ci_lb=r(lb) if treatment==3
replace ci_ub=r(ub) if treatment==3

*Active default
ci firstchoice_selfish if treatment==1, binomial
replace ci_lb=r(lb) if treatment==1
replace ci_ub=r(ub) if treatment==1

*Passive default
ci firstchoice_selfish if treatment==2, binomial
replace ci_lb=r(lb) if treatment==2
replace ci_ub=r(ub) if treatment==2

sort treatment
collapse (mean) firstchoice_selfish ci_lb ci_ub (count) n=firstchoice_selfish if firstchoice_selfish!=., by(treatment)

*Help Variable
generate x_axis=0.1 if treatment==3
replace x_axis=0.3 if treatment==1
replace x_axis=0.5 if treatment==2

sort x_axis
label var x_axis " "

*Bar Chart
twoway (bar firstchoice_selfish x_axis if treatment==3, barw(0.15) bcolor(gs10)) ///
(bar firstchoice_selfish x_axis if treatment==1, barw(0.15) bcolor(gs5)) ///
(bar firstchoice_selfish x_axis if treatment==2, barw(0.15) bcolor(gs1)) ///
(rcap ci_ub ci_lb x_axis, lcolor(gs1.5)), ///
legend(row(1) order(1 "No-default" 2 "Commission" 3 "Omission")) ///
xscale(range(0 0.6)) ///
xlabel(0.3 " ", noticks) ///
ytitle (Share of selfish choices) ///
ylabel(0.0(0.1)0.7) ///
graphregion(fcolor(white) ifcolor(white) lcolor(white) ilcolor(white)) plotregion(fcolor(white) ifcolor(white) lcolor(white) ilcolor(white))
graph export Figure.eps, replace
graph export Figure.tif, replace


****Test of differences
clear
set more off
use S3_Data.dta

* default effect
preserve 
drop if treatment==2
tab choice_selfish treatment, column chi2
restore
* is default effect significantly smaller than in experiment 2?
preserve
use S2_Data.dta, clear
rename firstchoice_passive choice_passive
rename firstchoice_selfish choice_selfish
append using S3_Data.dta, gen(experiment)
gen default=1
replace default=0 if treatment==3
drop if treatment==2
gen default_experiment=default*experiment
reg choice_selfish default experiment default_experiment, robust
restore

* omission effect
preserve 
drop if treatment==3
tab choice_selfish treatment, column chi2
restore

 
* failure to make a choice
bysort treatment: sum choice_passive
bysort treatment: tab choice_passive

****Share using the possiblity to remain passive

** total number of subjects
*base vs com
preserve
drop if treatment==2
tab choice_passive treatment, column chi2
restore
*om vs. com
preserve
drop if treatment==3
tab choice_passive treatment, column chi2
restore
* om vs. base
preserve
drop if treatment==1
tab choice_passive treatment, column chi2
restore

** only subjects that choose selfish choice
*om vs. com
preserve
drop if treatment==3
tab choice_passive treatment if choice_selfish==1, column chi2
restore
* is omission effect significantly smaller than in experiment 2?
preserve
use S2_Data.dta, clear
rename firstchoice_passive choice_passive
rename firstchoice_selfish choice_selfish
append using S3_Data.dta, gen(experiment)
gen omission=0
replace omission=1 if treatment==2
drop if treatment==3
gen omission_experiment=omission*experiment
reg choice_passive omission experiment omission_experiment if choice_selfish==1, robust
restore
* om vs. base
preserve
drop if treatment==1
tab choice_passive treatment if choice_selfish==1, column chi2
restore
